# Supplementary material for: The Musa troglodytarum L. genome provides insights into the mechanism of non-climacteric behaviour and enrichment of carotenoids
Source: BMC Biol. 2022 Aug 24;20:186. doi: 10.1186/s12915-022-01391-3 (PMC9400310; doi:10.1186/s12915-022-01391-3)
Supplement: Supplementary file 2 — Additional file 2: Data 1. List of M. troglodytarum specific genes. Genes were annotated by eggNOG-mapper. Data 2. List of genes of rapidly evolving families in M. troglodytarum. Genes were annotated by eggNOG-mapper. Data 3. Metabolites of karat pulp identified by widely targeted metabolomics analysis. Data 4. Clustered metabolites of karat pulp identified by widely targeted metabolomics analysis. Data 5. Carotenoid contents of pulp at different developmental stages. Data 6. Expression levels of genes involved in fruit ripening in karat. Data 7. Expression levels of genes involved in fruit ripening in BXJ. Data 8. Expression levels of genes involved in fruit ripening in FJ. Data 9. Sugar contents in the pulp of ripening karat fruit. Data 10. Expression levels of nodes of the ripening-related coexpression network. [file 12915_2022_1391_MOESM2_ESM.xlsx]

## Sheet: Data 1
query_name	seed_eggNOG_ortholog	seed_ortholog_evalue	seed_ortholog_score	predicted_gene_name	GO_terms	KEGG_KOs	BiGG_reactions	Annotation_tax_scope	OGs	bestOG.evalue.score	COG.cat	eggNOG.annot
Mtr05899	4641.GSMUA_Achr6P32700_001	1.8e-110	356.3					virNOG[6]	0JB3R@euNOG,0TNVM@lilNOG,1034J@NOG,1BI9W@strNOG,1E22K@virNOG	NA|NA|NA
Mtr23114	4641.GSMUA_Achr8P09590_001	1.4e-24	77	OSI_05255				virNOG[6]	0TU7D@lilNOG,0XRTN@NOG,1BF3S@strNOG,1DT1Y@virNOG,KOG0167@euNOG	NA|NA|NA	S	Inherit from strNOG: U-box domain-containing protein
Mtr28709	4641.GSMUA_Achr6P24220_001	8.8e-48	153.3		GO:0000418,GO:0000419,GO:0000428,GO:0005575,GO:0005622,GO:0005623,GO:0005634,GO:0005654,GO:0005665,GO:0016591,GO:0030880,GO:0031974,GO:0031981,GO:0032991,GO:0043226,GO:0043227,GO:0043229,GO:0043231,GO:0043233,GO:0043234,GO:0044422,GO:0044424,GO:0044428,GO:0044446,GO:0044451,GO:0044464,GO:0055029,GO:0070013	K03007		virNOG[6]	0U084@lilNOG,1BTXJ@strNOG,1E5U4@virNOG,COG1644@NOG,KOG3497@euNOG	NA|NA|NA	K	DNA-directed RNA polymerases I, II, and III subunit
Mtr22880	4641.GSMUA_Achr6P05080_001	2.4e-198	651.9			K08678		virNOG[6]	0TPZB@lilNOG,1BG7Q@strNOG,1DU50@virNOG,COG0451@NOG,KOG1429@euNOG	NA|NA|NA	G, M	UDP-glucuronic acid decarboxylase
Mtr21851	4641.GSMUA_Achr9P25300_001	6.6e-153	498.4		GO:0005575,GO:0005618,GO:0005623,GO:0005886,GO:0016020,GO:0030312,GO:0044464,GO:0071944			virNOG[6]	0IGBR@euNOG,0TQE0@lilNOG,0YEA0@NOG,1BIF2@strNOG,1DWBZ@virNOG	NA|NA|NA	S	Protein of unknown function (DUF642)
Mtr35935	29760.VIT_08s0007g02110.t01	7.4e-261	860.7	OSI_02229		K04730		virNOG[6]	0IH5R@euNOG,1BETQ@strNOG,1DSRA@virNOG,COG0515@NOG,COG4886@NOG	NA|NA|NA	T	LRR receptor-like serine threonine-protein kinase
Mtr03794	4641.GSMUA_Achr11P10840_001	0	1399.8		GO:0003002,GO:0003674,GO:0005083,GO:0005096,GO:0005488,GO:0005543,GO:0005575,GO:0005622,GO:0005623,GO:0005737,GO:0005794,GO:0005798,GO:0005802,GO:0005829,GO:0005886,GO:0006140,GO:0006810,GO:0006897,GO:0007275,GO:0007389,GO:0008047,GO:0008060,GO:0008150,GO:0008289,GO:0009118,GO:0009653,GO:0009719,GO:0009725,GO:0009733,GO:0009887,GO:0009888,GO:0009894,GO:0009965,GO:0010016,GO:0010033,GO:0010051,GO:…	K12489		virNOG[6]	0TIT7@lilNOG,1BIAM@strNOG,1DW7K@virNOG,COG5347@NOG,KOG0521@euNOG	NA|NA|NA	T	ADP-ribosylation factor GTPase-activating protein
Mtr37212	3694.POPTR_0015s09890.1	4.9e-59	189.8		GO:0005575,GO:0005622,GO:0005623,GO:0005737,GO:0005783,GO:0043226,GO:0043227,GO:0043229,GO:0043231,GO:0044424,GO:0044444,GO:0044464	K16292		virNOG[6]	1BCIX@strNOG,1DQGP@virNOG,COG4870@NOG,KOG1543@euNOG	NA|NA|NA	O	Cysteine
Mtr24016	4641.GSMUA_Achr9P30650_001	4.3e-73	236.1	OSI_17424				virNOG[6]	0IXEN@euNOG,0TYQV@lilNOG,0YYRA@NOG,1BRUB@strNOG,1E3PD@virNOG	NA|NA|NA	S	expressed protein
Mtr34561	4641.GSMUA_Achr9P26660_001	5.9e-206	678.3		GO:0005575,GO:0016020	K00512,K15472		virNOG[6]	0TTMT@lilNOG,1BFD4@strNOG,1DQGU@virNOG,COG2124@NOG,KOG0156@euNOG	NA|NA|NA	Q	cytochrome P450
Mtr24053	29760.VIT_06s0004g08050.t01	6.7e-26	80			K11111		virNOG[6]	0JRTI@euNOG,0ZN4D@NOG,1C622@strNOG,1EJZS@virNOG	NA|NA|NA	K	Myb-like DNA-binding domain
Mtr22409	4641.GSMUA_Achr6P21760_001	3e-58	186.6		GO:0005575,GO:0005622,GO:0005623,GO:0005634,GO:0005737,GO:0043226,GO:0043227,GO:0043229,GO:0043231,GO:0044424,GO:0044464			virNOG[6]	0TZMW@lilNOG,12205@NOG,1BT1F@strNOG,1E4Z7@virNOG,KOG4267@euNOG	NA|NA|NA	S	Transmembrane proteins 14C
Mtr23653	4641.GSMUA_AchrUn_randomP19890_001	1.7e-35	108.9					virNOG[6]	11QUX@NOG,1C2I2@strNOG,1EFKR@virNOG,KOG2104@euNOG	NA|NA|NA	U	Nuclear transport factor 2 (NTF2) domain
Mtr21910	29760.VIT_18s0001g15470.t01	5.9e-59	185.3		GO:0008150,GO:0009832,GO:0009834,GO:0009987,GO:0042546,GO:0044085,GO:0044699,GO:0044763,GO:0071554,GO:0071669,GO:0071840			virNOG[6]	0J3ZT@euNOG,0ZC3H@NOG,1BVEY@strNOG,1E7F9@virNOG	NA|NA|NA
Mtr29111	4641.GSMUA_Achr6P01870_001	3.2e-41	130.7		GO:0005575,GO:0016020	K05387		virNOG[6]	0TNXA@lilNOG,0XQQV@NOG,1BMP9@strNOG,1DZHK@virNOG,KOG1052@euNOG	NA|NA|NA	P	Glutamate-gated receptor that probably acts as non- selective cation channel (By similarity)
Mtr22453	29760.VIT_08s0058g00530.t01	2e-34	109.2					virNOG[6]	0IVF1@euNOG,127DW@NOG,1BNXX@strNOG,1E0SD@virNOG	NA|NA|NA
Mtr20739	4641.GSMUA_Achr7P14450_001	5.1e-106	345.5		GO:0001071,GO:0003674,GO:0003700,GO:0005575,GO:0005622,GO:0005623,GO:0005634,GO:0006355,GO:0008150,GO:0009889,GO:0010468,GO:0010556,GO:0019219,GO:0019222,GO:0031323,GO:0031326,GO:0043226,GO:0043227,GO:0043229,GO:0043231,GO:0044424,GO:0044464,GO:0050789,GO:0050794,GO:0051171,GO:0051252,GO:0060255,GO:0065007,GO:0080090,GO:2000112,GO:2001141			virNOG[6]	0IF2X@euNOG,0YDA0@NOG,1BE82@strNOG,1DS5T@virNOG	NA|NA|NA	K	Transcription factor
Mtr21038	4641.GSMUA_Achr6P01720_001	4.6e-182	593.7					virNOG[6]	0JAIR@euNOG,0TIMN@lilNOG,11BD7@NOG,1BF8Z@strNOG,1DT7A@virNOG	NA|NA|NA	S	3'-N-debenzoyl-2'-deoxytaxol N-benzoyltransferase
Mtr02355	4641.GSMUA_Achr1P08900_001	8.7e-171	557.7	CPK28	GO:0003674,GO:0003824,GO:0004672,GO:0005575,GO:0005623,GO:0005886,GO:0006464,GO:0006468,GO:0006793,GO:0006796,GO:0008150,GO:0008152,GO:0009987,GO:0016020,GO:0016301,GO:0016310,GO:0016740,GO:0016772,GO:0016773,GO:0019538,GO:0036211,GO:0043170,GO:0043412,GO:0044237,GO:0044238,GO:0044260,GO:0044267,GO:0044464,GO:0071704,GO:0071944	K13412		virNOG[6]	0TWBK@lilNOG,0XRMJ@NOG,1BKCT@strNOG,1DY9D@virNOG,KOG0032@euNOG	NA|NA|NA	T	calcium-dependent protein kinase
Mtr19801	4641.GSMUA_Achr5P24460_001	1.1e-71	232.2					virNOG[6]	0TMFK@lilNOG,1BKSE@strNOG,1DYN6@virNOG,COG0657@NOG,KOG1515@euNOG	NA|NA|NA	V	Carboxylesterase family
Mtr32967	4641.GSMUA_Achr5P03890_001	1.3e-99	322.4		GO:0003674,GO:0003676,GO:0003723,GO:0003727,GO:0005488,GO:0005575,GO:0005622,GO:0005623,GO:0005634,GO:0006139,GO:0006396,GO:0006725,GO:0006807,GO:0008150,GO:0008152,GO:0008284,GO:0008380,GO:0009987,GO:0010467,GO:0016070,GO:0034641,GO:0042127,GO:0043170,GO:0043226,GO:0043227,GO:0043229,GO:0043231,GO:0044237,GO:0044238,GO:0044260,GO:0044424,GO:0044464,GO:0046483,GO:0048518,GO:0048522,GO:0050789,GO:…	K12819		virNOG[6]	0TS5K@lilNOG,0XPPP@NOG,1BFNH@strNOG,1DT13@virNOG,KOG2560@euNOG	NA|NA|NA	A	pre-mRNA-splicing factor
Mtr19765	4641.GSMUA_Achr10P24980_001	4.8e-135	441.3		GO:0003674,GO:0005215,GO:0005337,GO:0005345,GO:0005575,GO:0005623,GO:0005886,GO:0005887,GO:0006810,GO:0006863,GO:0008150,GO:0009914,GO:0009987,GO:0010184,GO:0010817,GO:0015205,GO:0015211,GO:0015851,GO:0015858,GO:0015860,GO:0015931,GO:0015932,GO:0016020,GO:0016021,GO:0022857,GO:0022891,GO:0022892,GO:0031224,GO:0031226,GO:0044425,GO:0044459,GO:0044464,GO:0044699,GO:0044763,GO:0044765,GO:0051179,GO:…			virNOG[6]	0IGQV@euNOG,0TSEB@lilNOG,0Y9BB@NOG,1BJQG@strNOG,1DXN2@virNOG	NA|NA|NA	G	Triose-phosphate Transporter family
Mtr10905	4081.Solyc09g074890.1.1	1.6e-21	65.3					virNOG[6]	0JE60@euNOG,117SK@NOG,1BV23@strNOG,1E710@virNOG	NA|NA|NA	S	Rapid ALkalinization Factor (RALF)
Mtr28907	4641.GSMUA_Achr5P02870_001	1.4e-24	78.3	GDH1	GO:0000166,GO:0001882,GO:0001883,GO:0003674,GO:0003824,GO:0004353,GO:0005488,GO:0005507,GO:0005524,GO:0005575,GO:0005622,GO:0005623,GO:0005737,GO:0005739,GO:0005759,GO:0006807,GO:0006950,GO:0006970,GO:0008150,GO:0008152,GO:0008270,GO:0009314,GO:0009416,GO:0009628,GO:0009642,GO:0009646,GO:0009651,GO:0010035,GO:0010038,GO:0016491,GO:0016638,GO:0016639,GO:0017076,GO:0019222,GO:0030554,GO:0031974,GO:…	K00261		virNOG[6]	0TSCK@lilNOG,1BH2G@strNOG,1DTZF@virNOG,COG0334@NOG,KOG2250@euNOG	NA|NA|NA	E	glutamate dehydrogenase
Mtr02356	4641.GSMUA_Achr11P05510_001	2.9e-60	194.5					virNOG[6]	0J0AK@euNOG,0TZ9Q@lilNOG,0YZ0W@NOG,1BSRC@strNOG,1E3WF@virNOG	NA|NA|NA	S	auxin-repressed protein
Mtr09356	4641.GSMUA_Achr11P03740_001	2.3e-138	450.6	MAP1A	GO:0005575,GO:0005622,GO:0005623,GO:0005737,GO:0005829,GO:0006464,GO:0008150,GO:0008152,GO:0009987,GO:0010467,GO:0016485,GO:0019538,GO:0031365,GO:0036211,GO:0043170,GO:0043412,GO:0044237,GO:0044238,GO:0044260,GO:0044267,GO:0044424,GO:0044444,GO:0044464,GO:0051604,GO:0071704	K01265		virNOG[6]	0TMGA@lilNOG,1BIFZ@strNOG,1DW8Q@virNOG,COG0024@NOG,KOG2738@euNOG	NA|NA|NA	O	Removes the N-terminal methionine from nascent proteins (By similarity)
Mtr18574	4641.GSMUA_Achr11P15120_001	0	1111.7		GO:0005575,GO:0005622,GO:0005623,GO:0005737,GO:0005829,GO:0044424,GO:0044444,GO:0044464	K08818		virNOG[6]	0TV1E@lilNOG,0XQ50@NOG,1BE74@strNOG,1DS52@virNOG,KOG0663@euNOG	NA|NA|NA	T	Cyclin-dependent kinase
Mtr23532	4641.GSMUA_Achr4P26330_001	2.5e-33	106.2		GO:0001071,GO:0003674,GO:0003700,GO:0005575,GO:0005622,GO:0005623,GO:0005737,GO:0006355,GO:0008150,GO:0009507,GO:0009534,GO:0009535,GO:0009536,GO:0009579,GO:0009889,GO:0010468,GO:0010556,GO:0016020,GO:0019219,GO:0019222,GO:0031323,GO:0031326,GO:0031976,GO:0031984,GO:0034357,GO:0042651,GO:0043226,GO:0043227,GO:0043229,GO:0043231,GO:0044422,GO:0044424,GO:0044434,GO:0044435,GO:0044436,GO:0044444,GO:…			virNOG[6]	0IVH1@euNOG,0TVSU@lilNOG,11GIB@NOG,1BIM2@strNOG,1DWIB@virNOG	NA|NA|NA	S	Inherit from strNOG: Lil3 protein
Mtr04766	4641.GSMUA_Achr11P24050_001	7.9e-187	613.2		GO:0003674,GO:0003824,GO:0004721,GO:0004722,GO:0005575,GO:0005622,GO:0005623,GO:0005634,GO:0005737,GO:0005801,GO:0005829,GO:0005886,GO:0006793,GO:0006796,GO:0006950,GO:0006996,GO:0007154,GO:0007165,GO:0007275,GO:0007568,GO:0008150,GO:0008152,GO:0009266,GO:0009409,GO:0009414,GO:0009415,GO:0009628,GO:0009657,GO:0009658,GO:0009719,GO:0009725,GO:0009737,GO:0009738,GO:0009755,GO:0009787,GO:0009788,GO:…	K14497		virNOG[6]	0TMGV@lilNOG,1BGVK@strNOG,1DUS6@virNOG,COG0631@NOG,KOG0698@euNOG	NA|NA|NA	T	phosphatase 2C
Mtr22467	4641.GSMUA_Achr11P03390_001	9.3e-103	331.8		GO:0001510,GO:0003674,GO:0003824,GO:0005575,GO:0005622,GO:0005623,GO:0005634,GO:0005654,GO:0005737,GO:0006139,GO:0006725,GO:0006807,GO:0008150,GO:0008152,GO:0008168,GO:0008173,GO:0008174,GO:0008757,GO:0009451,GO:0009507,GO:0009536,GO:0009987,GO:0016070,GO:0016071,GO:0016422,GO:0016556,GO:0016604,GO:0016607,GO:0016740,GO:0016741,GO:0031974,GO:0031981,GO:0032259,GO:0034641,GO:0043170,GO:0043226,GO:…	K05925		virNOG[6]	0TJJH@lilNOG,1BBST@strNOG,1DPRG@virNOG,COG4725@NOG,KOG2098@euNOG	NA|NA|NA	A	N6-adenosine-methyltransferase MT-A70-like
Mtr06918	4641.GSMUA_Achr11P23380_001	1.3e-119	386.6		GO:0005575,GO:0005623,GO:0005886,GO:0016020,GO:0044464,GO:0071944			virNOG[6]	0IH5Q@euNOG,0TM0I@lilNOG,0Y91J@NOG,1BG7X@strNOG,1DW3U@virNOG	NA|NA|NA
Mtr05141	4641.GSMUA_Achr11P24750_001	1.6e-149	487.4		GO:0003674,GO:0003824,GO:0003992,GO:0005488,GO:0005507,GO:0005575,GO:0005622,GO:0005623,GO:0005737,GO:0005739,GO:0006082,GO:0006520,GO:0006525,GO:0006526,GO:0006807,GO:0006950,GO:0006952,GO:0007275,GO:0008150,GO:0008152,GO:0008483,GO:0008652,GO:0009058,GO:0009064,GO:0009084,GO:0009507,GO:0009532,GO:0009536,GO:0009570,GO:0009607,GO:0009617,GO:0009987,GO:0016053,GO:0016740,GO:0016769,GO:0019752,GO:…	K00818	AOTA	virNOG[6]	0TSRF@lilNOG,1BH1D@strNOG,1DWEC@virNOG,COG4992@NOG,KOG1401@euNOG	NA|NA|NA	E	Acetylornithine aminotransferase
Mtr02725	4081.Solyc08g079970.1.1	3e-77	246.4					virNOG[6]	0IJIN@euNOG,1BFR9@strNOG,1DTP9@virNOG,COG1404@NOG	NA|NA|NA	O	subtilisin-like protease
Mtr03538	4641.GSMUA_Achr11P02840_001	6.9e-110	356.6					virNOG[6]	0TJQ6@lilNOG,11H3Z@NOG,1BE4C@strNOG,1DS28@virNOG,KOG0324@euNOG	NA|NA|NA	S	Pfam:DUF862
Mtr05131	4641.GSMUA_Achr11P24100_001	0	1222.4		GO:0000175,GO:0003674,GO:0003824,GO:0004518,GO:0004527,GO:0004532,GO:0004540,GO:0005575,GO:0005622,GO:0005623,GO:0005737,GO:0005739,GO:0006139,GO:0006364,GO:0006396,GO:0006725,GO:0006807,GO:0006996,GO:0008150,GO:0008152,GO:0008408,GO:0009507,GO:0009536,GO:0009657,GO:0009658,GO:0009987,GO:0010467,GO:0016043,GO:0016070,GO:0016072,GO:0016787,GO:0016788,GO:0016796,GO:0016896,GO:0022613,GO:0034470,GO:…	K01147		virNOG[6]	0TSR4@lilNOG,1BM9F@strNOG,1DX55@virNOG,COG0557@NOG,KOG2102@euNOG	NA|NA|NA	J	RNB
Mtr36723	4641.GSMUA_Achr4P14570_001	1.1e-170	559.5	FIP1	GO:0003674,GO:0003676,GO:0003723,GO:0005488,GO:0097159,GO:1901363	K14405		virNOG[6]	0TQZC@lilNOG,1BJ2I@strNOG,1DWZR@virNOG,COG5213@NOG,KOG1049@euNOG	NA|NA|NA	A	fip1 motif family protein, expressed
Mtr29073	4641.GSMUA_Achr4P21360_001	5e-30	95.7	RPS18	GO:0003674,GO:0003735,GO:0005198,GO:0005575,GO:0005618,GO:0005622,GO:0005623,GO:0005634,GO:0005730,GO:0005737,GO:0005773,GO:0005774,GO:0005829,GO:0005840,GO:0005886,GO:0005911,GO:0006412,GO:0006413,GO:0008150,GO:0008152,GO:0009058,GO:0009059,GO:0009506,GO:0009987,GO:0010467,GO:0015935,GO:0016020,GO:0019538,GO:0022613,GO:0022626,GO:0022627,GO:0030054,GO:0030312,GO:0030529,GO:0031090,GO:0031974,GO:…	K02964		virNOG[6]	0TITS@lilNOG,1BJ59@strNOG,1DX2I@virNOG,COG0099@NOG,KOG3311@euNOG	NA|NA|NA	J	ribosomal protein
Mtr37239	4641.GSMUA_Achr4P12520_001	1e-70	229.9					virNOG[6]	0IJDD@euNOG,0TJFK@lilNOG,0YDP6@NOG,1BD4G@strNOG,1DR1X@virNOG	NA|NA|NA	S	Core-2/I-Branching enzyme
Mtr37376	4641.GSMUA_Achr4P16610_001	1.1e-71	231.6		GO:0000003,GO:0003006,GO:0005575,GO:0005622,GO:0005623,GO:0005634,GO:0006355,GO:0006357,GO:0007275,GO:0008150,GO:0009719,GO:0009725,GO:0009739,GO:0009791,GO:0009845,GO:0009889,GO:0009909,GO:0009910,GO:0010033,GO:0010154,GO:0010162,GO:0010431,GO:0010468,GO:0010556,GO:0019219,GO:0019222,GO:0022414,GO:0022611,GO:0031323,GO:0031326,GO:0032501,GO:0032502,GO:0032504,GO:0032784,GO:0033993,GO:0034243,GO:…	K03145		virNOG[6]	0TWF8@lilNOG,1BHEZ@strNOG,1DVB4@virNOG,COG1594@NOG,KOG1105@euNOG	NA|NA|NA	K	Transcription elongation factor A protein
Mtr30165	4641.GSMUA_Achr1P03780_001	2.8e-153	501.7		GO:0005575,GO:0005623,GO:0005886,GO:0016020,GO:0044464,GO:0071944			virNOG[6]	0IHDY@euNOG,0TV84@lilNOG,1BKPU@strNOG,1DYJP@virNOG,COG4886@NOG	NA|NA|NA	T	STYKc
Mtr30953	4538.ORGLA07G0025400.1	0	1748.6		GO:0005575,GO:0005623,GO:0005886,GO:0016020,GO:0044464,GO:0071944			virNOG[6]	0ITA6@euNOG,0TWY9@lilNOG,15U1K@poaNOG,1BK7D@strNOG,1DRCN@virNOG,COG4886@NOG	NA|NA|NA	T	Leucine rich repeat N-terminal domain
Mtr37652	4641.GSMUA_Achr4P15970_001	2.9e-300	986.9		GO:0005575,GO:0005622,GO:0005623,GO:0005737,GO:0009507,GO:0009536,GO:0043226,GO:0043227,GO:0043229,GO:0043231,GO:0044424,GO:0044444,GO:0044464	K18730,K19720		virNOG[6]	0TVC1@lilNOG,120EC@NOG,1BETC@strNOG,1DYAG@virNOG,KOG1862@euNOG	NA|NA|NA	S	GYF domain
Mtr32394	4641.GSMUA_Achr4P02400_001	2.7e-35	110.5	OSI_34904				virNOG[6]	0IYYB@euNOG,0TP7Q@lilNOG,0YMCV@NOG,1BHMS@strNOG,1DVI2@virNOG	NA|NA|NA	S	Pfam:DUF567
Mtr14564	4641.GSMUA_Achr11P02930_001	7.1e-62	198.4	OSI_09800	GO:0003674,GO:0003824,GO:0004497,GO:0005575,GO:0005622,GO:0005623,GO:0005737,GO:0006629,GO:0006720,GO:0006721,GO:0008150,GO:0008152,GO:0008299,GO:0008610,GO:0009058,GO:0009507,GO:0009526,GO:0009536,GO:0009941,GO:0009987,GO:0010291,GO:0016020,GO:0016108,GO:0016109,GO:0016114,GO:0016116,GO:0016117,GO:0016119,GO:0016122,GO:0016123,GO:0016491,GO:0031090,GO:0031967,GO:0031969,GO:0031975,GO:0042170,GO:…	K15746		virNOG[6]	0IK78@euNOG,0TM0K@lilNOG,11G77@NOG,1BIBY@strNOG,1DUSS@virNOG	NA|NA|NA	I	Fatty acid hydroxylase superfamily
Mtr17232	4641.GSMUA_Achr8P03360_001	8.5e-40	128.4		GO:0000139,GO:0000271,GO:0005575,GO:0005622,GO:0005623,GO:0005737,GO:0005794,GO:0005975,GO:0005976,GO:0008150,GO:0008152,GO:0009058,GO:0009059,GO:0009832,GO:0009834,GO:0009987,GO:0010383,GO:0010410,GO:0012505,GO:0016020,GO:0016051,GO:0031090,GO:0033692,GO:0034637,GO:0034645,GO:0042546,GO:0043170,GO:0043226,GO:0043227,GO:0043229,GO:0043231,GO:0044036,GO:0044038,GO:0044085,GO:0044237,GO:0044238,GO:…			virNOG[6]	0II07@euNOG,0TS4P@lilNOG,0YAEW@NOG,1BKUX@strNOG,1DW8I@virNOG	NA|NA|NA	S	plant-specific domain TIGR01627 family protein, expressed
Mtr33095	3702.AT3G25960.1	4.7e-27	84.4		GO:0005575,GO:0005622,GO:0005623,GO:0005737,GO:0005739,GO:0043226,GO:0043227,GO:0043229,GO:0043231,GO:0044424,GO:0044444,GO:0044464	K00873		virNOG[6]	0C1ZJ@braNOG,1C0CF@strNOG,1ED4V@virNOG,COG0469@NOG,KOG2323@euNOG	NA|NA|NA	G	Pyruvate kinase
Mtr06478	4641.GSMUA_Achr6P32020_001	1.7e-75	246.1	UBC	GO:0003674,GO:0003824,GO:0004842,GO:0006464,GO:0008150,GO:0008152,GO:0009987,GO:0016567,GO:0016874,GO:0016879,GO:0016881,GO:0019538,GO:0019787,GO:0032446,GO:0036211,GO:0043170,GO:0043412,GO:0044237,GO:0044238,GO:0044260,GO:0044267,GO:0070647,GO:0071704	K06689		virNOG[6]	0TMPP@lilNOG,1BGHV@strNOG,1DPV3@virNOG,COG5078@NOG,KOG0417@euNOG	NA|NA|NA	O	ubiquitin-conjugating enzyme
Mtr07827	4641.GSMUA_Achr1P12530_001	9.3e-68	216	SURF1	GO:0005575,GO:0005622,GO:0005623,GO:0005737,GO:0005739,GO:0005740,GO:0005743,GO:0016020,GO:0019866,GO:0031090,GO:0031966,GO:0031967,GO:0031975,GO:0043226,GO:0043227,GO:0043229,GO:0043231,GO:0044422,GO:0044424,GO:0044429,GO:0044444,GO:0044446,GO:0044464	K14998		virNOG[6]	0TUMK@lilNOG,1BFK5@strNOG,1DTIA@virNOG,COG3346@NOG,KOG1563@euNOG	NA|NA|NA	C	SURF1 family
Mtr18259	4641.GSMUA_Achr8P13460_001	1.4e-236	776.9	OSI_05475	GO:0002376,GO:0003674,GO:0003676,GO:0003723,GO:0003727,GO:0005488,GO:0005575,GO:0005576,GO:0005622,GO:0005623,GO:0005737,GO:0006091,GO:0006950,GO:0006952,GO:0006955,GO:0008150,GO:0008152,GO:0008187,GO:0008266,GO:0009055,GO:0009507,GO:0009526,GO:0009532,GO:0009534,GO:0009535,GO:0009536,GO:0009570,GO:0009579,GO:0009607,GO:0009617,GO:0009620,GO:0009767,GO:0009814,GO:0009817,GO:0009941,GO:0009987,GO:…	K02641		virNOG[6]	0TPVC@lilNOG,1BG90@strNOG,1DU80@virNOG,COG0369@NOG,KOG1158@euNOG	NA|NA|NA	C	Ferredoxin--NADP reductase, leaf isozyme
Mtr34878	4641.GSMUA_AchrUn_randomP16340_001	8.6e-239	782.8		GO:0005575,GO:0005622,GO:0005623,GO:0005634,GO:0006139,GO:0006396,GO:0006725,GO:0006807,GO:0008150,GO:0008152,GO:0009987,GO:0010467,GO:0016070,GO:0031123,GO:0034641,GO:0043170,GO:0043226,GO:0043227,GO:0043229,GO:0043231,GO:0043631,GO:0044237,GO:0044238,GO:0044260,GO:0044424,GO:0044464,GO:0046483,GO:0071704,GO:0090304,GO:1901360	K14376		virNOG[6]	0TTEB@lilNOG,1BEJY@strNOG,1DSHS@virNOG,COG5186@NOG,KOG2245@euNOG	NA|NA|NA	A	Poly(A) polymerase predicted RNA binding domain
Mtr34707	4641.GSMUA_Achr8P32500_001	0	2292.2			K00921		virNOG[6]	0TNX2@lilNOG,1BBPT@strNOG,1DPNK@virNOG,COG0459@NOG,COG5253@NOG,KOG0230@euNOG	NA|NA|NA	T	Phosphatidylinositol-4-phosphate 5-Kinase
Mtr16258	4555.Si034659m	3.1e-90	292.6			K14509		virNOG[6]	0TVUD@lilNOG,15TVM@poaNOG,1BDIS@strNOG,1DRG7@virNOG,COG0642@NOG,KOG0519@euNOG	NA|NA|NA	T	Ethylene receptor
Mtr36068	4641.GSMUA_Achr6P14750_001	7e-34	108.1		GO:0005575,GO:0005622,GO:0005623,GO:0005634,GO:0043226,GO:0043227,GO:0043229,GO:0043231,GO:0044424,GO:0044464			virNOG[6]	0IE6S@euNOG,0TV9P@lilNOG,11N7S@NOG,1BN2Y@strNOG,1DZXQ@virNOG	NA|NA|NA	S	B-box zinc finger
Mtr15622	4641.GSMUA_Achr3P01450_001	2.2e-66	215.4		GO:0003674,GO:0003824,GO:0003993,GO:0005575,GO:0005623,GO:0005886,GO:0005887,GO:0006793,GO:0006796,GO:0007154,GO:0007165,GO:0008150,GO:0008152,GO:0008195,GO:0009719,GO:0009725,GO:0009737,GO:0009738,GO:0009755,GO:0009987,GO:0010033,GO:0016020,GO:0016021,GO:0016311,GO:0016787,GO:0016788,GO:0016791,GO:0023052,GO:0031224,GO:0031226,GO:0032870,GO:0033993,GO:0042221,GO:0042578,GO:0044237,GO:0044425,GO:…	K18693		virNOG[6]	1BCKV@strNOG,1DQIF@virNOG,COG0671@NOG,KOG3030@euNOG	NA|NA|NA	I	Lipid phosphate phosphatase
Mtr07678	4641.GSMUA_Achr9P11830_001	6.3e-92	298.4					virNOG[6]	0IFKE@euNOG,0TRK3@lilNOG,11GNU@NOG,1BH9D@strNOG,1DVN2@virNOG	NA|NA|NA
Mtr17978	39946.BGIOSGA032330-PA	2.8e-143	467.9		GO:0003674,GO:0003824,GO:0004672,GO:0004674,GO:0006464,GO:0006468,GO:0006793,GO:0006796,GO:0008150,GO:0008152,GO:0009987,GO:0016301,GO:0016310,GO:0016740,GO:0016772,GO:0016773,GO:0019538,GO:0036211,GO:0043170,GO:0043412,GO:0044237,GO:0044238,GO:0044260,GO:0044267,GO:0046777,GO:0071704			virNOG[6]	0XQGS@NOG,1BJGS@strNOG,1DXE8@virNOG,KOG0198@euNOG	NA|NA|NA	T	Mitogen-activated protein kinase kinase kinase
Mtr35985	4641.GSMUA_Achr3P32520_001	4.7e-136	441.7		GO:0002376,GO:0003674,GO:0003824,GO:0005575,GO:0005622,GO:0005623,GO:0005737,GO:0006732,GO:0006950,GO:0006952,GO:0006955,GO:0008150,GO:0008152,GO:0008909,GO:0009058,GO:0009108,GO:0009507,GO:0009536,GO:0009607,GO:0009617,GO:0009620,GO:0009627,GO:0009814,GO:0009987,GO:0010118,GO:0016853,GO:0016866,GO:0031347,GO:0031348,GO:0042180,GO:0042181,GO:0042372,GO:0042374,GO:0042375,GO:0042742,GO:0043226,GO:…	K02552		virNOG[6]	0IMYR@euNOG,0U6I7@lilNOG,1C6JF@strNOG,1EKG5@virNOG,COG1169@NOG	NA|NA|NA	E	chorismate binding enzyme
Mtr36199	4641.GSMUA_Achr8P03970_001	5.9e-75	241					virNOG[6]	0INWV@euNOG,0TRRS@lilNOG,11MBV@NOG,1BNTP@strNOG,1E084@virNOG	NA|NA|NA	S	Protein of unknown function (DUF3755)
Mtr12548	4641.GSMUA_Achr8P25200_001	7.8e-111	358.1		GO:0005575,GO:0005622,GO:0005623,GO:0005737,GO:0009507,GO:0009536,GO:0043226,GO:0043227,GO:0043229,GO:0043231,GO:0044424,GO:0044444,GO:0044464			virNOG[6]	0TIYE@lilNOG,0XQGS@NOG,1BIDF@strNOG,1DVAZ@virNOG,KOG0198@euNOG	NA|NA|NA	T	STYKc
Mtr16093	4641.GSMUA_Achr8P31730_001	2.4e-50	158.7					virNOG[6]	0IKYG@euNOG,11AZS@NOG,1BQMW@strNOG,1E2FU@virNOG	NA|NA|NA	S	Core-2/I-Branching enzyme
Mtr17235	4641.GSMUA_Achr8P12080_001	3e-193	633.8	DPS1	GO:0003674,GO:0003824,GO:0005575,GO:0005622,GO:0005623,GO:0005737,GO:0008150,GO:0008152,GO:0008840,GO:0009507,GO:0009536,GO:0016829,GO:0016835,GO:0016836,GO:0043226,GO:0043227,GO:0043229,GO:0043231,GO:0044424,GO:0044444,GO:0044464	K01714	DHDPS	virNOG[6]	0IJ4Q@euNOG,0TPGT@lilNOG,1BEC3@strNOG,1DQF6@virNOG,COG0329@NOG	NA|NA|NA	E	Dihydrodipicolinate synthase
Mtr33462	4641.GSMUA_Achr6P23940_001	1.5e-28	89.9					virNOG[6]	0IDYM@euNOG,0TPVX@lilNOG,0YGXF@NOG,1BQD2@strNOG,1E27C@virNOG	NA|NA|NA	K	Inherit from strNOG: MYB family transcription factor
Mtr01022	4641.GSMUA_Achr1P18340_001	2.5e-229	748.8		GO:0003674,GO:0003824,GO:0005215,GO:0005575,GO:0005623,GO:0005886,GO:0006139,GO:0006152,GO:0006163,GO:0006195,GO:0006200,GO:0006725,GO:0006753,GO:0006793,GO:0006796,GO:0006807,GO:0006810,GO:0007154,GO:0007165,GO:0008150,GO:0008152,GO:0009056,GO:0009116,GO:0009117,GO:0009119,GO:0009123,GO:0009125,GO:0009126,GO:0009128,GO:0009141,GO:0009143,GO:0009144,GO:0009146,GO:0009150,GO:0009154,GO:0009158,GO:…	K05658		virNOG[6]	0TN8F@lilNOG,1BCIB@strNOG,1DQG8@virNOG,COG1132@NOG,KOG0055@euNOG	NA|NA|NA	Q	ABC transporter transmembrane region
Mtr01243	4641.GSMUA_Achr3P12630_001	1.9e-77	249.9	CYP	GO:0000413,GO:0001932,GO:0003674,GO:0003755,GO:0003824,GO:0005575,GO:0005576,GO:0005622,GO:0005623,GO:0005737,GO:0005773,GO:0005774,GO:0005794,GO:0005829,GO:0005886,GO:0005911,GO:0006464,GO:0007154,GO:0007165,GO:0007275,GO:0007602,GO:0008150,GO:0008152,GO:0009314,GO:0009416,GO:0009506,GO:0009507,GO:0009536,GO:0009581,GO:0009582,GO:0009583,GO:0009585,GO:0009605,GO:0009628,GO:0009637,GO:0009639,GO:…	K01802,K03767		virNOG[6]	0TJ64@lilNOG,1BEVV@strNOG,1DSTG@virNOG,COG0652@NOG,KOG0865@euNOG	NA|NA|NA	O	PPIases accelerate the folding of proteins (By similarity)
Mtr33506	4641.GSMUA_Achr3P17440_001	1.7e-141	462.2		GO:0001071,GO:0003674,GO:0003700,GO:0006355,GO:0008150,GO:0009607,GO:0009620,GO:0009889,GO:0010468,GO:0010556,GO:0019219,GO:0019222,GO:0031323,GO:0031326,GO:0050789,GO:0050794,GO:0050896,GO:0051171,GO:0051252,GO:0051704,GO:0051707,GO:0060255,GO:0065007,GO:0080090,GO:2000112,GO:2001141			virNOG[6]	0TUTD@lilNOG,0XQFT@NOG,1BFKB@strNOG,1DTIF@virNOG,KOG2502@euNOG	NA|NA|NA	S	tubby-like F-box protein
Mtr32676	4641.GSMUA_Achr3P00090_001	6.9e-167	544.7		GO:0005575,GO:0005623,GO:0005886,GO:0005911,GO:0009506,GO:0016020,GO:0030054,GO:0044464,GO:0055044,GO:0071944	K15377		virNOG[6]	0TKN4@lilNOG,0XS0P@NOG,1BMG6@strNOG,1DZB0@virNOG,KOG1362@euNOG	NA|NA|NA	I	Plasma-membrane choline transporter
Mtr26042	4641.GSMUA_Achr6P11470_001	5.4e-128	418.2		GO:0005575,GO:0005622,GO:0005623,GO:0005737,GO:0005773,GO:0005774,GO:0016020,GO:0031090,GO:0043226,GO:0043227,GO:0043229,GO:0043231,GO:0044422,GO:0044424,GO:0044437,GO:0044444,GO:0044446,GO:0044464			virNOG[6]	0TK11@lilNOG,1BD2A@strNOG,1DQZP@virNOG,COG0053@NOG,KOG1485@euNOG	NA|NA|NA	P	Cation efflux family
Mtr08560	4513.MLOC_16831.1	3.6e-20	62.7					virNOG[6]	0TITF@lilNOG,15V6R@poaNOG,1BH9C@strNOG,1DVVN@virNOG,COG1819@NOG,KOG1192@euNOG	NA|NA|NA	C, G	UDP-glucoronosyl and UDP-glucosyl transferase
Mtr14730	4641.GSMUA_Achr10P13770_001	2.8e-150	491.5		GO:0003674,GO:0003824,GO:0005575,GO:0005622,GO:0005623,GO:0005802,GO:0006629,GO:0006643,GO:0006665,GO:0006807,GO:0008150,GO:0008152,GO:0008610,GO:0009058,GO:0009987,GO:0016020,GO:0016740,GO:0016757,GO:0016758,GO:0030148,GO:0031090,GO:0032588,GO:0043226,GO:0043227,GO:0043229,GO:0043231,GO:0044237,GO:0044238,GO:0044249,GO:0044255,GO:0044422,GO:0044424,GO:0044464,GO:0044710,GO:0045140,GO:0046467,GO:…			virNOG[6]	0TNMZ@lilNOG,0XNSC@NOG,1BJ0G@strNOG,1DWXW@virNOG,KOG3058@euNOG	NA|NA|NA	S	phosphatidic acid phosphatase-related
Mtr22742	4641.GSMUA_Achr10P11840_001	1e-113	371.5					virNOG[6]	0IK2F@euNOG,0TWZN@lilNOG,0YCAT@NOG,1BKTY@strNOG,1E1JS@virNOG	NA|NA|NA
Mtr33390	4641.GSMUA_Achr10P18160_001	1.5e-216	710.2					virNOG[6]	0TUM4@lilNOG,1BBYQ@strNOG,1DPXA@virNOG,COG2124@NOG,KOG0156@euNOG	NA|NA|NA	Q	cytochrome P450
Mtr36416	4641.GSMUA_Achr10P02780_001	4e-70	228.6	OSI_31105	GO:0003674,GO:0003824,GO:0004805,GO:0005975,GO:0005984,GO:0005991,GO:0005992,GO:0006793,GO:0006796,GO:0008150,GO:0008152,GO:0009058,GO:0009311,GO:0009312,GO:0009987,GO:0010035,GO:0010038,GO:0016051,GO:0016311,GO:0016787,GO:0016788,GO:0016791,GO:0019203,GO:0034637,GO:0042221,GO:0042578,GO:0044237,GO:0044238,GO:0044249,GO:0044262,GO:0044723,GO:0046351,GO:0046686,GO:0050896,GO:0071704,GO:1901576	K01087	TRE6PP	virNOG[6]	0IMM9@euNOG,1C6H6@strNOG,1EKDT@virNOG,COG1877@NOG	NA|NA|NA	G	Removes the phosphate from trehalose 6-phosphate to produce free trehalose. Trehalose accumulation in plant may improve abiotic stress tolerance
Mtr23086	4641.GSMUA_Achr7P17800_001	9.5e-70	224.2		GO:0005575,GO:0005622,GO:0005623,GO:0005737,GO:0005768,GO:0005794,GO:0005802,GO:0009507,GO:0009532,GO:0009536,GO:0009570,GO:0043226,GO:0043227,GO:0043229,GO:0043231,GO:0044422,GO:0044424,GO:0044434,GO:0044435,GO:0044444,GO:0044446,GO:0044464	K01735		virNOG[6]	0IRXF@euNOG,0U6YE@lilNOG,1C7AN@strNOG,1EM7X@virNOG,COG0337@NOG	NA|NA|NA	E	3-dehydroquinate synthase
Mtr14733	29760.VIT_08s0007g01900.t01	5.6e-25	78.7	PTR1	GO:0000003,GO:0000902,GO:0000904,GO:0003006,GO:0003674,GO:0005215,GO:0005575,GO:0005623,GO:0005886,GO:0005911,GO:0006807,GO:0006810,GO:0006857,GO:0008150,GO:0008152,GO:0009506,GO:0009653,GO:0009826,GO:0009856,GO:0009860,GO:0009932,GO:0009987,GO:0015197,GO:0015198,GO:0015833,GO:0016020,GO:0016043,GO:0016049,GO:0022414,GO:0022892,GO:0030054,GO:0030154,GO:0032501,GO:0032502,GO:0032989,GO:0040007,GO:…	K14638		virNOG[6]	1BDH4@strNOG,1DREJ@virNOG,COG3104@NOG,KOG1237@euNOG	NA|NA|NA	E	peptide transporter
Mtr14616	15368.BRADI2G56300.1	1e-182	598.6		GO:0005575,GO:0016020	K03320		virNOG[6]	0TTJ4@lilNOG,15QDH@poaNOG,1BC2J@strNOG,1DQ12@virNOG,COG0004@NOG,KOG0682@euNOG	NA|NA|NA	P	ammonium transporter 3 member
Mtr13749	4641.GSMUA_Achr10P00570_001	2.8e-231	757.4	DGD2	GO:0003674,GO:0003824,GO:0005575,GO:0005622,GO:0005623,GO:0005737,GO:0006629,GO:0006643,GO:0006664,GO:0006950,GO:0007154,GO:0008150,GO:0008152,GO:0008194,GO:0008378,GO:0008610,GO:0009058,GO:0009247,GO:0009267,GO:0009507,GO:0009526,GO:0009527,GO:0009536,GO:0009605,GO:0009707,GO:0009941,GO:0009987,GO:0009991,GO:0012506,GO:0016020,GO:0016023,GO:0016036,GO:0016740,GO:0016757,GO:0016758,GO:0019867,GO:…	K09480		virNOG[6]	0IINW@euNOG,0TWIN@lilNOG,0YB77@NOG,1BJ2Y@strNOG,1DX02@virNOG	NA|NA|NA	M	digalactosyldiacylglycerol synthase 2
Mtr14959	3711.Bra010114.1-P	7.1e-306	1005.6		GO:0005575,GO:0005622,GO:0005623,GO:0005856,GO:0043226,GO:0043228,GO:0043229,GO:0043232,GO:0044424,GO:0044464	K07375		virNOG[6]	0BXBP@braNOG,1BXWG@strNOG,1EABT@virNOG,COG5023@NOG,KOG1375@euNOG	NA|NA|NA	Z	Tubulin is the major constituent of microtubules. It binds two moles of GTP, one at an exchangeable site on the beta chain and one at a non-exchangeable site on the alpha chain
Mtr33396	4641.GSMUA_Achr5P04220_001	5e-70	226.3			K01213		virNOG[6]	0IVDY@euNOG,0TMYE@lilNOG,1BER7@strNOG,1DSNR@virNOG,COG5434@NOG	NA|NA|NA	M	Glycosyl hydrolases family 28
Mtr16905	4558.Sb09g028890.1	1.3e-52	163.4					virNOG[6]	0U3WC@lilNOG,161BX@poaNOG,1C1J5@strNOG,1EEIZ@virNOG,COG0822@NOG,KOG3361@euNOG	NA|NA|NA	C	NifU-like N terminal domain
Mtr01015	4641.GSMUA_Achr3P12710_001	4.3e-213	697.9		GO:0005575,GO:0005622,GO:0005623,GO:0005634,GO:0005730,GO:0005737,GO:0005829,GO:0009507,GO:0009526,GO:0009536,GO:0009941,GO:0016020,GO:0031967,GO:0031974,GO:0031975,GO:0031981,GO:0043226,GO:0043227,GO:0043228,GO:0043229,GO:0043231,GO:0043232,GO:0043233,GO:0044422,GO:0044424,GO:0044428,GO:0044434,GO:0044435,GO:0044444,GO:0044446,GO:0044464,GO:0070013	K12820		virNOG[6]	0TUQ1@lilNOG,1BCVJ@strNOG,1DQTE@virNOG,COG1643@NOG,KOG0925@euNOG	NA|NA|NA	A	Pre-mRNA-splicing factor ATP-dependent RNA
Mtr34484	4641.GSMUA_AchrUn_randomP22180_001	3.1e-38	121.4		GO:0000139,GO:0005575,GO:0005622,GO:0005623,GO:0005737,GO:0005768,GO:0005770,GO:0005794,GO:0010008,GO:0012505,GO:0012506,GO:0016020,GO:0016023,GO:0030135,GO:0030136,GO:0030659,GO:0030662,GO:0030665,GO:0031090,GO:0031410,GO:0031902,GO:0031982,GO:0031988,GO:0043226,GO:0043227,GO:0043229,GO:0043231,GO:0044422,GO:0044424,GO:0044431,GO:0044433,GO:0044440,GO:0044444,GO:0044446,GO:0044464			virNOG[6]	0IHDN@euNOG,0TWM8@lilNOG,105IF@NOG,1BKDF@strNOG,1E0J7@virNOG	NA|NA|NA	U	vacuolar-sorting receptor
Mtr36126	4641.GSMUA_Achr3P19020_001	6.8e-58	185.7					virNOG[6]	0IJY8@euNOG,0YB6H@NOG,1BJ8N@strNOG,1DX61@virNOG	NA|NA|NA	S	DUF630 DUF632 domains containing protein
Mtr34830	4641.GSMUA_AchrUn_randomP23540_001	8.1e-23	72.1					virNOG[6]	0TU50@lilNOG,0XPKH@NOG,1BCGF@strNOG,1DTZE@virNOG,KOG1792@euNOG	NA|NA|NA	U	Reticulon
Mtr37727	4641.GSMUA_Achr3P28800_001	2.4e-24	76.6		GO:0001071,GO:0003674,GO:0003700,GO:0006355,GO:0006417,GO:0006950,GO:0008150,GO:0009743,GO:0009744,GO:0009889,GO:0009890,GO:0009892,GO:0009987,GO:0010033,GO:0010468,GO:0010556,GO:0010558,GO:0010605,GO:0010608,GO:0017148,GO:0019219,GO:0019222,GO:0031323,GO:0031324,GO:0031326,GO:0031327,GO:0032055,GO:0032268,GO:0032269,GO:0033554,GO:0034285,GO:0042221,GO:0043555,GO:0044699,GO:0044763,GO:0048519,GO:…			virNOG[6]	0J0NM@euNOG,0TZZU@lilNOG,0YNBU@NOG,1BTUG@strNOG,1E4ZX@virNOG	NA|NA|NA	K	ocs element-binding factor 1
Mtr08196	4641.GSMUA_Achr5P21800_001	6.6e-40	123.5			K01883		virNOG[6]	0TN5E@lilNOG,1BHDW@strNOG,1DXH8@virNOG,COG0215@NOG,KOG2007@euNOG	NA|NA|NA	J	Cysteinyl-tRNA synthetase
Mtr09611	4641.GSMUA_Achr11P20660_001	7.4e-59	189.3					virNOG[6]	0IVHS@euNOG,0TTX2@lilNOG,0Y929@NOG,1BN6G@strNOG,1E01J@virNOG	NA|NA|NA	O	DNAJ heat shock N-terminal domain-containing protein
Mtr33987	4641.GSMUA_Achr6P03390_001	1.3e-66	215.1		GO:0003674,GO:0005488,GO:0005515,GO:0005575,GO:0005622,GO:0005623,GO:0005737,GO:0005829,GO:0008150,GO:0009889,GO:0009893,GO:0010556,GO:0010604,GO:0017016,GO:0017137,GO:0019222,GO:0019899,GO:0031267,GO:0031323,GO:0031325,GO:0031326,GO:0031399,GO:0031401,GO:0032268,GO:0032270,GO:0044424,GO:0044444,GO:0044464,GO:0048518,GO:0048522,GO:0050789,GO:0050794,GO:0051020,GO:0051246,GO:0051247,GO:0060255,GO:…	K17255		virNOG[6]	0TPCI@lilNOG,1BJ4W@strNOG,1DX25@virNOG,COG5044@NOG,KOG4405@euNOG	NA|NA|NA	T, U	GDP dissociation inhibitor
Mtr13795	4641.GSMUA_AchrUn_randomP22590_001	2.9e-110	356	OSI_04252				virNOG[6]	0IVYZ@euNOG,0TVCC@lilNOG,0YRMU@NOG,1BNQK@strNOG,1E1IY@virNOG	NA|NA|NA
Mtr37351	4641.GSMUA_Achr4P19940_001	7.8e-20	62.1	XCT	GO:0000160,GO:0005575,GO:0005622,GO:0005623,GO:0005634,GO:0007154,GO:0007165,GO:0008150,GO:0009314,GO:0009416,GO:0009628,GO:0009637,GO:0009639,GO:0009719,GO:0009723,GO:0009725,GO:0009755,GO:0009873,GO:0009987,GO:0010033,GO:0010099,GO:0010114,GO:0023052,GO:0032870,GO:0042221,GO:0042752,GO:0043226,GO:0043227,GO:0043229,GO:0043231,GO:0044424,GO:0044464,GO:0044699,GO:0044700,GO:0044763,GO:0048580,GO:…	K13119		virNOG[6]	0TS6X@lilNOG,0XNXM@NOG,1BG39@strNOG,1DU0U@virNOG,KOG2894@euNOG	NA|NA|NA	S	Protein XAP5 CIRCADIAN
Mtr25968	3847.GLYMA16G31724.1	5.4e-109	356					virNOG[6]	1BCX3@strNOG,1DQUX@virNOG,COG4886@NOG,KOG0619@euNOG	NA|NA|NA	T	LRR receptor-like serine threonine-protein kinase
Mtr01174	4641.GSMUA_Achr3P11890_001	8.9e-58	186.6	ANT1	GO:0003674,GO:0005215,GO:0005471,GO:0005488,GO:0005507,GO:0005575,GO:0005622,GO:0005623,GO:0005737,GO:0005739,GO:0005740,GO:0005743,GO:0005773,GO:0005774,GO:0006810,GO:0006862,GO:0008150,GO:0009507,GO:0009526,GO:0009536,GO:0009941,GO:0009987,GO:0015291,GO:0015297,GO:0015748,GO:0015865,GO:0015931,GO:0016020,GO:0019866,GO:0022804,GO:0022857,GO:0031090,GO:0031966,GO:0031967,GO:0031975,GO:0043167,GO:…	K05863		virNOG[6]	0TVR4@lilNOG,0XNW0@NOG,1BIW3@strNOG,1DWT9@virNOG,KOG0749@euNOG	NA|NA|NA	C	carrier protein
Mtr37556	4558.Sb07g019540.1	8.5e-60	192.7		GO:0003674,GO:0005215,GO:0005575,GO:0005623,GO:0005886,GO:0005911,GO:0006810,GO:0008150,GO:0009506,GO:0016020,GO:0030054,GO:0044464,GO:0051179,GO:0051234,GO:0055044,GO:0071944			virNOG[6]	0TPJG@lilNOG,15M4H@poaNOG,1BFYR@strNOG,1DTWA@virNOG,COG1131@NOG,KOG0059@euNOG	NA|NA|NA	Q	ABC transporter
Mtr28350	4641.GSMUA_Achr2P19680_001	1.2e-39	125.2		GO:0003674,GO:0005215,GO:0005575,GO:0005623,GO:0005886,GO:0006810,GO:0006811,GO:0006820,GO:0007154,GO:0008150,GO:0008509,GO:0009605,GO:0009987,GO:0009991,GO:0010036,GO:0015075,GO:0015103,GO:0015562,GO:0015698,GO:0016020,GO:0022857,GO:0022891,GO:0022892,GO:0031667,GO:0031668,GO:0031669,GO:0034220,GO:0035445,GO:0042221,GO:0044464,GO:0044699,GO:0044763,GO:0044765,GO:0046713,GO:0046715,GO:0050896,GO:…			virNOG[6]	0TKD9@lilNOG,0XPHD@NOG,1BE1V@strNOG,1DRZN@virNOG,KOG1172@euNOG	NA|NA|NA	P	boron transporter
Mtr26621	4641.GSMUA_Achr8P09220_001	3.8e-91	297.1		GO:0005575,GO:0005623,GO:0005886,GO:0016020,GO:0044464,GO:0071944	K16675,K18932		virNOG[6]	0TSD6@lilNOG,1BE8K@strNOG,1DYB1@virNOG,COG5273@NOG,KOG1311@euNOG	NA|NA|NA	S	DHHC palmitoyltransferase
Mtr32603	4641.GSMUA_Achr2P10810_001	4.6e-25	79.2					virNOG[6]	1BCX3@strNOG,1DQUX@virNOG,COG4886@NOG,KOG0619@euNOG	NA|NA|NA	T	LRR receptor-like serine threonine-protein kinase
Mtr36211	4533.OB11G16720.1	5.4e-74	239.4		GO:0003674,GO:0003824,GO:0004672,GO:0005575,GO:0005623,GO:0005886,GO:0005911,GO:0006464,GO:0006468,GO:0006793,GO:0006796,GO:0006950,GO:0006952,GO:0008150,GO:0008152,GO:0009506,GO:0009607,GO:0009617,GO:0009987,GO:0010941,GO:0016020,GO:0016301,GO:0016310,GO:0016740,GO:0016772,GO:0016773,GO:0019538,GO:0030054,GO:0031347,GO:0031348,GO:0036211,GO:0042742,GO:0043170,GO:0043412,GO:0044237,GO:0044238,GO:…			virNOG[6]	0IIJE@euNOG,0TR8E@lilNOG,15N0B@poaNOG,1BEHH@strNOG,1DVBQ@virNOG,COG0515@NOG	NA|NA|NA	T	STYKc
Mtr29362	4641.GSMUA_Achr4P24070_001	6.1e-64	206		GO:0005575,GO:0005622,GO:0005623,GO:0005737,GO:0005829,GO:0044424,GO:0044444,GO:0044464	K14820		virNOG[6]	0TK14@lilNOG,1BCPA@strNOG,1DXBU@virNOG,COG5154@NOG,KOG2971@euNOG	NA|NA|NA	J	ribosome biogenesis protein BRX1
Mtr28310	4641.GSMUA_Achr2P01500_001	1.8e-47	150.5					virNOG[6]	0JDH9@euNOG,0U0K4@lilNOG,114YU@NOG,1BUAK@strNOG,1E67B@virNOG	NA|NA|NA	S	AAI
Mtr04761	4641.GSMUA_AchrUn_randomP10380_001	2.5e-47	150					virNOG[6]	0ISN7@euNOG,0TUEW@lilNOG,120RW@NOG,1BPHX@strNOG,1E269@virNOG	NA|NA|NA	S	expressed protein
Mtr10466	4641.GSMUA_Achr7P04710_001	3.7e-41	131.3	LOL1	GO:0002376,GO:0002682,GO:0002683,GO:0002684,GO:0003674,GO:0003676,GO:0003677,GO:0005488,GO:0005575,GO:0005622,GO:0005623,GO:0005634,GO:0006950,GO:0006952,GO:0006955,GO:0008150,GO:0009607,GO:0009814,GO:0010363,GO:0010941,GO:0010942,GO:0019222,GO:0031323,GO:0031347,GO:0031348,GO:0031349,GO:0034051,GO:0034052,GO:0043067,GO:0043068,GO:0043069,GO:0043226,GO:0043227,GO:0043229,GO:0043231,GO:0044424,GO:…			virNOG[6]	0IY03@euNOG,0YHD1@NOG,1BRZM@strNOG,1E3UM@virNOG	NA|NA|NA	S	LSD1 zinc finger domain containing protein, expressed
Mtr11121	39947.LOC_Os06g41010.1	2.1e-89	290.5	SAP3				virNOG[6]	0TXBW@lilNOG,11UWC@NOG,15UFX@poaNOG,1BR7W@strNOG,1E323@virNOG,KOG3173@euNOG	NA|NA|NA	S	finger A20 and AN1 domains-containing protein
Mtr11115	4641.GSMUA_Achr7P06190_001	2.5e-96	311.6					virNOG[6]	0TPYI@lilNOG,0XRSQ@NOG,1BGDH@strNOG,1DUAY@virNOG,KOG1471@euNOG	NA|NA|NA	I	CRAL/TRIO domain
Mtr10906	4641.GSMUA_Achr8P22530_001	7.3e-28	87.9					virNOG[6]	0J08C@euNOG,0U08B@lilNOG,0Y8QT@NOG,1BTXY@strNOG,1E4VN@virNOG	NA|NA|NA	S	Hypoxia induced protein conserved region
Mtr03875	4641.GSMUA_Achr7P24620_001	4.9e-26	82.9		GO:0005575,GO:0005622,GO:0005623,GO:0005634,GO:0005737,GO:0005739,GO:0005740,GO:0005743,GO:0016020,GO:0019866,GO:0031090,GO:0031966,GO:0031967,GO:0031975,GO:0043226,GO:0043227,GO:0043229,GO:0043231,GO:0044422,GO:0044424,GO:0044429,GO:0044444,GO:0044446,GO:0044464	K14684		virNOG[6]	0TR5Z@lilNOG,0ZRF1@NOG,1BHGR@strNOG,1DVCJ@virNOG,KOG0752@euNOG	NA|NA|NA	C	Mitochondrial substrate carrier family protein
Mtr11740	29760.VIT_08s0007g02110.t01	5.3e-22	71.1	OSI_02229		K04730		virNOG[6]	0IH5R@euNOG,1BETQ@strNOG,1DSRA@virNOG,COG0515@NOG,COG4886@NOG	NA|NA|NA	T	LRR receptor-like serine threonine-protein kinase
Mtr23410	4641.GSMUA_Achr6P13450_001	2.4e-120	389					virNOG[6]	0JBP4@euNOG,0TYNK@lilNOG,11E94@NOG,1BRCD@strNOG,1E2WN@virNOG	NA|NA|NA
Mtr13780	4641.GSMUA_AchrUn_randomP12110_001	1.9e-32	99.1					virNOG[6]	0IZRQ@euNOG,0TXDA@lilNOG,0YV5M@NOG,1BQP0@strNOG,1E2H1@virNOG	NA|NA|NA	S	DUF623 domain containing protein, expressed
Mtr22581	4641.GSMUA_Achr1P27990_001	4e-64	206.3		GO:0001071,GO:0003674,GO:0003700,GO:0005575,GO:0005622,GO:0005623,GO:0005634,GO:0006355,GO:0008150,GO:0009719,GO:0009889,GO:0010033,GO:0010200,GO:0010243,GO:0010468,GO:0010556,GO:0019219,GO:0019222,GO:0031323,GO:0031326,GO:0042221,GO:0043226,GO:0043227,GO:0043229,GO:0043231,GO:0044424,GO:0044464,GO:0050789,GO:0050794,GO:0050896,GO:0051171,GO:0051252,GO:0060255,GO:0065007,GO:0080090,GO:1901698,GO:…			virNOG[6]	0IW77@euNOG,0TXSP@lilNOG,0YMKN@NOG,1BP9N@strNOG,1E13W@virNOG	NA|NA|NA	K	AP2
Mtr23665	4641.GSMUA_Achr6P11910_001	0	2333.3	OSI_12754	GO:0005575,GO:0005622,GO:0005623,GO:0005634,GO:0043226,GO:0043227,GO:0043229,GO:0043231,GO:0044424,GO:0044464			virNOG[6]	0TX02@lilNOG,0YA1T@NOG,1BFJF@strNOG,1DYKV@virNOG,KOG1019@euNOG	NA|NA|NA	B, D, T	DIRP
Mtr01906	4641.GSMUA_Achr11P11220_001	5.1e-171	557.7		GO:0005575,GO:0005623,GO:0005886,GO:0016020,GO:0044464,GO:0071944			virNOG[6]	0TUM6@lilNOG,1BKG3@strNOG,1DYCC@virNOG,COG0666@NOG,KOG0504@euNOG	NA|NA|NA	S	Ankyrin repeat-containing protein
Mtr34858	4641.GSMUA_Achr9P02735_001	4.6e-40	127	AL006613				virNOG[6]	0U2ZW@lilNOG,1BHFH@strNOG,1DYXG@virNOG,COG4886@NOG,KOG4658@euNOG	NA|NA|NA	T	resistance protein
Mtr30592	4533.OB08G23000.1	1.3e-82	268.8		GO:0000166,GO:0001882,GO:0001883,GO:0003674,GO:0005488,GO:0005524,GO:0005575,GO:0005618,GO:0005622,GO:0005623,GO:0005634,GO:0005737,GO:0005739,GO:0005794,GO:0005829,GO:0005886,GO:0005911,GO:0008150,GO:0009506,GO:0009507,GO:0009536,GO:0010035,GO:0010038,GO:0016020,GO:0017076,GO:0030054,GO:0030312,GO:0030554,GO:0032549,GO:0032550,GO:0032553,GO:0032555,GO:0032559,GO:0035639,GO:0036094,GO:0042221,GO:…	K06630		virNOG[6]	0TS45@lilNOG,15NWG@poaNOG,1BJVQ@strNOG,1DXSW@virNOG,COG5040@NOG,KOG0841@euNOG	NA|NA|NA	O	Is associated with a DNA binding complex that binds to the G box, a well-characterized cis-acting DNA regulatory element found in plant genes
Mtr35097	4641.GSMUA_Achr6P36660_001	1.1e-27	84.7	PGR5	GO:0003674,GO:0005575,GO:0005622,GO:0005623,GO:0005737,GO:0006091,GO:0006950,GO:0008150,GO:0008152,GO:0009055,GO:0009314,GO:0009414,GO:0009415,GO:0009416,GO:0009507,GO:0009534,GO:0009535,GO:0009536,GO:0009579,GO:0009628,GO:0009642,GO:0009644,GO:0009767,GO:0009773,GO:0009987,GO:0010035,GO:0010117,GO:0015979,GO:0016020,GO:0019684,GO:0022900,GO:0031976,GO:0031984,GO:0034357,GO:0042221,GO:0042651,GO:…			virNOG[6]	0IZAQ@euNOG,0TZPA@lilNOG,1252E@NOG,1BSZ3@strNOG,1E4UU@virNOG	NA|NA|NA	S	Protein PROTON GRADIENT REGULATION 5, chloroplastic
Mtr36948	4641.GSMUA_Achr11P09890_001	9.3e-92	295.2	OSI_21939	GO:0005575,GO:0005622,GO:0005623,GO:0005737,GO:0005739,GO:0043226,GO:0043227,GO:0043229,GO:0043231,GO:0044424,GO:0044444,GO:0044464			virNOG[6]	0TKZT@lilNOG,0Z7Z7@NOG,1BI1R@strNOG,1DVYN@virNOG,KOG4197@euNOG	NA|NA|NA	S	PPR repeat
Mtr29975	4641.GSMUA_Achr6P25260_001	2e-47	152.8		GO:0005575,GO:0005622,GO:0005623,GO:0005634,GO:0005737,GO:0005739,GO:0005740,GO:0005743,GO:0005746,GO:0005749,GO:0016020,GO:0019866,GO:0031090,GO:0031966,GO:0031967,GO:0031975,GO:0032991,GO:0043226,GO:0043227,GO:0043229,GO:0043231,GO:0043234,GO:0044422,GO:0044424,GO:0044425,GO:0044429,GO:0044444,GO:0044446,GO:0044455,GO:0044464,GO:0045257,GO:0045273,GO:0045281,GO:0045283,GO:0070469			virNOG[6]	0IINN@euNOG,0TJFF@lilNOG,11Y8T@NOG,1BNC6@strNOG,1DQG7@virNOG	NA|NA|NA	S	expressed protein
Mtr27713	4641.GSMUA_Achr5P11100_001	1.1e-48	156.9					virNOG[6]	0IIN1@euNOG,0TRJ8@lilNOG,0YCUY@NOG,1BHQT@strNOG,1DVMC@virNOG	NA|NA|NA	S	expressed protein
Mtr33202	4641.GSMUA_Achr5P18830_001	0	3034.9		GO:0003674,GO:0005083,GO:0005085,GO:0005086,GO:0005575,GO:0005622,GO:0005623,GO:0005634,GO:0005737,GO:0005802,GO:0005829,GO:0006810,GO:0007275,GO:0008150,GO:0009553,GO:0009561,GO:0016020,GO:0016192,GO:0019222,GO:0030234,GO:0030695,GO:0032501,GO:0032502,GO:0043226,GO:0043227,GO:0043229,GO:0043231,GO:0044424,GO:0044444,GO:0044464,GO:0044699,GO:0044707,GO:0048229,GO:0048856,GO:0050789,GO:0050790,GO:…	K18442		virNOG[6]	0TJQ9@lilNOG,1BCSA@strNOG,1DQQ3@virNOG,COG5307@NOG,KOG0929@euNOG	NA|NA|NA	U	Guanine nucleotide-exchange protein
Mtr19594	4533.OB05G20710.1	1.3e-100	324.3		GO:0005575,GO:0005622,GO:0005623,GO:0005737,GO:0005829,GO:0005840,GO:0006139,GO:0006364,GO:0006396,GO:0006725,GO:0006807,GO:0008150,GO:0008152,GO:0009987,GO:0010467,GO:0015935,GO:0016070,GO:0016072,GO:0022613,GO:0022626,GO:0022627,GO:0030529,GO:0030684,GO:0030686,GO:0032040,GO:0032991,GO:0034470,GO:0034641,GO:0034660,GO:0042254,GO:0042274,GO:0043170,GO:0043226,GO:0043228,GO:0043229,GO:0043232,GO:…	K02993		virNOG[6]	0TXZM@lilNOG,0ZYKB@NOG,15V75@poaNOG,1BPX4@strNOG,1E1R4@virNOG,KOG3320@euNOG	NA|NA|NA	J	Ribosomal protein S7e
Mtr28981	4641.GSMUA_Achr5P29570_001	1.7e-35	110.9			K10523		virNOG[6]	0TJJG@lilNOG,0XQV8@NOG,1BCN9@strNOG,1DQJX@virNOG,KOG1987@euNOG	NA|NA|NA	D	BTB POZ domain containing protein, expressed
Mtr18964	3711.Bra008615.1-P	5e-56	179	PIN5	GO:0003674,GO:0005215,GO:0005575,GO:0005622,GO:0005623,GO:0005737,GO:0005783,GO:0006810,GO:0007275,GO:0008150,GO:0009555,GO:0009914,GO:0009987,GO:0010252,GO:0010817,GO:0016020,GO:0022857,GO:0022891,GO:0022892,GO:0032501,GO:0032502,GO:0042592,GO:0043226,GO:0043227,GO:0043229,GO:0043231,GO:0044424,GO:0044444,GO:0044464,GO:0044699,GO:0044707,GO:0044763,GO:0044765,GO:0046907,GO:0048229,GO:0048856,GO:…	K13947		virNOG[6]	0C1CM@braNOG,0IGIJ@euNOG,0YAQ9@NOG,1BH62@strNOG,1DV2C@virNOG	NA|NA|NA	P	Membrane transport protein
Mtr28292	39946.BGIOSGA033780-PA	3.1e-111	363.2					virNOG[6]	0IH5R@euNOG,0U2I1@lilNOG,15RIZ@poaNOG,1BETQ@strNOG,1DSRA@virNOG,COG0515@NOG,COG4886@NOG	NA|NA|NA	T	Leucine rich repeat N-terminal domain
Mtr20316	4641.GSMUA_Achr5P03330_001	0	1218.1	DPS1	GO:0003674,GO:0003824,GO:0005575,GO:0005622,GO:0005623,GO:0005737,GO:0008150,GO:0008152,GO:0008840,GO:0009507,GO:0009536,GO:0016829,GO:0016835,GO:0016836,GO:0043226,GO:0043227,GO:0043229,GO:0043231,GO:0044424,GO:0044444,GO:0044464	K01714	DHDPS	virNOG[6]	0IJ4Q@euNOG,0TPGT@lilNOG,1BEC3@strNOG,1DQF6@virNOG,COG0329@NOG	NA|NA|NA	E	Dihydrodipicolinate synthase
Mtr20385	4641.GSMUA_Achr5P19940_001	3.7e-157	513.6		GO:0005575,GO:0005622,GO:0005623,GO:0005737,GO:0005829,GO:0044424,GO:0044444,GO:0044464	K11247		virNOG[6]	0IIP7@euNOG,0TRDC@lilNOG,10148@NOG,1BID3@strNOG,1DWA0@virNOG	NA|NA|NA	T	src homology-3 domain protein 3
Mtr31073	4641.GSMUA_Achr5P13870_001	6.6e-40	126.4	CHY1	GO:0003674,GO:0003824,GO:0003860,GO:0005575,GO:0005622,GO:0005623,GO:0005737,GO:0005777,GO:0006082,GO:0006520,GO:0006573,GO:0006574,GO:0006807,GO:0006950,GO:0008150,GO:0008152,GO:0009056,GO:0009063,GO:0009081,GO:0009083,GO:0009266,GO:0009409,GO:0009628,GO:0009987,GO:0016054,GO:0016289,GO:0016787,GO:0016788,GO:0016790,GO:0019752,GO:0042579,GO:0043226,GO:0043227,GO:0043229,GO:0043231,GO:0043436,GO:…	K05605		virNOG[6]	0II04@euNOG,0TU3X@lilNOG,1BJR8@strNOG,1DXD3@virNOG,COG1024@NOG	NA|NA|NA	I	Enoyl-CoA hydratase/isomerase family
Mtr10583	4641.GSMUA_Achr4P22740_001	1.9e-67	214.2					virNOG[6]	0U3HZ@lilNOG,1BZ76@strNOG,1EBUM@virNOG,COG5126@NOG,KOG0032@euNOG	NA|NA|NA	T	Pfam:efhand
Mtr36957	4641.GSMUA_Achr5P20050_001	1.5e-208	685.2		GO:0001071,GO:0003674,GO:0003700,GO:0005575,GO:0005622,GO:0005623,GO:0005634,GO:0006355,GO:0007275,GO:0008150,GO:0008544,GO:0009314,GO:0009411,GO:0009416,GO:0009605,GO:0009628,GO:0009653,GO:0009888,GO:0009889,GO:0009913,GO:0009987,GO:0010015,GO:0010053,GO:0010054,GO:0010468,GO:0010556,GO:0019219,GO:0019222,GO:0021700,GO:0022622,GO:0030154,GO:0030855,GO:0031323,GO:0031326,GO:0032501,GO:0032502,GO:…	K09338		virNOG[6]	0IIN5@euNOG,0TVMN@lilNOG,1107H@NOG,1BD47@strNOG,1DR1P@virNOG	NA|NA|NA	K	Homeobox-leucine zipper protein
Mtr19746	4641.GSMUA_Achr5P23560_001	2.8e-171	557.7					virNOG[6]	0JCF0@euNOG,0TQ5F@lilNOG,0XZJ1@NOG,1BEWI@strNOG,1DYUX@virNOG	NA|NA|NA	S	BSD domain containing protein
Mtr21967	4641.GSMUA_Achr6P30270_001	1.1e-139	456.5		GO:0003674,GO:0003824,GO:0004069,GO:0005575,GO:0005576,GO:0005622,GO:0005623,GO:0005737,GO:0006082,GO:0006103,GO:0006520,GO:0006531,GO:0006536,GO:0006807,GO:0006950,GO:0008150,GO:0008152,GO:0008483,GO:0009064,GO:0009066,GO:0009266,GO:0009409,GO:0009507,GO:0009526,GO:0009532,GO:0009536,GO:0009570,GO:0009628,GO:0009941,GO:0009987,GO:0010035,GO:0010038,GO:0010319,GO:0016740,GO:0016769,GO:0019752,GO:…	K00811	ASPTA,POAT,TYRTA,TYRTAi	virNOG[6]	0TQKB@lilNOG,1BGXJ@strNOG,1DUU7@virNOG,COG1448@NOG,KOG1411@euNOG	NA|NA|NA	E	Aspartate aminotransferase
Mtr03548	4641.GSMUA_Achr11P00650_001	5.9e-36	114.4		GO:0005575,GO:0016020			virNOG[6]	0U0YZ@lilNOG,1BV9B@strNOG,1E78V@virNOG,COG0401@NOG,KOG1773@euNOG	NA|NA|NA	S	hydrophobic protein
Mtr02487	4081.Solyc08g079970.1.1	5.6e-76	242.9					virNOG[6]	0IJIN@euNOG,1BFR9@strNOG,1DTP9@virNOG,COG1404@NOG	NA|NA|NA	O	subtilisin-like protease
Mtr21715	4641.GSMUA_Achr11P17000_001	1.6e-46	147.1		GO:0003674,GO:0003824,GO:0004721,GO:0004725,GO:0005575,GO:0005622,GO:0005623,GO:0005634,GO:0005737,GO:0005739,GO:0006464,GO:0006468,GO:0006470,GO:0006793,GO:0006796,GO:0008150,GO:0008152,GO:0008794,GO:0009507,GO:0009536,GO:0009987,GO:0016310,GO:0016311,GO:0016491,GO:0016787,GO:0016788,GO:0016791,GO:0019538,GO:0030611,GO:0030613,GO:0030614,GO:0035335,GO:0036211,GO:0042221,GO:0042578,GO:0043170,GO:…	K18065		virNOG[6]	0IQGW@euNOG,0U6TQ@lilNOG,11VH0@NOG,1C726@strNOG,1EKZ9@virNOG	NA|NA|NA	D	RHOD
Mtr02145	4641.GSMUA_Achr2P03770_001	4.8e-89	287.6		GO:0005575,GO:0005576			virNOG[6]	0IDXW@euNOG,0TJJM@lilNOG,0XPC9@NOG,1BK6G@strNOG,1DY3D@virNOG	NA|NA|NA	G	cellulase activity
Mtr19826	4641.GSMUA_Achr11P04740_001	2.7e-35	110.8	CIPK1	GO:0005575,GO:0005623,GO:0005886,GO:0006950,GO:0006970,GO:0008150,GO:0009628,GO:0009651,GO:0009719,GO:0009725,GO:0009737,GO:0010033,GO:0016020,GO:0033993,GO:0042221,GO:0044464,GO:0050896,GO:0071944,GO:0097305,GO:1901700	K07198		virNOG[6]	1BIHU@strNOG,1DSXS@virNOG,COG0515@NOG,KOG0583@euNOG	NA|NA|NA	T	Cbl-interacting protein kinase
Mtr02215	4641.GSMUA_Achr11P08320_001	6.4e-71	228.8			K12382		virNOG[6]	0TRP8@lilNOG,0XSI5@NOG,1BQIT@strNOG,1E2CZ@virNOG,KOG1340@euNOG	NA|NA|NA	G, I	Saposin-like type B, region 1 family protein
Mtr20180	4641.GSMUA_Achr11P01420_001	9.3e-56	174.2					virNOG[6]	0INV2@euNOG,0U6MP@lilNOG,0YHV7@NOG,1C6RW@strNOG,1EKNR@virNOG	NA|NA|NA	K	MYB family transcription factor
Mtr02339	4641.GSMUA_Achr8P10510_001	2.1e-35	112.4	RPL29	GO:0005575,GO:0005622,GO:0005623,GO:0005634,GO:0005730,GO:0005737,GO:0005829,GO:0005840,GO:0015934,GO:0022625,GO:0022626,GO:0030529,GO:0031974,GO:0031981,GO:0032991,GO:0043226,GO:0043227,GO:0043228,GO:0043229,GO:0043231,GO:0043232,GO:0043233,GO:0044391,GO:0044422,GO:0044424,GO:0044428,GO:0044444,GO:0044445,GO:0044446,GO:0044464,GO:0070013	K02905		virNOG[6]	0U153@lilNOG,12428@NOG,1BVDK@strNOG,1E7DQ@virNOG,KOG3504@euNOG	NA|NA|NA	J	60S ribosomal protein
Mtr24217	4641.GSMUA_Achr11P25430_001	8.9e-175	569.8			K06269		virNOG[6]	1BEZ4@strNOG,1DSX4@virNOG,COG0639@NOG,KOG0374@euNOG	NA|NA|NA	T	serine threonine-protein phosphatase
Mtr02567	4641.GSMUA_Achr4P28840_001	1.7e-106	347.2			K05350		virNOG[6]	0TW63@lilNOG,1BC4D@strNOG,1DQ2Y@virNOG,COG2723@NOG,KOG0626@euNOG	NA|NA|NA	G	Glycosyl hydrolase family 1
Mtr05009	4641.GSMUA_Achr11P25420_001	5.3e-64	206.5	OSI_08266				virNOG[6]	0J1HP@euNOG,0U085@lilNOG,0YVCD@NOG,1BUEC@strNOG,1E6BF@virNOG	NA|NA|NA	S	Whole genome shotgun sequence of line PN40024, scaffold_77.assembly12x (Fragment)
Mtr09435	4641.GSMUA_Achr11P24420_001	7e-64	205.7		GO:0001071,GO:0003674,GO:0003700,GO:0005575,GO:0005622,GO:0005623,GO:0005634,GO:0006355,GO:0008150,GO:0009889,GO:0010468,GO:0010556,GO:0019219,GO:0019222,GO:0031323,GO:0031326,GO:0043226,GO:0043227,GO:0043229,GO:0043231,GO:0044424,GO:0044464,GO:0050789,GO:0050794,GO:0051171,GO:0051252,GO:0060255,GO:0065007,GO:0080090,GO:2000112,GO:2001141			virNOG[6]	0IYDY@euNOG,0TIT5@lilNOG,0YIDB@NOG,1BJVY@strNOG,1DXT2@virNOG	NA|NA|NA	K	Zinc finger protein
Mtr24177	4641.GSMUA_AchrUn_randomP23940_001	5.3e-51	162.4		GO:0003674,GO:0003824,GO:0003954,GO:0005488,GO:0005575,GO:0005622,GO:0005623,GO:0005737,GO:0005739,GO:0005740,GO:0005743,GO:0005746,GO:0005747,GO:0006950,GO:0006970,GO:0008137,GO:0008150,GO:0008152,GO:0009266,GO:0009409,GO:0009628,GO:0009631,GO:0016020,GO:0016491,GO:0016651,GO:0016655,GO:0019866,GO:0030964,GO:0031090,GO:0031966,GO:0031967,GO:0031975,GO:0032991,GO:0043167,GO:0043169,GO:0043226,GO:…	K03937		virNOG[6]	0TJ2F@lilNOG,11TR4@NOG,1BC5U@strNOG,1DQ46@virNOG,KOG3389@euNOG	NA|NA|NA	C	NADH dehydrogenase ubiquinone iron-sulfur protein 4
Mtr18721	4641.GSMUA_Achr11P16990_001	3.9e-229	750.4		GO:0005575,GO:0005622,GO:0005623,GO:0005634,GO:0006139,GO:0006259,GO:0006281,GO:0006725,GO:0006807,GO:0006950,GO:0006974,GO:0008150,GO:0008152,GO:0009266,GO:0009314,GO:0009408,GO:0009411,GO:0009416,GO:0009628,GO:0009987,GO:0033554,GO:0034641,GO:0043170,GO:0043226,GO:0043227,GO:0043229,GO:0043231,GO:0044237,GO:0044238,GO:0044260,GO:0044424,GO:0044464,GO:0044699,GO:0044763,GO:0046483,GO:0050896,GO:…	K10844		virNOG[6]	0TMIE@lilNOG,1BECH@strNOG,1DSAE@virNOG,COG1199@NOG,KOG1131@euNOG	NA|NA|NA	L	DNA repair helicase
Mtr02301	4641.GSMUA_Achr11P05100_001	2.5e-37	118.7		GO:0005575,GO:0005622,GO:0005623,GO:0005737,GO:0005739,GO:0005740,GO:0005743,GO:0016020,GO:0019866,GO:0031090,GO:0031966,GO:0031967,GO:0031975,GO:0043226,GO:0043227,GO:0043229,GO:0043231,GO:0044422,GO:0044424,GO:0044429,GO:0044444,GO:0044446,GO:0044464			virNOG[6]	0J37S@euNOG,0U0JB@lilNOG,0YTGP@NOG,1BVG3@strNOG,1E7C3@virNOG	NA|NA|NA	O	cytochrome c oxidase
Mtr31261	3702.AT1G08730.1	2e-223	730			K10357		virNOG[6]	0BVFQ@braNOG,1BY0I@strNOG,1EAGE@virNOG,COG5022@NOG,KOG0160@euNOG	NA|NA|NA	Z	Myosin N-terminal SH3-like domain
Mtr30513	4641.GSMUA_Achr4P16780_001	3e-41	127.6					virNOG[6]	0JTDJ@euNOG,0TR7A@lilNOG,107Y6@NOG,1BHEP@strNOG,1DVAU@virNOG	NA|NA|NA	S	leaf senescence related protein
Mtr32388	4641.GSMUA_Achr4P01750_001	2.4e-33	106.2					virNOG[6]	0IJ60@euNOG,0U3A1@lilNOG,0YIDM@NOG,1BM9K@strNOG,1DZ4D@virNOG	NA|NA|NA	S	UPF0481 protein At3g47200
Mtr34025	4641.GSMUA_Achr7P04910_001	1.6e-113	368.5	OSI_32379	GO:0005575,GO:0016020			virNOG[6]	0IVK9@euNOG,0TVVR@lilNOG,0YEQV@NOG,1BM66@strNOG,1DZ15@virNOG	NA|NA|NA	T	strubbelig-receptor family
Mtr31361	4641.GSMUA_Achr4P11810_001	2.7e-108	353.3	OSI_32343	GO:0001071,GO:0003674,GO:0003700,GO:0006355,GO:0008150,GO:0009889,GO:0010468,GO:0010556,GO:0019219,GO:0019222,GO:0031323,GO:0031326,GO:0050789,GO:0050794,GO:0051171,GO:0051252,GO:0060255,GO:0065007,GO:0080090,GO:2000112,GO:2001141			virNOG[6]	0TMF2@lilNOG,1BE9C@strNOG,1DS6Z@virNOG,COG5048@NOG,KOG1721@euNOG	NA|NA|NA	K	Zinc finger protein
Mtr18798	4641.GSMUA_Achr4P05600_001	1.3e-31	100.3		GO:0005575,GO:0005623,GO:0005886,GO:0007154,GO:0007165,GO:0008150,GO:0009719,GO:0009725,GO:0009741,GO:0009742,GO:0009755,GO:0009987,GO:0010033,GO:0014070,GO:0016020,GO:0023052,GO:0032870,GO:0033993,GO:0042221,GO:0043401,GO:0044464,GO:0044699,GO:0044700,GO:0044763,GO:0048545,GO:0050789,GO:0050794,GO:0050896,GO:0051716,GO:0065007,GO:0070887,GO:0071310,GO:0071367,GO:0071383,GO:0071396,GO:0071407,GO:…	K14500		virNOG[6]	0IVG3@euNOG,0TS7R@lilNOG,0XQTV@NOG,1BC3R@strNOG,1DQ2C@virNOG	NA|NA|NA	T	serine threonine-protein kinase
Mtr06865	4555.Si028794m	2.8e-146	477.1		GO:0000003,GO:0003006,GO:0003674,GO:0005488,GO:0005515,GO:0005575,GO:0005623,GO:0005886,GO:0007275,GO:0008150,GO:0009791,GO:0009888,GO:0009908,GO:0009934,GO:0009987,GO:0010073,GO:0010075,GO:0010480,GO:0016020,GO:0022414,GO:0022603,GO:0030154,GO:0032501,GO:0032502,GO:0040008,GO:0043621,GO:0044464,GO:0044699,GO:0044707,GO:0044763,GO:0044767,GO:0048229,GO:0048367,GO:0048437,GO:0048438,GO:0048443,GO:…			virNOG[6]	0IERA@euNOG,0TQ4U@lilNOG,15KW7@poaNOG,1BFIE@strNOG,1DTGG@virNOG,COG0515@NOG,COG4886@NOG	NA|NA|NA	T	Leucine rich repeat N-terminal domain
Mtr31426	3711.Bra010114.1-P	1.3e-57	181.3		GO:0005575,GO:0005622,GO:0005623,GO:0005856,GO:0043226,GO:0043228,GO:0043229,GO:0043232,GO:0044424,GO:0044464	K07375		virNOG[6]	0BXBP@braNOG,1BXWG@strNOG,1EABT@virNOG,COG5023@NOG,KOG1375@euNOG	NA|NA|NA	Z	Tubulin is the major constituent of microtubules. It binds two moles of GTP, one at an exchangeable site on the beta chain and one at a non-exchangeable site on the alpha chain
Mtr31328	4641.GSMUA_Achr4P13130_001	2.6e-270	889.1			K13216		virNOG[6]	0TU0V@lilNOG,0XTHZ@NOG,1BMH6@strNOG,1DYWM@virNOG,KOG1880@euNOG	NA|NA|NA	T	FHA
Mtr37215	4641.GSMUA_Achr4P11440_001	4.4e-246	808.6		GO:0000166,GO:0001882,GO:0001883,GO:0003674,GO:0005488,GO:0005524,GO:0005575,GO:0005622,GO:0005623,GO:0005737,GO:0005739,GO:0007275,GO:0008150,GO:0009507,GO:0009532,GO:0009536,GO:0009553,GO:0009561,GO:0009570,GO:0016020,GO:0017076,GO:0030554,GO:0032501,GO:0032502,GO:0032549,GO:0032550,GO:0032553,GO:0032555,GO:0032559,GO:0035639,GO:0036094,GO:0043167,GO:0043168,GO:0043226,GO:0043227,GO:0043229,GO:…	K00058		virNOG[6]	1DS4I@virNOG,COG0111@NOG,KOG0068@euNOG	NA|NA|NA	E	D-3-phosphoglycerate dehydrogenase
Mtr27996	4641.GSMUA_Achr4P06070_001	4.5e-101	324.5					virNOG[6]	0XTFH@NOG,1C0C0@strNOG,1EDHS@virNOG,KOG1021@euNOG	NA|NA|NA	G, M, W	Exostosin family
Mtr11418	4641.GSMUA_Achr4P01750_001	2.4e-48	153.7					virNOG[6]	0IJ60@euNOG,0U3A1@lilNOG,0YIDM@NOG,1BM9K@strNOG,1DZ4D@virNOG	NA|NA|NA	S	UPF0481 protein At3g47200
Mtr18248	4641.GSMUA_Achr9P00100_001	3.8e-109	354.3		GO:0000165,GO:0000187,GO:0001932,GO:0001934,GO:0003674,GO:0003824,GO:0004672,GO:0004708,GO:0004712,GO:0006464,GO:0006468,GO:0006793,GO:0006796,GO:0007154,GO:0007165,GO:0007243,GO:0008150,GO:0008152,GO:0009893,GO:0009966,GO:0009967,GO:0009987,GO:0010562,GO:0010604,GO:0010627,GO:0010646,GO:0010647,GO:0010740,GO:0016301,GO:0016310,GO:0016740,GO:0016772,GO:0016773,GO:0019220,GO:0019222,GO:0019538,GO:…	K04368		virNOG[6]	0TN65@lilNOG,0XQ5A@NOG,1BEXJ@strNOG,1DSVC@virNOG,KOG0581@euNOG	NA|NA|NA	T	mitogen-activated protein kinase kinase
Mtr35137	4641.GSMUA_Achr1P21320_001	2.1e-122	398.4			K13114		virNOG[6]	0TSI3@lilNOG,10W63@NOG,1BCQ4@strNOG,1DQMT@virNOG,KOG3756@euNOG	NA|NA|NA	Z	Pinin SDK memA protein
Mtr11518	4641.GSMUA_Achr8P14650_001	3.9e-22	68.4		GO:0001071,GO:0003674,GO:0003700,GO:0005575,GO:0005622,GO:0005623,GO:0005634,GO:0006355,GO:0008150,GO:0009889,GO:0010468,GO:0010556,GO:0019219,GO:0019222,GO:0031323,GO:0031326,GO:0043226,GO:0043227,GO:0043229,GO:0043231,GO:0044424,GO:0044464,GO:0050789,GO:0050794,GO:0051171,GO:0051252,GO:0060255,GO:0065007,GO:0080090,GO:2000112,GO:2001141	K09287		virNOG[6]	0IWEF@euNOG,0YI8X@NOG,1BPGA@strNOG,1E1AQ@virNOG	NA|NA|NA	K	Transcription factor
Mtr12801	3711.Bra013092.1-P	2.9e-29	93.1		GO:0003674,GO:0005198,GO:0005199,GO:0005575,GO:0005618,GO:0005623,GO:0030312,GO:0044464,GO:0071944			virNOG[6]	0BSAC@braNOG,0IDZH@euNOG,0Y973@NOG,1BBUK@strNOG,1DPTA@virNOG	NA|NA|NA	S	Inherit from strNOG: Pollen-specific leucine-rich repeat extensin-like protein
Mtr36137	4641.GSMUA_Achr9P20450_001	1.1e-102	331.6		GO:0005575,GO:0005576,GO:0005618,GO:0005623,GO:0008150,GO:0008152,GO:0009056,GO:0009987,GO:0016998,GO:0030312,GO:0043170,GO:0044036,GO:0044237,GO:0044248,GO:0044260,GO:0044464,GO:0044699,GO:0044763,GO:0048046,GO:0071554,GO:0071704,GO:0071840,GO:0071944	K08235		virNOG[6]	0IJM7@euNOG,0YDGS@NOG,1BFK0@strNOG,1DTI8@virNOG	NA|NA|NA	G	Xyloglucan endotransglucosylase hydrolase protein
Mtr35350	39947.LOC_Os01g42370.1	2.5e-77	247.8		GO:0005575,GO:0016020			virNOG[6]	0TXX7@lilNOG,15V4B@poaNOG,1BKAS@strNOG,1E1ET@virNOG,COG0842@NOG,KOG0065@euNOG	NA|NA|NA	Q	Plant PDR ABC transporter associated
Mtr16353	4641.GSMUA_Achr4P09870_001	5.8e-36	114.4		GO:0005575,GO:0005622,GO:0005623,GO:0005737,GO:0009507,GO:0009536,GO:0016020,GO:0043226,GO:0043227,GO:0043229,GO:0043231,GO:0044424,GO:0044444,GO:0044464			virNOG[6]	0TP8V@lilNOG,1BCXX@strNOG,1DQVQ@virNOG,COG0515@NOG,KOG1187@euNOG	NA|NA|NA	T	receptor-like protein kinase
Mtr18264	4641.GSMUA_Achr8P13260_001	0	1828.7		GO:0003674,GO:0003824,GO:0004672,GO:0004712,GO:0005575,GO:0005622,GO:0005623,GO:0005634,GO:0005737,GO:0005829,GO:0006464,GO:0006468,GO:0006793,GO:0006796,GO:0008150,GO:0008152,GO:0009987,GO:0016301,GO:0016310,GO:0016740,GO:0016772,GO:0016773,GO:0019538,GO:0036211,GO:0043170,GO:0043226,GO:0043227,GO:0043229,GO:0043231,GO:0043412,GO:0044237,GO:0044238,GO:0044260,GO:0044267,GO:0044424,GO:0044444,GO:…			virNOG[6]	0TPXS@lilNOG,1BCHH@strNOG,1DQFG@virNOG,COG0515@NOG,KOG0192@euNOG	NA|NA|NA	T	Protein kinase domain containing protein, expressed
Mtr16506	3847.GLYMA07G38085.1	2.3e-27	83.6					virNOG[6]	0JP4N@euNOG,116E1@NOG,1C41D@strNOG,1EHHJ@virNOG	NA|NA|NA	S	Helix-loop-helix DNA-binding domain
Mtr16375	4641.GSMUA_Achr8P28670_001	3.5e-113	367.7		GO:0005575,GO:0005622,GO:0005623,GO:0005737,GO:0005739,GO:0043226,GO:0043227,GO:0043229,GO:0043231,GO:0044424,GO:0044444,GO:0044464			virNOG[6]	0IFXT@euNOG,0TNDS@lilNOG,114PY@NOG,1BC1H@strNOG,1DTX0@virNOG	NA|NA|NA
Mtr16416	4641.GSMUA_Achr8P29080_001	2.2e-25	77.4	OSI_07695	GO:0005575,GO:0005622,GO:0005623,GO:0005737,GO:0005739,GO:0005740,GO:0005743,GO:0005746,GO:0005747,GO:0008150,GO:0008152,GO:0009058,GO:0009853,GO:0009987,GO:0016020,GO:0019866,GO:0030964,GO:0031090,GO:0031966,GO:0031967,GO:0031975,GO:0032991,GO:0043094,GO:0043226,GO:0043227,GO:0043229,GO:0043231,GO:0043234,GO:0044237,GO:0044249,GO:0044422,GO:0044424,GO:0044425,GO:0044429,GO:0044444,GO:0044446,GO:…			virNOG[6]	0J2RK@euNOG,0U0TG@lilNOG,0Z0S2@NOG,1BVGP@strNOG,1E7HE@virNOG	NA|NA|NA	U	Inherit from strNOG: NADH dehydrogenase ubiquinone 1 beta subcomplex subunit
Mtr16946	4641.GSMUA_Achr8P27560_001	5.1e-135	438.9		GO:0005575,GO:0005622,GO:0005623,GO:0005737,GO:0005975,GO:0005976,GO:0005982,GO:0006073,GO:0008150,GO:0008152,GO:0009501,GO:0009507,GO:0009536,GO:0009987,GO:0043170,GO:0043226,GO:0043227,GO:0043229,GO:0043231,GO:0044042,GO:0044237,GO:0044238,GO:0044260,GO:0044262,GO:0044264,GO:0044424,GO:0044444,GO:0044464,GO:0071704	K00703		virNOG[6]	0IDY1@euNOG,0TMEB@lilNOG,1BFCS@strNOG,1DTB0@virNOG,COG0297@NOG	NA|NA|NA	M	Starch synthase
Mtr16424	4641.GSMUA_Achr5P28060_001	1.8e-51	165.9		GO:0000003,GO:0003006,GO:0003674,GO:0003676,GO:0003677,GO:0003697,GO:0005488,GO:0005575,GO:0005622,GO:0005623,GO:0005737,GO:0005739,GO:0006355,GO:0007275,GO:0008150,GO:0009553,GO:0009561,GO:0009653,GO:0009790,GO:0009791,GO:0009793,GO:0009889,GO:0010154,GO:0010468,GO:0010556,GO:0019219,GO:0019222,GO:0022414,GO:0031323,GO:0031326,GO:0031347,GO:0032501,GO:0032502,GO:0043226,GO:0043227,GO:0043229,GO:…	K06236,K08775		virNOG[6]	0TVF6@lilNOG,0Y06W@NOG,1BFEE@strNOG,1DTCN@virNOG,KOG4751@euNOG	NA|NA|NA	L	BRCA2, helical
Mtr17329	15368.BRADI3G08060.1	2.6e-157	513.8	HDA2	GO:0002376,GO:0003674,GO:0003824,GO:0004407,GO:0005575,GO:0005622,GO:0005623,GO:0005634,GO:0006325,GO:0006355,GO:0006464,GO:0006473,GO:0006475,GO:0006476,GO:0006950,GO:0006952,GO:0006955,GO:0006996,GO:0008150,GO:0008152,GO:0009292,GO:0009294,GO:0009405,GO:0009607,GO:0009611,GO:0009814,GO:0009861,GO:0009889,GO:0009890,GO:0009892,GO:0009987,GO:0010468,GO:0010556,GO:0010558,GO:0010605,GO:0010629,GO:…	K06067		virNOG[6]	0TT5S@lilNOG,15S66@poaNOG,1BJ05@strNOG,1DWXI@virNOG,COG0123@NOG,KOG1342@euNOG	NA|NA|NA	B	histone deacetylase
Mtr37808	4641.GSMUA_Achr9P00510_001	4.3e-69	221.6		GO:0005575,GO:0005622,GO:0005623,GO:0005737,GO:0044424,GO:0044464	K13993		virNOG[6]	0TZ7N@lilNOG,1BF0V@strNOG,1DSZ0@virNOG,COG0071@NOG,KOG0710@euNOG	NA|NA|NA	O	Hsp20/alpha crystallin family
Mtr16028	4641.GSMUA_Achr8P25590_001	1e-213	699.8		GO:0007623,GO:0008150,GO:0042752,GO:0048511,GO:0050789,GO:0065007	K10277		virNOG[6]	0TRMR@lilNOG,0XQDR@NOG,1BHT1@strNOG,1DVPC@virNOG,KOG2132@euNOG	NA|NA|NA	B, T	Cupin superfamily protein
Mtr35036	4641.GSMUA_Achr1P12520_001	1.9e-122	394.1	OSI_10421		K01181		virNOG[6]	0IVD2@euNOG,0TUSZ@lilNOG,1BF6C@strNOG,1DT4E@virNOG,COG3693@NOG	NA|NA|NA	G	Glyco_10
Mtr34726	4641.GSMUA_AchrUn_randomP14800_001	2.9e-32	101.9	RHC1A	GO:0005575,GO:0005618,GO:0005623,GO:0030312,GO:0044464,GO:0071944	K11982		virNOG[6]	121N2@NOG,1BIVW@strNOG,1DWT2@virNOG,KOG0800@euNOG	NA|NA|NA	O	E3 ubiquitin-protein ligase
Mtr36988	4641.GSMUA_Achr8P32610_001	1.9e-81	265		GO:0005575,GO:0016020	K00512,K13223		virNOG[6]	1BEGP@strNOG,1DS3M@virNOG,COG2124@NOG,KOG0156@euNOG	NA|NA|NA	Q	cytochrome P450
Mtr16992	4641.GSMUA_Achr8P26980_001	0	1039.2		GO:0003674,GO:0003824,GO:0004311,GO:0004659,GO:0006464,GO:0006950,GO:0008150,GO:0008152,GO:0009414,GO:0009415,GO:0009628,GO:0009719,GO:0009725,GO:0009737,GO:0009787,GO:0009788,GO:0009934,GO:0009966,GO:0009968,GO:0009987,GO:0010033,GO:0010035,GO:0010646,GO:0010648,GO:0016740,GO:0016765,GO:0018342,GO:0019538,GO:0022603,GO:0023051,GO:0023057,GO:0033993,GO:0036211,GO:0042221,GO:0043170,GO:0043412,GO:…	K05954		virNOG[6]	0TNCB@lilNOG,1BDWB@strNOG,1DRTU@virNOG,COG5029@NOG,KOG0365@euNOG	NA|NA|NA	O	protein farnesyltransferase subunit
Mtr13053	4641.GSMUA_Achr11P18280_001	5.6e-159	514.9					virNOG[6]	0IQ37@euNOG,0XUZA@NOG,1C6ZF@strNOG,1EKWK@virNOG	NA|NA|NA	I	lipase precursor
Mtr16376	4641.GSMUA_Achr8P28480_001	1.5e-119	387.2		GO:0003674,GO:0003824,GO:0005488,GO:0005515,GO:0005575,GO:0005622,GO:0005623,GO:0005737,GO:0006082,GO:0006091,GO:0006139,GO:0006725,GO:0006732,GO:0006733,GO:0006753,GO:0006793,GO:0006796,GO:0006807,GO:0008047,GO:0008150,GO:0008152,GO:0008987,GO:0009058,GO:0009060,GO:0009108,GO:0009117,GO:0009165,GO:0009435,GO:0009507,GO:0009536,GO:0009893,GO:0009987,GO:0015980,GO:0016043,GO:0016053,GO:0016226,GO:…	K03517		virNOG[6]	0IFDZ@euNOG,0TPJH@lilNOG,1BG3H@strNOG,1DSUN@virNOG,COG0379@NOG	NA|NA|NA	H	Quinolinate synthetase A protein
Mtr18104	4641.GSMUA_Achr8P14240_001	1.1e-33	105.1					virNOG[6]	0INQ6@euNOG,0U6M0@lilNOG,11GFM@NOG,1C6QI@strNOG,1EKME@virNOG	NA|NA|NA	O	OTU-like cysteine protease
Mtr15710	4641.GSMUA_Achr8P28890_001	7.8e-38	121	AGD11	GO:0005575,GO:0005622,GO:0005623,GO:0005737,GO:0005777,GO:0042579,GO:0043226,GO:0043227,GO:0043229,GO:0043231,GO:0044424,GO:0044444,GO:0044464	K13448		virNOG[6]	0TY64@lilNOG,1BQVB@strNOG,1E2P3@virNOG,COG5126@NOG,KOG0027@euNOG	NA|NA|NA	T	calmodulin-like protein
Mtr17291	4641.GSMUA_Achr8P02850_001	6.4e-74	236.3		GO:0003674,GO:0005215,GO:0005319,GO:0005488,GO:0005543,GO:0005575,GO:0005622,GO:0005623,GO:0005737,GO:0006810,GO:0006869,GO:0008150,GO:0008289,GO:0009507,GO:0009526,GO:0009528,GO:0009536,GO:0009706,GO:0009941,GO:0009987,GO:0010876,GO:0016020,GO:0019866,GO:0022892,GO:0031090,GO:0031967,GO:0031969,GO:0031975,GO:0032365,GO:0033036,GO:0042170,GO:0043167,GO:0043168,GO:0043226,GO:0043227,GO:0043229,GO:…	K00609		virNOG[6]	0IHC5@euNOG,0TSQP@lilNOG,1BHQJ@strNOG,1DVM4@virNOG,COG1463@NOG	NA|NA|NA	Q	mce related protein
Mtr36879	4641.GSMUA_Achr8P27360_001	4.6e-40	125.9		GO:0003674,GO:0003676,GO:0003677,GO:0003690,GO:0003697,GO:0003723,GO:0005488,GO:0005575,GO:0005622,GO:0005623,GO:0005634,GO:0006325,GO:0006355,GO:0006464,GO:0006479,GO:0006996,GO:0007275,GO:0008150,GO:0008152,GO:0008213,GO:0009791,GO:0009888,GO:0009889,GO:0009890,GO:0009892,GO:0009909,GO:0009910,GO:0009987,GO:0010022,GO:0010073,GO:0010468,GO:0010556,GO:0010558,GO:0010605,GO:0010629,GO:0016043,GO:…			virNOG[6]	0IX0B@euNOG,0ZCY5@NOG,1BH5Z@strNOG,1DV29@virNOG	NA|NA|NA	K	embryonic flower 1
Mtr16094	4641.GSMUA_Achr8P31760_001	9.8e-64	203.9					virNOG[6]	0TYI1@lilNOG,121RT@NOG,1BRSF@strNOG,1E2ZI@virNOG,KOG3158@euNOG	NA|NA|NA	O	CS domain
Mtr12962	4641.GSMUA_Achr3P26750_001	2.7e-53	167.5		GO:0005575,GO:0005622,GO:0005623,GO:0005634,GO:0005737,GO:0005739,GO:0005829,GO:0005886,GO:0016020,GO:0043226,GO:0043227,GO:0043229,GO:0043231,GO:0044424,GO:0044444,GO:0044464,GO:0071944	K13448		virNOG[6]	0TTRH@lilNOG,1BRAF@strNOG,1E34T@virNOG,COG5126@NOG,KOG0027@euNOG	NA|NA|NA	T	EFh
Mtr07054	4641.GSMUA_Achr9P15230_001	1.4e-68	217.9					virNOG[6]	0J1KN@euNOG,0YUKX@NOG,1BTST@strNOG,1E5P3@virNOG	NA|NA|NA
Mtr00508	29760.VIT_05s0020g01180.t01	6.1e-238	781.2	RPT5A	GO:0000502,GO:0001678,GO:0005575,GO:0005622,GO:0005623,GO:0005634,GO:0005737,GO:0005829,GO:0005886,GO:0006508,GO:0007154,GO:0007165,GO:0007275,GO:0008150,GO:0008152,GO:0009056,GO:0009057,GO:0009553,GO:0009555,GO:0009743,GO:0009746,GO:0009749,GO:0009756,GO:0009757,GO:0009987,GO:0010033,GO:0010182,GO:0010255,GO:0010498,GO:0016020,GO:0019538,GO:0019725,GO:0023052,GO:0030163,GO:0032501,GO:0032502,GO:…	K03065		virNOG[6]	1BJZZ@strNOG,1DXX0@virNOG,COG1222@NOG,KOG0652@euNOG	NA|NA|NA	O	26S protease regulatory subunit 6A
Mtr32838	4641.GSMUA_Achr3P03410_001	5.9e-132	430.4		GO:0000003,GO:0000902,GO:0000904,GO:0001558,GO:0003006,GO:0003674,GO:0005083,GO:0005085,GO:0005088,GO:0005089,GO:0005575,GO:0005622,GO:0005623,GO:0005634,GO:0005737,GO:0005886,GO:0007275,GO:0008150,GO:0008544,GO:0009653,GO:0009790,GO:0009791,GO:0009793,GO:0009826,GO:0009856,GO:0009860,GO:0009888,GO:0009913,GO:0009932,GO:0009987,GO:0010015,GO:0010053,GO:0010054,GO:0010154,GO:0010769,GO:0016020,GO:…	K10418		virNOG[6]	0IH1B@euNOG,0TIK9@lilNOG,0YG86@NOG,1BFPI@strNOG,1DUTN@virNOG	NA|NA|NA	S	PRONE (Plant-specific Rop nucleotide exchanger)
Mtr01789	4641.GSMUA_Achr6P16570_001	1.8e-70	228.5					virNOG[6]	0IK2F@euNOG,0TWZN@lilNOG,0YCAT@NOG,1BKTY@strNOG,1E1JS@virNOG	NA|NA|NA
Mtr33116	29760.VIT_03s0038g02580.t01	7.2e-45	142.6					virNOG[6]	11IEZ@NOG,1BQMU@strNOG,1DR96@virNOG,KOG3444@euNOG	NA|NA|NA	U	Trafficking protein particle complex subunit
Mtr34595	4641.GSMUA_Achr3P26060_001	2.9e-83	270.9			K18647		virNOG[6]	11HZT@NOG,1BC1F@strNOG,1DPZY@virNOG,KOG2739@euNOG	NA|NA|NA	D	acidic leucine-rich nuclear phosphoprotein 32-related
Mtr00528	59689.fgenesh2_kg.1__817__AT1G08070.1	5.7e-73	235.1		GO:0006139,GO:0006396,GO:0006725,GO:0006807,GO:0008150,GO:0008152,GO:0009987,GO:0010467,GO:0016070,GO:0031425,GO:0034641,GO:0043170,GO:0044237,GO:0044238,GO:0044260,GO:0046483,GO:0071704,GO:0090304,GO:1901360			virNOG[6]	0C3BH@braNOG,0Z7Z7@NOG,1BKFQ@strNOG,1DYC5@virNOG,KOG4197@euNOG	NA|NA|NA	A	repeat-containing protein
Mtr15120	29760.VIT_03s0091g00410.t01	1e-158	518.8		GO:0005575,GO:0005623,GO:0005886,GO:0016020,GO:0044464,GO:0071944			virNOG[6]	0IHG6@euNOG,113AJ@NOG,1BJS8@strNOG,1DXPQ@virNOG	NA|NA|NA	S	expressed protein
Mtr22698	4641.GSMUA_Achr6P15810_001	5.7e-50	161.3			K07198		virNOG[6]	0TN1F@lilNOG,1BH7J@strNOG,1DV3Q@virNOG,COG0515@NOG,KOG0583@euNOG	NA|NA|NA	T	cbl-interacting protein kinase
Mtr13457	4641.GSMUA_Achr10P08310_001	5.5e-271	889.2					virNOG[6]	0Z7Z7@NOG,1BPA5@strNOG,1E14J@virNOG,KOG4197@euNOG	NA|NA|NA	S	Pentatricopeptide repeat-containing protein
Mtr23941	4641.GSMUA_Achr10P01060_001	2.9e-83	268.9	OSI_23206	GO:0001071,GO:0003674,GO:0003700,GO:0005575,GO:0005622,GO:0005623,GO:0005634,GO:0006355,GO:0007275,GO:0008150,GO:0008544,GO:0009791,GO:0009888,GO:0009889,GO:0010374,GO:0010468,GO:0010556,GO:0019219,GO:0019222,GO:0031323,GO:0031326,GO:0032501,GO:0032502,GO:0043226,GO:0043227,GO:0043229,GO:0043231,GO:0043588,GO:0044424,GO:0044464,GO:0044699,GO:0044707,GO:0048513,GO:0048731,GO:0048856,GO:0050789,GO:…			virNOG[6]	0IJ4X@euNOG,0TMWM@lilNOG,0ZJF9@NOG,1BG1V@strNOG,1DTZM@virNOG	NA|NA|NA	K	Helix-loop-helix DNA-binding domain
Mtr15068	4641.GSMUA_Achr6P11130_001	1.1e-173	570.9		GO:0005575,GO:0005622,GO:0005623,GO:0005634,GO:0005737,GO:0043226,GO:0043227,GO:0043229,GO:0043231,GO:0044424,GO:0044464	K06627		virNOG[6]	0TNC4@lilNOG,1BEFT@strNOG,1DSDK@virNOG,COG5024@NOG,KOG0654@euNOG	NA|NA|NA	D	Cyclin, C-terminal domain
Mtr23029	4641.GSMUA_Achr10P07470_001	1.8e-130	423.9		GO:0001071,GO:0003674,GO:0003700,GO:0005575,GO:0005622,GO:0005623,GO:0005634,GO:0006355,GO:0008150,GO:0009889,GO:0010468,GO:0010556,GO:0019219,GO:0019222,GO:0031323,GO:0031326,GO:0043226,GO:0043227,GO:0043229,GO:0043231,GO:0044424,GO:0044464,GO:0050789,GO:0050794,GO:0051171,GO:0051252,GO:0060255,GO:0065007,GO:0080090,GO:2000112,GO:2001141			virNOG[6]	0IIYW@euNOG,0Y9TK@NOG,1BPEI@strNOG,1E199@virNOG	NA|NA|NA	K	Transcription factor
Mtr25194	4641.GSMUA_Achr10P25360_001	1.7e-186	609.9			K03327		virNOG[6]	0TPED@lilNOG,1BFYT@strNOG,1DTWC@virNOG,COG0534@NOG,KOG1347@euNOG	NA|NA|NA	V	Mate efflux family protein
Mtr08273	4641.GSMUA_Achr1P05390_001	2e-222	729.6		GO:0005575,GO:0005622,GO:0005623,GO:0005634,GO:0005737,GO:0043226,GO:0043227,GO:0043229,GO:0043231,GO:0044424,GO:0044464			virNOG[6]	0TS6P@lilNOG,1BD36@strNOG,1DR0N@virNOG,COG0524@NOG,KOG2855@euNOG	NA|NA|NA	G	pfkB family carbohydrate kinase
Mtr29208	4641.GSMUA_Achr4P19520_001	5.2e-90	292					virNOG[6]	0Z4GH@NOG,1BKC5@strNOG,1DW6S@virNOG,KOG0648@euNOG	NA|NA|NA	T	Nudix hydrolase
Mtr08384	4641.GSMUA_Achr1P08340_001	6.2e-113	365.3					virNOG[6]	0IH1J@euNOG,0TXE6@lilNOG,0YEUN@NOG,1BI1K@strNOG,1DVYF@virNOG	NA|NA|NA	S	plant-specific domain TIGR01589 family protein
Mtr34208	4641.GSMUA_Achr7P27630_001	2.8e-22	70	FIP1	GO:0003674,GO:0003676,GO:0003723,GO:0005488,GO:0097159,GO:1901363	K14405		virNOG[6]	0TQZC@lilNOG,1BJ2I@strNOG,1DWZR@virNOG,COG5213@NOG,KOG1049@euNOG	NA|NA|NA	A	fip1 motif family protein, expressed
Mtr24029	4641.GSMUA_Achr9P00410_001	8.1e-216	705.1					virNOG[6]	0TQ2U@lilNOG,1BGGU@strNOG,1DUEA@virNOG,COG3104@NOG,KOG1237@euNOG	NA|NA|NA	E	POT family
Mtr34834	39947.LOC_Os01g12210.1	1.6e-76	246.8					virNOG[6]	0TW95@lilNOG,0XR8V@NOG,160DG@poaNOG,1BI4E@strNOG,1DZE9@virNOG,KOG4711@euNOG	NA|NA|NA	S	Fusaric acid resistance protein family
Mtr24994	29760.VIT_14s0066g01340.t01	2.7e-41	130.2			K07466		virNOG[6]	0IXMY@euNOG,11IKT@NOG,1BR73@strNOG,1E310@virNOG	NA|NA|NA	L	Inherit from euNOG: DNA-binding protein-related
Mtr36369	4641.GSMUA_Achr7P17510_001	7.1e-21	65.9			K07441		virNOG[6]	0TRC0@lilNOG,11QSM@NOG,1BFMX@strNOG,1DY8T@virNOG,KOG3339@euNOG	NA|NA|NA	S	UDP-N-acetylglucosamine transferase subunit ALG14
Mtr24874	4641.GSMUA_Achr3P28020_001	6e-108	351.6		GO:0003674,GO:0005488,GO:0005515,GO:0005516,GO:0005575,GO:0005622,GO:0005623,GO:0005737,GO:0005739,GO:0009507,GO:0009536,GO:0043226,GO:0043227,GO:0043229,GO:0043231,GO:0044424,GO:0044444,GO:0044464	K18798		virNOG[6]	0TTDX@lilNOG,1BNEF@strNOG,1DYIH@virNOG,COG1485@NOG,KOG2383@euNOG	NA|NA|NA	S	AFG1-like ATPase
Mtr36144	4641.GSMUA_Achr3P19380_001	3.6e-67	215.6	APC2	GO:0005575,GO:0005622,GO:0005623,GO:0005634,GO:0005819,GO:0005856,GO:0007275,GO:0008150,GO:0009553,GO:0009561,GO:0015630,GO:0032501,GO:0032502,GO:0032991,GO:0043226,GO:0043227,GO:0043228,GO:0043229,GO:0043231,GO:0043232,GO:0043234,GO:0044422,GO:0044424,GO:0044430,GO:0044446,GO:0044464,GO:0044699,GO:0044707,GO:0048229,GO:0048856	K03349		virNOG[6]	0TV8H@lilNOG,0XRBY@NOG,1BMU8@strNOG,1DZNK@virNOG,KOG2165@euNOG	NA|NA|NA	D	Anaphase promoting complex (APC) subunit 2
Mtr27721	4641.GSMUA_Achr2P11900_001	7.2e-142	462.7		GO:0005575,GO:0005622,GO:0005623,GO:0005737,GO:0005739,GO:0005829,GO:0043226,GO:0043227,GO:0043229,GO:0043231,GO:0044424,GO:0044444,GO:0044464			virNOG[6]	1DT5Y@virNOG,COG4286@NOG,COG5210@NOG,KOG2197@euNOG,KOG2948@euNOG	NA|NA|NA	T	UPF0160 protein MYG1
Mtr35669	4641.GSMUA_Achr4P26400_001	4.4e-26	81.3		GO:0001071,GO:0003674,GO:0003700,GO:0005575,GO:0005622,GO:0005623,GO:0005634,GO:0005737,GO:0006355,GO:0008150,GO:0009889,GO:0010468,GO:0010556,GO:0019219,GO:0019222,GO:0031323,GO:0031326,GO:0043226,GO:0043227,GO:0043229,GO:0043231,GO:0044424,GO:0044464,GO:0050789,GO:0050794,GO:0051171,GO:0051252,GO:0060255,GO:0065007,GO:0080090,GO:2000112,GO:2001141			virNOG[6]	0IFRC@euNOG,0TRCB@lilNOG,0YA1H@NOG,1BIEN@strNOG,1DWBK@virNOG	NA|NA|NA	S	Scarecrow-like protein 8
Mtr24639	4641.GSMUA_Achr2P10470_001	1.2e-129	422.7					virNOG[6]	0TTMI@lilNOG,1BFJI@strNOG,1DXB2@virNOG,COG0654@NOG,KOG2614@euNOG	NA|NA|NA	C	FAD binding domain
Mtr26722	4641.GSMUA_Achr10P10290_001	8.6e-85	274					virNOG[6]	1BD3R@strNOG,1DR18@virNOG,COG1881@NOG,KOG3346@euNOG	NA|NA|NA	S	Cen-like protein
Mtr28291	4641.GSMUA_Achr1P04970_001	2.5e-129	422.2	MAN2	GO:0005575,GO:0005576,GO:0007275,GO:0008150,GO:0009791,GO:0009845,GO:0032501,GO:0032502,GO:0044699,GO:0044707,GO:0090351	K19355		virNOG[6]	0IKPI@euNOG,0TUGM@lilNOG,1BJRV@strNOG,1DZBC@virNOG,COG3934@NOG	NA|NA|NA	G	Cellulase (glycosyl hydrolase family 5)
Mtr12210	4577.GRMZM2G122937_P01	2e-42	134.6					virNOG[6]	0IX7M@euNOG,0TVE4@lilNOG,0YI71@NOG,15SX2@poaNOG,1BRVP@strNOG,1DZ3F@virNOG	NA|NA|NA	S	Remorin, N-terminal region
Mtr13211	4641.GSMUA_Achr7P27320_001	2.7e-121	393.6	SPP1	GO:0005575,GO:0005622,GO:0005623,GO:0005634,GO:0005737,GO:0005829,GO:0005911,GO:0008150,GO:0009506,GO:0010035,GO:0010038,GO:0030054,GO:0042221,GO:0043226,GO:0043227,GO:0043229,GO:0043231,GO:0044424,GO:0044444,GO:0044464,GO:0046686,GO:0050896,GO:0055044			virNOG[6]	0IK7M@euNOG,0TKMM@lilNOG,1BKTI@strNOG,1DR0E@virNOG,COG0561@NOG	NA|NA|NA	S	sucrose-phosphatase
Mtr11003	4641.GSMUA_Achr6P00100_001	4.9e-33	103.8					virNOG[6]	0JGJD@euNOG,0U0DC@lilNOG,0Z7V6@NOG,1BU2K@strNOG,1E5ZC@virNOG	NA|NA|NA
Mtr12821	4641.GSMUA_Achr7P17850_001	2.3e-27	87		GO:0005575,GO:0005911,GO:0009506,GO:0030054,GO:0055044	K13917		virNOG[6]	0TNMS@lilNOG,1BFA8@strNOG,1DT8M@virNOG,COG5226@NOG,KOG2386@euNOG	NA|NA|NA	A	mRNA capping enzyme, C-terminal domain
Mtr12378	4641.GSMUA_Achr7P22320_001	1e-44	143.2		GO:0005575,GO:0005622,GO:0005623,GO:0005737,GO:0009507,GO:0009536,GO:0043226,GO:0043227,GO:0043229,GO:0043231,GO:0044424,GO:0044444,GO:0044464	K07253		virNOG[6]	0TZ4Z@lilNOG,122MF@NOG,1BS64@strNOG,1E4T4@virNOG,KOG1759@euNOG	NA|NA|NA	V	macrophage migration inhibitory factor
Mtr32547	29760.VIT_16s0098g01850.t01	2.4e-93	304.1		GO:0005575,GO:0005622,GO:0005623,GO:0005737,GO:0005739,GO:0043226,GO:0043227,GO:0043229,GO:0043231,GO:0044424,GO:0044444,GO:0044464	K04506,K08742		virNOG[6]	0XVP0@NOG,1BDGB@strNOG,1DRDU@virNOG,KOG3002@euNOG	NA|NA|NA	O	E3 ubiquitin-protein ligase
Mtr11702	4641.GSMUA_Achr4P30720_001	1.2e-287	945.7		GO:0003674,GO:0003676,GO:0003723,GO:0003743,GO:0005488,GO:0005575,GO:0005622,GO:0005623,GO:0005737,GO:0006139,GO:0006412,GO:0006413,GO:0006725,GO:0006807,GO:0007275,GO:0008135,GO:0008150,GO:0008152,GO:0009058,GO:0009059,GO:0009987,GO:0010467,GO:0010586,GO:0016070,GO:0019538,GO:0019827,GO:0030154,GO:0032501,GO:0032502,GO:0034641,GO:0034645,GO:0034660,GO:0035019,GO:0035198,GO:0043170,GO:0044237,GO:…	K11593		virNOG[6]	0TN9G@lilNOG,0XP07@NOG,1BJ9F@strNOG,1DX6T@virNOG,KOG1041@euNOG	NA|NA|NA	J	Domain of unknown function (DUF1785)
Mtr11755	4641.GSMUA_Achr7P16560_001	3.8e-80	258		GO:0005575,GO:0005622,GO:0005623,GO:0005737,GO:0005794,GO:0005886,GO:0005911,GO:0009506,GO:0016020,GO:0030054,GO:0043226,GO:0043227,GO:0043229,GO:0043231,GO:0044424,GO:0044444,GO:0044464,GO:0055044,GO:0071944			virNOG[6]	0TR84@lilNOG,1BHFF@strNOG,1DVBJ@virNOG,COG5594@NOG,KOG1134@euNOG	NA|NA|NA	S	Domain of unknown function DUF221
Mtr36656	4641.GSMUA_AchrUn_randomP22810_001	9.7e-76	243.9					virNOG[6]	0IY28@euNOG,0TYRB@lilNOG,0YH1N@NOG,1BRNI@strNOG,1E3HC@virNOG	NA|NA|NA	S	PAR1 protein
Mtr34710	4641.GSMUA_Achr5P23080_001	6.6e-99	317.9			K15156		virNOG[6]	0U236@lilNOG,0XWK4@NOG,1BN6C@strNOG,1E01E@virNOG,KOG1875@euNOG	NA|NA|NA	K	Mediator complex subunit MED14
Mtr06276	4641.GSMUA_Achr10P11120_001	2.3e-37	119.1			K02943		virNOG[6]	0U0EQ@lilNOG,1BTXX@strNOG,1E6R8@virNOG,COG2058@NOG,KOG3449@euNOG	NA|NA|NA	J	60S acidic ribosomal protein
Mtr04860	4641.GSMUA_Achr2P02780_001	9.1e-26	79.4					virNOG[6]	0J1T3@euNOG,0TZ8K@lilNOG,0Z00E@NOG,1BS8T@strNOG,1E40E@virNOG	NA|NA|NA
Mtr22037	4641.GSMUA_Achr6P28080_001	8.3e-80	258.9	IDH1	GO:0003674,GO:0005488,GO:0005575,GO:0005622,GO:0005623,GO:0005737,GO:0005739,GO:0006082,GO:0006091,GO:0006099,GO:0006102,GO:0008150,GO:0008152,GO:0008270,GO:0009060,GO:0009987,GO:0015980,GO:0019752,GO:0043167,GO:0043169,GO:0043226,GO:0043227,GO:0043229,GO:0043231,GO:0043436,GO:0044237,GO:0044238,GO:0044281,GO:0044424,GO:0044444,GO:0044464,GO:0044710,GO:0045333,GO:0046872,GO:0046914,GO:0055114,GO:…	K00030		virNOG[6]	0TSME@lilNOG,1BCAP@strNOG,1DQ8R@virNOG,COG0473@NOG,KOG0784@euNOG	NA|NA|NA	E	isocitrate dehydrogenase NAD regulatory subunit 1
Mtr23290	39946.BGIOSGA024956-PA	2.5e-121	393.7			K02872		virNOG[6]	0U6AM@lilNOG,1612T@poaNOG,1BZSS@strNOG,1E2PP@virNOG,COG0102@NOG,KOG3204@euNOG	NA|NA|NA	J	Ribosomal protein L13
Mtr29205	4641.GSMUA_Achr9P29900_001	6.8e-22	68.3		GO:0005575,GO:0005622,GO:0005623,GO:0005737,GO:0006605,GO:0006810,GO:0006886,GO:0008104,GO:0008150,GO:0009507,GO:0009526,GO:0009528,GO:0009536,GO:0009706,GO:0009941,GO:0009987,GO:0015031,GO:0016020,GO:0016482,GO:0017038,GO:0019866,GO:0031090,GO:0031967,GO:0031969,GO:0031975,GO:0033036,GO:0033365,GO:0034613,GO:0042170,GO:0043226,GO:0043227,GO:0043229,GO:0043231,GO:0044422,GO:0044424,GO:0044434,GO:…			virNOG[6]	0IKA6@euNOG,11GFU@NOG,1BKUQ@strNOG,1DYQ2@virNOG	NA|NA|NA	S	Tic20-like protein
Mtr03723	4641.GSMUA_Achr5P29580_001	6.3e-42	134.5		GO:0005575,GO:0005622,GO:0005623,GO:0005737,GO:0009507,GO:0009536,GO:0043226,GO:0043227,GO:0043229,GO:0043231,GO:0044424,GO:0044444,GO:0044464			virNOG[6]	0IKCI@euNOG,0TUPP@lilNOG,11GT4@NOG,1BHF1@strNOG,1DVB5@virNOG	NA|NA|NA	S	Pfam:DUF567
Mtr21295	4641.GSMUA_Achr5P14420_001	1.2e-179	588.1			K15919		virNOG[6]	0TVFD@lilNOG,1BHDS@strNOG,1DUE0@virNOG,COG1052@NOG,KOG0069@euNOG	NA|NA|NA	C	D-isomer specific 2-hydroxyacid dehydrogenase, catalytic domain
Mtr19166	4641.GSMUA_AchrUn_randomP04330_001	1.6e-124	405.7		GO:0005575,GO:0005576,GO:0031012,GO:0048046			virNOG[6]	0IJA4@euNOG,0TXSE@lilNOG,0YERY@NOG,1BD12@strNOG,1DQYI@virNOG	NA|NA|NA	S	germin-like protein
Mtr20680	4641.GSMUA_Achr5P06500_001	8.7e-46	143.6					virNOG[6]	0TRYG@lilNOG,11H3Z@NOG,1BMAW@strNOG,1DZ5P@virNOG,KOG0324@euNOG	NA|NA|NA	S	Pfam:DUF862
Mtr20239	4577.GRMZM2G323830_P01	1.3e-114	374.4					virNOG[6]	0TVT3@lilNOG,15NRB@poaNOG,1BIE2@strNOG,1DWAV@virNOG,COG2124@NOG,KOG0157@euNOG	NA|NA|NA	Q	Cytochrome P450
Mtr36605	4641.GSMUA_Achr5P13800_001	5.8e-28	87.7			K11792		virNOG[6]	0U0QN@lilNOG,120QM@NOG,1BU09@strNOG,1E5WQ@virNOG,KOG4816@euNOG	NA|NA|NA	S	DET1- and DDB1-associated protein 1
Mtr19548	4641.GSMUA_Achr5P22120_001	3.2e-264	867.6					virNOG[6]	0IE23@euNOG,0TRQN@lilNOG,1BBQQ@strNOG,1DPPF@virNOG,COG5434@NOG	NA|NA|NA	M	Glycosyl hydrolases family 28
Mtr18479	4641.GSMUA_AchrUn_randomP21250_001	1e-299	986.3		GO:0005575,GO:0005618,GO:0005622,GO:0005623,GO:0005737,GO:0005768,GO:0005773,GO:0005774,GO:0005794,GO:0005802,GO:0005911,GO:0009505,GO:0009506,GO:0016020,GO:0030054,GO:0030312,GO:0031090,GO:0043226,GO:0043227,GO:0043229,GO:0043231,GO:0044422,GO:0044424,GO:0044437,GO:0044444,GO:0044446,GO:0044464,GO:0055044,GO:0071944	K17087		virNOG[6]	0TM9U@lilNOG,0XSVB@NOG,1BDMG@strNOG,1DX5K@virNOG,KOG1277@euNOG	NA|NA|NA	U	Transmembrane 9 superfamily protein member 1
Mtr19915	3694.POPTR_0005s26590.1	6.9e-28	87		GO:0003674,GO:0003824,GO:0004842,GO:0005575,GO:0006464,GO:0008150,GO:0008152,GO:0009987,GO:0016020,GO:0016567,GO:0016874,GO:0016879,GO:0016881,GO:0019538,GO:0019787,GO:0032446,GO:0036211,GO:0043170,GO:0043412,GO:0044237,GO:0044238,GO:0044260,GO:0044267,GO:0070647,GO:0071704	K19037		virNOG[6]	121N2@NOG,1BUEZ@strNOG,1E6C1@virNOG,KOG0800@euNOG	NA|NA|NA	O	E3 ubiquitin-protein ligase ATL23-like
Mtr21376	4641.GSMUA_Achr5P13170_001	1.4e-301	991.8			K05841		virNOG[6]	0TMUG@lilNOG,1BJ88@strNOG,1DRW6@virNOG,COG1819@NOG,KOG1192@euNOG	NA|NA|NA	C, G	sterol 3-beta-glucosyltransferase
Mtr18953	59689.Al_scaffold_0001_4104	8.6e-118	385.3	PTI1	GO:0005575,GO:0005623,GO:0005886,GO:0016020,GO:0044464,GO:0071944	K13436		virNOG[6]	0BX08@braNOG,1BE93@strNOG,1DT0P@virNOG,COG0515@NOG,KOG1187@euNOG	NA|NA|NA	T	STYKc
Mtr20511	29760.VIT_11s0016g04780.t01	6.1e-27	86.5		GO:0005575,GO:0005622,GO:0005623,GO:0005634,GO:0043226,GO:0043227,GO:0043229,GO:0043231,GO:0044424,GO:0044464	K07936		virNOG[6]	0XNRS@NOG,1BCA0@strNOG,1DQ83@virNOG,KOG0096@euNOG	NA|NA|NA	U	GTP-binding nuclear protein
Mtr22322	4641.GSMUA_Achr6P07410_001	2.4e-38	123.9	OSI_16029	GO:0000325,GO:0005575,GO:0005622,GO:0005623,GO:0005737,GO:0005773,GO:0005774,GO:0009705,GO:0016020,GO:0031090,GO:0043226,GO:0043227,GO:0043229,GO:0043231,GO:0044422,GO:0044424,GO:0044437,GO:0044444,GO:0044446,GO:0044464	K05016		virNOG[6]	0TVHF@lilNOG,1BD3K@strNOG,1DR12@virNOG,COG0038@NOG,KOG0474@euNOG	NA|NA|NA	P	Chloride channel protein
Mtr37074	4641.GSMUA_Achr1P21910_001	1.4e-131	428.3		GO:0003674,GO:0003824,GO:0005575,GO:0005622,GO:0005623,GO:0005737,GO:0005773,GO:0007568,GO:0008150,GO:0008152,GO:0008233,GO:0008234,GO:0016787,GO:0032502,GO:0043226,GO:0043227,GO:0043229,GO:0043231,GO:0044424,GO:0044444,GO:0044464,GO:0044699,GO:0044767,GO:0070011	K01366		virNOG[6]	0TW2R@lilNOG,1BH9S@strNOG,1DV5U@virNOG,COG4870@NOG,KOG1543@euNOG	NA|NA|NA	O	cysteine-type peptidase activity
Mtr20579	4641.GSMUA_Achr5P03490_001	1.9e-62	199.8					virNOG[6]	0TWBZ@lilNOG,1BKS8@strNOG,1DQY9@virNOG,COG0451@NOG,KOG1502@euNOG	NA|NA|NA	V	3-beta hydroxysteroid dehydrogenase/isomerase family
Mtr03154	4641.GSMUA_Achr1P08680_001	1.8e-20	64.6			K13125		virNOG[6]	0TMNW@lilNOG,0XQYR@NOG,1BEND@strNOG,1DSKA@virNOG,KOG3039@euNOG	NA|NA|NA	O	nitric oxide synthase-interacting protein
Mtr19837	4641.GSMUA_Achr11P04830_001	1.3e-168	552					virNOG[6]	0IK31@euNOG,0TVQ8@lilNOG,1BI3T@strNOG,1DW0S@virNOG,COG0823@NOG	NA|NA|NA	U	WD40-like Beta Propeller Repeat
Mtr34435	29760.VIT_07s0095g00580.t01	5.3e-31	96.8					virNOG[6]	0J543@euNOG,0XUB8@NOG,1BIMI@strNOG,1DWIV@virNOG	NA|NA|NA	K	ZnF_C2HC
Mtr22849	39946.BGIOSGA000594-PA	1e-26	84.5					virNOG[6]	0TVUC@lilNOG,0XPW0@NOG,15SVS@poaNOG,1BKE9@strNOG,1DYAP@virNOG,KOG4561@euNOG	NA|NA|NA	T	TLC
Mtr22233	4081.Solyc03g063940.1.1	2.6e-40	127.1					virNOG[6]	1C21M@strNOG,1EFMK@virNOG,COG2801@NOG,KOG0017@euNOG	NA|NA|NA	L	ZnF_C2HC
Mtr27798	4641.GSMUA_Achr11P14710_001	3.3e-136	445.2	CTR1	GO:0003674,GO:0003824,GO:0004672,GO:0004674,GO:0004712,GO:0005575,GO:0005622,GO:0005623,GO:0005737,GO:0005783,GO:0005789,GO:0006082,GO:0006464,GO:0006468,GO:0006629,GO:0006720,GO:0006721,GO:0006793,GO:0006796,GO:0007154,GO:0007165,GO:0008150,GO:0008152,GO:0008299,GO:0008610,GO:0009058,GO:0009685,GO:0009686,GO:0009719,GO:0009723,GO:0009725,GO:0009743,GO:0009744,GO:0009746,GO:0009750,GO:0009756,GO:…	K14510		virNOG[6]	0TM4K@lilNOG,1BD35@strNOG,1DR0M@virNOG,COG0515@NOG,KOG0192@euNOG	NA|NA|NA	T	serine threonine-protein kinase
Mtr10116	4641.GSMUA_Achr11P23820_001	7.2e-107	345.1		GO:0005575,GO:0005622,GO:0005623,GO:0005634,GO:0005730,GO:0005886,GO:0016020,GO:0031974,GO:0031981,GO:0043226,GO:0043227,GO:0043228,GO:0043229,GO:0043231,GO:0043232,GO:0043233,GO:0044422,GO:0044424,GO:0044428,GO:0044446,GO:0044464,GO:0070013,GO:0071944	K01265		virNOG[6]	0TPB0@lilNOG,1BF7M@strNOG,1DT5V@virNOG,COG0024@NOG,KOG2776@euNOG	NA|NA|NA	J	Proliferation-associated protein 2G4
Mtr02272	4641.GSMUA_Achr11P20270_001	5.2e-69	222.1		GO:0005575,GO:0005622,GO:0005623,GO:0005634,GO:0005654,GO:0008150,GO:0009751,GO:0010033,GO:0014070,GO:0016592,GO:0031974,GO:0031981,GO:0032991,GO:0042221,GO:0043226,GO:0043227,GO:0043229,GO:0043231,GO:0043233,GO:0043234,GO:0044422,GO:0044424,GO:0044428,GO:0044446,GO:0044451,GO:0044464,GO:0050896,GO:0070013,GO:1901700	K14972		virNOG[6]	0IH6Z@euNOG,0TJX9@lilNOG,11KNE@NOG,1BH2Y@strNOG,1DUZ5@virNOG	NA|NA|NA
Mtr13504	4641.GSMUA_Achr8P08990_001	3.4e-65	208			K01623		virNOG[6]	1C0HP@strNOG,1EDAM@virNOG,COG3588@NOG,KOG1557@euNOG	NA|NA|NA	G	fructose-bisphosphate aldolase, cytoplasmic
Mtr08912	4641.GSMUA_Achr11P23940_001	3.6e-52	164.7					virNOG[6]	0JCRT@euNOG,0TVAT@lilNOG,1137V@NOG,1BKSF@strNOG,1DYNB@virNOG	NA|NA|NA	S	expressed protein
Mtr05290	4641.GSMUA_Achr9P03640_001	3.4e-104	338.6	AUX1	GO:0001736,GO:0001738,GO:0002009,GO:0003333,GO:0003674,GO:0005215,GO:0005342,GO:0005488,GO:0005575,GO:0005622,GO:0005623,GO:0005737,GO:0005768,GO:0005794,GO:0005886,GO:0006810,GO:0006811,GO:0006820,GO:0006865,GO:0007164,GO:0007275,GO:0008150,GO:0008509,GO:0008514,GO:0008544,GO:0009605,GO:0009606,GO:0009607,GO:0009624,GO:0009628,GO:0009629,GO:0009630,GO:0009653,GO:0009791,GO:0009886,GO:0009887,GO:…	K13946		virNOG[6]	0TJF4@lilNOG,1BDMA@strNOG,1DRIF@virNOG,COG0814@NOG,KOG1303@euNOG	NA|NA|NA	E	auxin transporter-like protein 1
Mtr36714	4555.Si038299m	1.4e-34	107.1		GO:0005575,GO:0005622,GO:0005623,GO:0005634,GO:0043226,GO:0043227,GO:0043229,GO:0043231,GO:0044424,GO:0044464			virNOG[6]	0U4YG@lilNOG,162G1@poaNOG,1BVDR@strNOG,1E7DT@virNOG,COG5068@NOG,KOG0014@euNOG	NA|NA|NA	K	SRF-type transcription factor (DNA-binding and dimerisation domain)
Mtr30083	4641.GSMUA_Achr4P18780_001	1e-113	368.7		GO:0005575,GO:0005623,GO:0005886,GO:0016020,GO:0044464,GO:0071944			virNOG[6]	0TRSR@lilNOG,1BDI3@strNOG,1DSQI@virNOG,COG0515@NOG,KOG1187@euNOG	NA|NA|NA	T	LRR receptor-like serine threonine-protein kinase
Mtr10900	4641.GSMUA_Achr7P03610_001	4.5e-79	255.1	AAH	GO:0003674,GO:0003824,GO:0005575,GO:0005622,GO:0005623,GO:0005737,GO:0005783,GO:0006807,GO:0008150,GO:0008152,GO:0009056,GO:0009507,GO:0009536,GO:0009987,GO:0010135,GO:0010136,GO:0016787,GO:0016810,GO:0016813,GO:0034641,GO:0043226,GO:0043227,GO:0043229,GO:0043231,GO:0043603,GO:0044237,GO:0044248,GO:0044270,GO:0044424,GO:0044444,GO:0044464,GO:0047652	K02083		virNOG[6]	0II0M@euNOG,0TRH2@lilNOG,1BKPD@strNOG,1DYJ8@virNOG,COG0624@NOG	NA|NA|NA	E	Peptidase family M20/M25/M40
Mtr21297	4641.GSMUA_Achr5P14450_001	6.3e-135	438.9	LCB1	GO:0003674,GO:0003824,GO:0004758,GO:0005575,GO:0005622,GO:0005623,GO:0005737,GO:0005783,GO:0005789,GO:0006629,GO:0006643,GO:0006665,GO:0006807,GO:0008150,GO:0008152,GO:0008610,GO:0009058,GO:0009987,GO:0010941,GO:0012505,GO:0016020,GO:0016049,GO:0016408,GO:0016409,GO:0016454,GO:0016740,GO:0016746,GO:0016747,GO:0030148,GO:0031090,GO:0040007,GO:0042175,GO:0043067,GO:0043226,GO:0043227,GO:0043229,GO:…	K00654		virNOG[6]	0TP38@lilNOG,1BFNU@strNOG,1DTKR@virNOG,COG0156@NOG,KOG1358@euNOG	NA|NA|NA	O	Serine palmitoyltransferase
Mtr14120	29760.VIT_09s0002g06880.t01	2.5e-63	204.1		GO:0005575,GO:0016020,GO:0031224,GO:0031225,GO:0044425			virNOG[6]	0IHGK@euNOG,0YEZD@NOG,1BMW7@strNOG,1DZQE@virNOG	NA|NA|NA	G	hydrolase family 17 protein
Mtr30548	4641.GSMUA_Achr3P29920_001	2.9e-30	96.2					virNOG[6]	0U0K2@lilNOG,1221U@NOG,1BUAI@strNOG,1E679@virNOG,KOG3491@euNOG	NA|NA|NA	U	Ribosome associated membrane protein RAMP4
Mtr31255	4641.GSMUA_Achr4P13420_001	3.3e-100	326.3		GO:0005575,GO:0005622,GO:0005623,GO:0005737,GO:0005794,GO:0005886,GO:0005905,GO:0012505,GO:0016020,GO:0016023,GO:0030135,GO:0030136,GO:0031410,GO:0031982,GO:0031988,GO:0043226,GO:0043227,GO:0043229,GO:0043231,GO:0044424,GO:0044425,GO:0044444,GO:0044464,GO:0071944	K20043		virNOG[6]	0TSVF@lilNOG,0XQ90@NOG,1BGBD@strNOG,1DR6X@virNOG,KOG0251@euNOG	NA|NA|NA	F	Clathrin assembly protein
Mtr31671	4641.GSMUA_Achr8P24430_001	1.4e-165	542.1					virNOG[6]	0TMKF@lilNOG,0XRSQ@NOG,1BGDH@strNOG,1DUAY@virNOG,KOG1471@euNOG	NA|NA|NA	I	CRAL/TRIO, N-terminal domain
Mtr35554	4641.GSMUA_Achr4P30120_001	2.8e-63	201.6	AGL6	GO:0000003,GO:0001071,GO:0003002,GO:0003006,GO:0003674,GO:0003700,GO:0005575,GO:0005622,GO:0005623,GO:0005634,GO:0006355,GO:0007275,GO:0007389,GO:0008150,GO:0009653,GO:0009791,GO:0009886,GO:0009887,GO:0009888,GO:0009889,GO:0009891,GO:0009893,GO:0009908,GO:0009909,GO:0009911,GO:0010022,GO:0010073,GO:0010092,GO:0010093,GO:0010228,GO:0010468,GO:0010556,GO:0010557,GO:0010604,GO:0010628,GO:0019219,GO:…	K09264		virNOG[6]	0TRGX@lilNOG,1BDGV@strNOG,1DREC@virNOG,COG5068@NOG,KOG0014@euNOG	NA|NA|NA	K	transcription factor
Mtr02981	4641.GSMUA_Achr11P03910_001	4.7e-21	66.2					virNOG[6]	0IJIN@euNOG,1BFR9@strNOG,1DTP9@virNOG,COG1404@NOG	NA|NA|NA	O	subtilisin-like protease
Mtr33610	4641.GSMUA_Achr9P29460_001	8.9e-187	612.4		GO:0003674,GO:0003824,GO:0004842,GO:0005575,GO:0005622,GO:0005623,GO:0005634,GO:0005886,GO:0006464,GO:0006725,GO:0006807,GO:0008150,GO:0008152,GO:0009308,GO:0009690,GO:0009850,GO:0009987,GO:0010817,GO:0016020,GO:0016567,GO:0016874,GO:0016879,GO:0016881,GO:0019538,GO:0019787,GO:0032446,GO:0034754,GO:0036211,GO:0042445,GO:0043170,GO:0043226,GO:0043227,GO:0043229,GO:0043231,GO:0043412,GO:0044237,GO:…	K16280		virNOG[6]	0TXAD@lilNOG,0XPC8@NOG,1BC41@strNOG,1DR8N@virNOG,KOG1327@euNOG	NA|NA|NA	O	Copine
Mtr11614	4641.GSMUA_Achr8P32800_001	4.3e-106	343.5		GO:0005575,GO:0005622,GO:0005623,GO:0005737,GO:0005768,GO:0005794,GO:0005802,GO:0005829,GO:0005886,GO:0016020,GO:0043226,GO:0043227,GO:0043229,GO:0043231,GO:0044424,GO:0044444,GO:0044464,GO:0071944			virNOG[6]	0TWI6@lilNOG,1BBU3@strNOG,1DPSS@virNOG,COG5080@NOG,KOG2946@euNOG	NA|NA|NA	U	Yip1 domain
Mtr12181	15368.BRADI1G37960.1	1.6e-50	162.6		GO:0005575,GO:0005623,GO:0005886,GO:0016020,GO:0044464,GO:0071944	K00924		virNOG[6]	0IJAA@euNOG,0TMW0@lilNOG,15INN@poaNOG,1BHPI@strNOG,1DVK4@virNOG,COG0515@NOG,COG4886@NOG	NA|NA|NA	T	Leucine rich repeat N-terminal domain
Mtr15302	39946.BGIOSGA029492-PA	7.4e-37	117.3		GO:0005575,GO:0005618,GO:0005623,GO:0005911,GO:0009505,GO:0009506,GO:0030054,GO:0030312,GO:0044464,GO:0055044,GO:0071944			virNOG[6]	0IGWE@euNOG,0TVT9@lilNOG,0Y94B@NOG,15QZF@poaNOG,1BISU@strNOG,1DZRB@virNOG	NA|NA|NA	G	X8 domain
Mtr34692	3218.PP1S44_277V6.1	9.2e-38	120.1	SODCC.1	GO:0000302,GO:0000303,GO:0003674,GO:0003824,GO:0004784,GO:0005488,GO:0005507,GO:0005575,GO:0005576,GO:0005622,GO:0005623,GO:0005737,GO:0005829,GO:0006801,GO:0006950,GO:0006952,GO:0006970,GO:0006979,GO:0008150,GO:0008152,GO:0008270,GO:0009314,GO:0009411,GO:0009416,GO:0009607,GO:0009617,GO:0009628,GO:0009642,GO:0009651,GO:0009743,GO:0009744,GO:0009892,GO:0009987,GO:0010033,GO:0010035,GO:0010038,GO:…	K04565		virNOG[6]	1BRBR@strNOG,1E35V@virNOG,COG2032@NOG,KOG0441@euNOG	NA|NA|NA	P	Destroys radicals which are normally produced within the cells and which are toxic to biological systems (By similarity)
Mtr32572	4641.GSMUA_Achr9P11590_001	2.1e-39	124.8					virNOG[6]	0JETY@euNOG,0YSK7@NOG,1BV2E@strNOG,1E71G@virNOG	NA|NA|NA	K	Myb-like DNA-binding domain
Mtr06892	4533.OB0040G10020.1	3.2e-96	313.5		GO:0003674,GO:0005488,GO:0005515,GO:0005575,GO:0005622,GO:0005623,GO:0005737,GO:0005819,GO:0005856,GO:0008017,GO:0008092,GO:0009524,GO:0015630,GO:0015631,GO:0032991,GO:0043226,GO:0043228,GO:0043229,GO:0043232,GO:0043234,GO:0044422,GO:0044424,GO:0044430,GO:0044444,GO:0044446,GO:0044464,GO:0051011			virNOG[6]	0IISZ@euNOG,0TNZA@lilNOG,10HS1@NOG,15JQY@poaNOG,1BFZB@strNOG,1DTWX@virNOG	NA|NA|NA
Mtr15174	4641.GSMUA_Achr9P01820_001	1.2e-75	244.7		GO:0000166,GO:0001882,GO:0001883,GO:0003674,GO:0003824,GO:0003924,GO:0005488,GO:0005525,GO:0005575,GO:0005622,GO:0005623,GO:0005634,GO:0005730,GO:0005737,GO:0005739,GO:0006139,GO:0006152,GO:0006163,GO:0006184,GO:0006195,GO:0006725,GO:0006753,GO:0006793,GO:0006796,GO:0006807,GO:0008150,GO:0008152,GO:0009056,GO:0009116,GO:0009117,GO:0009119,GO:0009141,GO:0009143,GO:0009144,GO:0009146,GO:0009150,GO:…	K19828		virNOG[6]	0TN4R@lilNOG,1BMT8@strNOG,1DZMT@virNOG,COG1161@NOG,KOG2485@euNOG	NA|NA|NA	S	50S ribosome-binding GTPase
Mtr35149	4641.GSMUA_Achr1P21870_001	4.5e-23	71.9			K13464		virNOG[6]	0IZA3@euNOG,0TXG4@lilNOG,0ZDCD@NOG,1BJP0@strNOG,1DXKK@virNOG	NA|NA|NA	S	K13464 jasmonate ZIM domain-containing protein
Mtr15682	4641.GSMUA_AchrUn_randomP11900_001	4e-49	155.8	OSI_33503	GO:0001071,GO:0003674,GO:0003700,GO:0006355,GO:0007275,GO:0008150,GO:0009314,GO:0009416,GO:0009628,GO:0009639,GO:0009640,GO:0009791,GO:0009889,GO:0010468,GO:0010556,GO:0019219,GO:0019222,GO:0031323,GO:0031326,GO:0032501,GO:0032502,GO:0040034,GO:0044699,GO:0044707,GO:0048506,GO:0048509,GO:0048510,GO:0050789,GO:0050793,GO:0050794,GO:0050896,GO:0051171,GO:0051239,GO:0051252,GO:0060255,GO:0065007,GO:…			virNOG[6]	0JFA5@euNOG,0U0JF@lilNOG,11AN3@NOG,1BUY3@strNOG,1E6WJ@virNOG	NA|NA|NA	K	HLH
Mtr03162	4641.GSMUA_Achr6P34650_001	7.5e-136	443.1		GO:0005575,GO:0005622,GO:0005623,GO:0005737,GO:0005739,GO:0005794,GO:0043226,GO:0043227,GO:0043229,GO:0043231,GO:0044424,GO:0044444,GO:0044464			virNOG[6]	0TMVE@lilNOG,101UF@NOG,1BDVY@strNOG,1DRTC@virNOG,KOG3236@euNOG	NA|NA|NA	S	Predicted membrane protein (DUF2053)
Mtr04354	4641.GSMUA_Achr8P33430_001	1.1e-178	586.5					virNOG[6]	0IN2F@euNOG,0TKT3@lilNOG,10IB3@NOG,1BC69@strNOG,1DQ4J@virNOG	NA|NA|NA	S	Inherit from strNOG: Peptidase, trypsin-like serine and cysteine proteases
Mtr18198	3711.Bra002034.1-P	1.8e-26	84.6					virNOG[6]	0BSX7@braNOG,0IEYC@euNOG,0Y43B@NOG,1BGXM@strNOG,1DSZ5@virNOG	NA|NA|NA	S	Phosphate-induced protein 1 conserved region
Mtr15580	4641.GSMUA_Achr8P18690_001	1.6e-59	190		GO:0005575,GO:0005623,GO:0005886,GO:0016020,GO:0044464,GO:0071944			virNOG[6]	0TIQI@lilNOG,1BBXN@strNOG,1DPWE@virNOG,COG0515@NOG,KOG0192@euNOG	NA|NA|NA	T	STYKc
Mtr06257	4533.OB06G11530.1	7.3e-41	128.6		GO:0005575,GO:0005622,GO:0005623,GO:0005737,GO:0009507,GO:0009536,GO:0016020,GO:0043226,GO:0043227,GO:0043229,GO:0043231,GO:0044424,GO:0044444,GO:0044464			virNOG[6]	0TP8V@lilNOG,15G1W@poaNOG,1BCXX@strNOG,1DQVQ@virNOG,COG0515@NOG,KOG1187@euNOG	NA|NA|NA	T	Di-glucose binding within endoplasmic reticulum
Mtr25806	3694.POPTR_0004s21900.1	6.6e-111	356.7					virNOG[6]	0JAME@euNOG,11BZC@NOG,1BXJS@strNOG,1E9ZV@virNOG	NA|NA|NA	S	C1 domain
Mtr18045	4641.GSMUA_Achr8P11910_001	2.1e-188	618.6		GO:0003674,GO:0003824,GO:0004842,GO:0005575,GO:0005622,GO:0005623,GO:0005737,GO:0005773,GO:0005774,GO:0006464,GO:0008150,GO:0008152,GO:0009987,GO:0016020,GO:0016567,GO:0016874,GO:0016879,GO:0016881,GO:0019538,GO:0019787,GO:0031090,GO:0032446,GO:0036211,GO:0043170,GO:0043226,GO:0043227,GO:0043229,GO:0043231,GO:0043412,GO:0044237,GO:0044238,GO:0044260,GO:0044267,GO:0044422,GO:0044424,GO:0044437,GO:…			virNOG[6]	0TUTQ@lilNOG,121N2@NOG,1BDQ9@strNOG,1DRMD@virNOG,KOG0800@euNOG	NA|NA|NA	O	E3 ubiquitin-protein ligase
Mtr36223	4641.GSMUA_Achr2P18260_001	5.8e-28	88.7	OSI_09605	GO:0005575,GO:0005622,GO:0005623,GO:0005737,GO:0009507,GO:0009536,GO:0043226,GO:0043227,GO:0043229,GO:0043231,GO:0044424,GO:0044444,GO:0044464	K01724		virNOG[6]	0IWKJ@euNOG,0TY55@lilNOG,11XUM@NOG,1BR68@strNOG,1E30B@virNOG	NA|NA|NA	S	Pterin 4 alpha carbinolamine dehydratase
Mtr06236	4641.GSMUA_Achr8P16580_001	1.9e-161	528.6		GO:0005575,GO:0005622,GO:0005623,GO:0005737,GO:0005783,GO:0005886,GO:0016020,GO:0043226,GO:0043227,GO:0043229,GO:0043231,GO:0044424,GO:0044444,GO:0044464,GO:0071944			virNOG[6]	0IET9@euNOG,0TJXG@lilNOG,114E1@NOG,1BKTB@strNOG,1DYJ3@virNOG	NA|NA|NA	S	expressed protein
Mtr16616	29760.VIT_07s0005g01450.t01	1.5e-35	110.7		GO:0001071,GO:0003674,GO:0003676,GO:0003677,GO:0003700,GO:0005488,GO:0006355,GO:0006950,GO:0007154,GO:0008150,GO:0009267,GO:0009605,GO:0009889,GO:0009891,GO:0009893,GO:0009987,GO:0009991,GO:0010468,GO:0010556,GO:0010557,GO:0010604,GO:0010628,GO:0019219,GO:0019222,GO:0031323,GO:0031325,GO:0031326,GO:0031328,GO:0031667,GO:0031668,GO:0031669,GO:0033554,GO:0042594,GO:0043565,GO:0044699,GO:0044763,GO:…			virNOG[6]	0J076@euNOG,0YP2C@NOG,1BU37@strNOG,1E5ZZ@virNOG	NA|NA|NA	K	BZip transcription factor
Mtr34743	4533.OB03G38020.1	1.3e-70	227.3			K14509		virNOG[6]	0TVUD@lilNOG,15TVM@poaNOG,1BDIS@strNOG,1DRG7@virNOG,COG0642@NOG,KOG0519@euNOG	NA|NA|NA	T	Ethylene receptor
Mtr33384	4641.GSMUA_AchrUn_randomP07690_001	0	2322.4		GO:0003002,GO:0003674,GO:0003676,GO:0003677,GO:0005488,GO:0005575,GO:0005622,GO:0005623,GO:0005634,GO:0005737,GO:0005829,GO:0006325,GO:0006338,GO:0006996,GO:0007275,GO:0007389,GO:0008150,GO:0009653,GO:0009887,GO:0009987,GO:0010160,GO:0010199,GO:0010468,GO:0016043,GO:0016568,GO:0019222,GO:0032501,GO:0032502,GO:0040029,GO:0043044,GO:0043226,GO:0043227,GO:0043229,GO:0043231,GO:0044424,GO:0044444,GO:…	K11647		virNOG[6]	0TS42@lilNOG,1BN4Y@strNOG,1DZZX@virNOG,COG0553@NOG,KOG0386@euNOG	NA|NA|NA	B, K	QLQ
Mtr10975	29760.VIT_08s0007g08800.t01	2.2e-42	133.9			K10406		virNOG[6]	1BJIA@strNOG,1DXFZ@virNOG,COG5059@NOG,KOG0239@euNOG	NA|NA|NA	Z	K10406 kinesin family member C2 C3
Mtr00972	4641.GSMUA_Achr5P01870_001	7.3e-62	197.8			K03327		virNOG[6]	0TJ7P@lilNOG,1BHQM@strNOG,1DVM6@virNOG,COG0534@NOG,KOG1347@euNOG	NA|NA|NA	V	MatE
Mtr33917	4641.GSMUA_Achr9P07320_001	4.3e-29	90.9					virNOG[6]	0IJ86@euNOG,0TUAQ@lilNOG,1BM4U@strNOG,1DYZX@virNOG,COG0515@NOG	NA|NA|NA	T	Receptor protein kinase
Mtr21938	3218.PP1S543_6V6.1	5.3e-64	207.5		GO:0003002,GO:0005575,GO:0005622,GO:0005623,GO:0005737,GO:0007275,GO:0007389,GO:0008150,GO:0009507,GO:0009536,GO:0009888,GO:0010051,GO:0010087,GO:0010305,GO:0010588,GO:0032501,GO:0032502,GO:0043226,GO:0043227,GO:0043229,GO:0043231,GO:0044424,GO:0044444,GO:0044464,GO:0044699,GO:0044707,GO:0044767,GO:0048366,GO:0048367,GO:0048731,GO:0048827,GO:0048856			virNOG[6]	0Z7Z7@NOG,1BCQD@strNOG,1DQN5@virNOG,KOG4197@euNOG	NA|NA|NA	S	Pentatricopeptide repeat-containing protein
Mtr25125	4641.GSMUA_Achr8P18130_001	1.6e-209	688.2			K03327		virNOG[6]	0TR2Y@lilNOG,1BJEB@strNOG,1DXBN@virNOG,COG0534@NOG,KOG1347@euNOG	NA|NA|NA	V	protein TRANSPARENT TESTA
Mtr11456	4641.GSMUA_Achr10P17470_001	1.1e-186	611.4			K13201		virNOG[6]	0IQXJ@euNOG,0U6VT@lilNOG,0XQ8U@NOG,1C75M@strNOG,1EM2T@virNOG	NA|NA|NA	S	Nucleolysin TIAR
Mtr13825	4641.GSMUA_Achr10P05900_001	7.3e-202	662.4		GO:0005575,GO:0005622,GO:0005623,GO:0005737,GO:0005783,GO:0005794,GO:0016020,GO:0043226,GO:0043227,GO:0043229,GO:0043231,GO:0044424,GO:0044444,GO:0044464			virNOG[6]	0TQSR@lilNOG,0XP1S@NOG,1BIKT@strNOG,1DVCS@virNOG,KOG1441@euNOG	NA|NA|NA	G	UAA transporter family
Mtr24812	4641.GSMUA_Achr10P28430_001	2.3e-73	237.5					virNOG[6]	1BCX3@strNOG,1DQUX@virNOG,COG4886@NOG,KOG0619@euNOG	NA|NA|NA	T	LRR receptor-like serine threonine-protein kinase
Mtr33171	4641.GSMUA_Achr9P03640_001	3.1e-48	155	AUX1	GO:0001736,GO:0001738,GO:0002009,GO:0003333,GO:0003674,GO:0005215,GO:0005342,GO:0005488,GO:0005575,GO:0005622,GO:0005623,GO:0005737,GO:0005768,GO:0005794,GO:0005886,GO:0006810,GO:0006811,GO:0006820,GO:0006865,GO:0007164,GO:0007275,GO:0008150,GO:0008509,GO:0008514,GO:0008544,GO:0009605,GO:0009606,GO:0009607,GO:0009624,GO:0009628,GO:0009629,GO:0009630,GO:0009653,GO:0009791,GO:0009886,GO:0009887,GO:…	K13946		virNOG[6]	0TJF4@lilNOG,1BDMA@strNOG,1DRIF@virNOG,COG0814@NOG,KOG1303@euNOG	NA|NA|NA	E	auxin transporter-like protein 1
Mtr24972	4641.GSMUA_Achr10P21970_001	3.6e-193	631.4		GO:0005575,GO:0005622,GO:0005623,GO:0005634,GO:0008150,GO:0009314,GO:0009416,GO:0009628,GO:0009639,GO:0010114,GO:0043226,GO:0043227,GO:0043229,GO:0043231,GO:0044424,GO:0044464,GO:0050896			virNOG[6]	0IH2K@euNOG,0TS2H@lilNOG,0YD15@NOG,1BHB3@strNOG,1DV76@virNOG	NA|NA|NA	S	BACK
Mtr24784	4641.GSMUA_Achr2P15480_001	0	1111.9			K00430		virNOG[6]	0IHMJ@euNOG,0TJST@lilNOG,0YAA5@NOG,1BIDA@strNOG,1DV2R@virNOG	NA|NA|NA	S	Peroxidase
Mtr33343	4555.Si035885m	5.4e-126	409.5		GO:0005575,GO:0005622,GO:0005623,GO:0005737,GO:0005777,GO:0005829,GO:0008150,GO:0010035,GO:0010038,GO:0042221,GO:0042579,GO:0043226,GO:0043227,GO:0043229,GO:0043231,GO:0044424,GO:0044444,GO:0044464,GO:0046686,GO:0050896	K00966		virNOG[6]	0TXER@lilNOG,15M7W@poaNOG,1BG2G@strNOG,1DU03@virNOG,COG1208@NOG,KOG1460@euNOG	NA|NA|NA	M	Nucleotidyl transferase
Mtr32861	15368.BRADI3G52490.1	2.7e-95	311	CDC20.1	GO:0005575,GO:0005622,GO:0005623,GO:0005634,GO:0032991,GO:0033597,GO:0043226,GO:0043227,GO:0043229,GO:0043231,GO:0043234,GO:0044422,GO:0044424,GO:0044428,GO:0044446,GO:0044464	K03363,K15028		virNOG[6]	0TMPR@lilNOG,0XQ8I@NOG,15PDD@poaNOG,1BFHA@strNOG,1DSR4@virNOG,KOG0305@euNOG	NA|NA|NA	D	WD domain, G-beta repeat
Mtr07475	4641.GSMUA_Achr6P11570_001	3.3e-79	253					virNOG[6]	0IX5I@euNOG,0U3XK@lilNOG,0Y7F3@NOG,1C1KW@strNOG,1EEKN@virNOG	NA|NA|NA
Mtr13963	4641.GSMUA_Achr10P02970_001	1.6e-204	669.7	SPL3	GO:0000003,GO:0001071,GO:0003006,GO:0003674,GO:0003700,GO:0005575,GO:0005622,GO:0005623,GO:0005634,GO:0006355,GO:0007275,GO:0008150,GO:0009791,GO:0009889,GO:0009908,GO:0010468,GO:0010556,GO:0019219,GO:0019222,GO:0022414,GO:0031323,GO:0031326,GO:0032501,GO:0032502,GO:0040034,GO:0043226,GO:0043227,GO:0043229,GO:0043231,GO:0044424,GO:0044464,GO:0044699,GO:0044707,GO:0044767,GO:0048367,GO:0048437,GO:…			virNOG[6]	0IJAH@euNOG,0YKP9@NOG,1BN9W@strNOG,1DRCU@virNOG	NA|NA|NA	K	Squamosa promoter-binding-like protein
Mtr08165	3702.AT2G16850.1	2.5e-49	160.3		GO:0003674,GO:0005215,GO:0005372,GO:0005575,GO:0005622,GO:0005623,GO:0005634,GO:0005737,GO:0005773,GO:0005886,GO:0005911,GO:0006810,GO:0006833,GO:0006950,GO:0006970,GO:0007275,GO:0008150,GO:0008544,GO:0009414,GO:0009415,GO:0009506,GO:0009507,GO:0009536,GO:0009628,GO:0009653,GO:0009719,GO:0009725,GO:0009737,GO:0009888,GO:0009913,GO:0009987,GO:0010015,GO:0010033,GO:0010035,GO:0010053,GO:0010054,GO:…	K09872		virNOG[6]	1BFFK@strNOG,1DTDT@virNOG,COG0580@NOG,KOG0223@euNOG	NA|NA|NA	P	plasma membrane intrinsic protein
Mtr10341	4641.GSMUA_Achr3P23580_001	3.2e-72	230.7		GO:0000003,GO:0001071,GO:0003006,GO:0003674,GO:0003700,GO:0005575,GO:0005622,GO:0005623,GO:0005634,GO:0006355,GO:0007275,GO:0008150,GO:0008360,GO:0009791,GO:0009889,GO:0009908,GO:0010154,GO:0010468,GO:0010556,GO:0019219,GO:0019222,GO:0022414,GO:0022603,GO:0022604,GO:0031323,GO:0031326,GO:0032501,GO:0032502,GO:0035670,GO:0043226,GO:0043227,GO:0043229,GO:0043231,GO:0043455,GO:0044424,GO:0044464,GO:…			virNOG[6]	0TR95@lilNOG,1BHGF@strNOG,1DTVU@virNOG,COG5068@NOG,KOG0014@euNOG	NA|NA|NA	K	MADS-box transcription factor
Mtr08494	4641.GSMUA_AchrUn_randomP10190_001	4.4e-65	207.9					virNOG[6]	0IHKY@euNOG,0TNG6@lilNOG,1BHDG@strNOG,1DV9S@virNOG,COG1982@NOG	NA|NA|NA	E	Orn/Lys/Arg decarboxylase, C-terminal domain
Mtr10064	4641.GSMUA_Achr3P21850_001	3.2e-51	164.7					virNOG[6]	0TSTG@lilNOG,11PGT@NOG,1BBSQ@strNOG,1DPRD@virNOG,KOG0149@euNOG	NA|NA|NA	S	RNA recognition motif containing protein
Mtr19832	4641.GSMUA_Achr1P13610_001	1.1e-106	344.3		GO:0005575,GO:0005622,GO:0005623,GO:0005737,GO:0005829,GO:0044424,GO:0044444,GO:0044464			virNOG[6]	0IFYA@euNOG,0TR00@lilNOG,0Y1BU@NOG,1BQ0S@strNOG,1E1V1@virNOG	NA|NA|NA
Mtr08799	4555.Si008297m	1.3e-25	80.2					virNOG[6]	0JW1K@euNOG,0TZV0@lilNOG,105CP@NOG,15X78@poaNOG,1BTW0@strNOG,1E5SB@virNOG	NA|NA|NA	S	ZnF_C2H2
Mtr24260	4641.GSMUA_Achr1P09720_001	3.7e-163	533.5		GO:0005575,GO:0005622,GO:0005623,GO:0005737,GO:0005739,GO:0005740,GO:0005743,GO:0005746,GO:0005750,GO:0005773,GO:0005774,GO:0005886,GO:0016020,GO:0019866,GO:0031090,GO:0031966,GO:0031967,GO:0031975,GO:0032991,GO:0043226,GO:0043227,GO:0043229,GO:0043231,GO:0043234,GO:0044422,GO:0044424,GO:0044425,GO:0044429,GO:0044437,GO:0044444,GO:0044446,GO:0044455,GO:0044464,GO:0045275,GO:0070469,GO:0071944	K00413		virNOG[6]	0TRT0@lilNOG,1BKHQ@strNOG,1DUV6@virNOG,COG2857@NOG,KOG3052@euNOG	NA|NA|NA	C	cytochrome c1-1, heme protein
Mtr12066	3694.POPTR_0014s16260.1	5.4e-20	61.7		GO:0003674,GO:0003824,GO:0004672,GO:0004673,GO:0004871,GO:0004872,GO:0004888,GO:0005034,GO:0005575,GO:0005623,GO:0005886,GO:0006464,GO:0006468,GO:0006793,GO:0006796,GO:0006950,GO:0006970,GO:0007154,GO:0007165,GO:0008150,GO:0008152,GO:0009266,GO:0009409,GO:0009414,GO:0009415,GO:0009628,GO:0009636,GO:0009651,GO:0009719,GO:0009725,GO:0009735,GO:0009736,GO:0009737,GO:0009755,GO:0009884,GO:0009888,GO:…	K14489		virNOG[6]	1BMSW@strNOG,1DZMG@virNOG,COG0642@NOG,KOG0519@euNOG	NA|NA|NA	T	Histidine kinase
Mtr09378	29760.VIT_05s0020g00670.t01	1e-267	882.8	SAM2	GO:0000096,GO:0003674,GO:0003824,GO:0004478,GO:0005575,GO:0005618,GO:0005622,GO:0005623,GO:0005634,GO:0005730,GO:0005737,GO:0005886,GO:0005911,GO:0006082,GO:0006520,GO:0006555,GO:0006725,GO:0006790,GO:0006807,GO:0006950,GO:0008150,GO:0008152,GO:0009058,GO:0009066,GO:0009266,GO:0009409,GO:0009506,GO:0009628,GO:0009698,GO:0009699,GO:0009808,GO:0009809,GO:0009987,GO:0016020,GO:0016740,GO:0016765,GO:…	K00789	METAT	virNOG[6]	1BFK4@strNOG,1DRN1@virNOG,COG0192@NOG,KOG1506@euNOG	NA|NA|NA	H	Catalyzes the formation of S-adenosylmethionine from methionine and ATP (By similarity)
Mtr09440	4641.GSMUA_Achr4P30930_001	7.1e-66	209.3		GO:0005575,GO:0005622,GO:0005623,GO:0005634,GO:0005737,GO:0043226,GO:0043227,GO:0043229,GO:0043231,GO:0044424,GO:0044464	K12581		virNOG[6]	1C2UH@strNOG,1EFZ7@virNOG,COG5228@NOG,KOG0304@euNOG	NA|NA|NA	K	CCR4-associated factor 1 homolog 8
Mtr27637	4641.GSMUA_Achr2P16510_001	0	1093.5					virNOG[6]	0IF1S@euNOG,0U2XJ@lilNOG,1BPV2@strNOG,1E1P8@virNOG,COG0515@NOG	NA|NA|NA	T	receptor-like serine threonine-protein kinase
Mtr33174	4641.GSMUA_Achr3P25840_001	2e-55	177.1	RHD3	GO:0000139,GO:0000166,GO:0000902,GO:0001882,GO:0001883,GO:0003674,GO:0005488,GO:0005525,GO:0005575,GO:0005622,GO:0005623,GO:0005737,GO:0005773,GO:0005774,GO:0005783,GO:0005789,GO:0005794,GO:0005886,GO:0006810,GO:0006888,GO:0006996,GO:0007010,GO:0007275,GO:0008150,GO:0008544,GO:0009653,GO:0009826,GO:0009832,GO:0009888,GO:0009913,GO:0009932,GO:0009987,GO:0010015,GO:0010053,GO:0012505,GO:0016020,GO:…			virNOG[6]	0TJNJ@lilNOG,0XPVJ@NOG,1BCQK@strNOG,1DQNC@virNOG,KOG2203@euNOG	NA|NA|NA	Z	GTP-binding protein that may be involved in cell development (By similarity)
Mtr31138	4641.GSMUA_Achr6P22880_001	5e-29	91.8					virNOG[6]	0TYSM@lilNOG,121N2@NOG,1BSHC@strNOG,1E4JG@virNOG,KOG0800@euNOG	NA|NA|NA	O	RING-H2 finger protein
Mtr24870	4641.GSMUA_Achr7P23490_001	4.2e-32	100.2		GO:0005575,GO:0005622,GO:0005623,GO:0005737,GO:0009507,GO:0009532,GO:0009536,GO:0009570,GO:0043226,GO:0043227,GO:0043229,GO:0043231,GO:0044422,GO:0044424,GO:0044434,GO:0044435,GO:0044444,GO:0044446,GO:0044464	K00939		virNOG[6]	0TUK4@lilNOG,1BK56@strNOG,1DY22@virNOG,COG0563@NOG,KOG3078@euNOG	NA|NA|NA	F	Adenylate kinase, active site lid
Mtr10582	4641.GSMUA_Achr4P22750_001	3.9e-85	275.4					virNOG[6]	0IXZ0@euNOG,0YHWI@NOG,1BRT6@strNOG,1E3N0@virNOG	NA|NA|NA	K	YABBY protein
Mtr35815	4641.GSMUA_Achr7P15420_001	8.1e-52	165.9	OSI_18221	GO:0005575,GO:0005623,GO:0005886,GO:0016020,GO:0044464,GO:0071944	K10398		virNOG[6]	0TMC4@lilNOG,1BE7E@strNOG,1DS5D@virNOG,COG5059@NOG,KOG0243@euNOG	NA|NA|NA	Z	KISc
Mtr11588	4641.GSMUA_Achr10P24890_001	1.8e-159	520.8			K00773		virNOG[6]	0TRSA@lilNOG,1BHWP@strNOG,1DVSZ@virNOG,COG0343@NOG,KOG3908@euNOG	NA|NA|NA	A	Exchanges the guanine residue with 7-aminomethyl-7- deazaguanine in tRNAs with GU(N) anticodons (tRNA-Asp, -Asn, -His and -Tyr). After this exchange, a cyclopentendiol moiety is attached to the 7-aminomethyl group of 7-deazaguanine, resulting in the hypermodified nucleoside queuosine (Q) (7-(((4,5-cis- dihydroxy-2-cyclopenten-1-yl)amino)methyl)-7-deazaguanosine) (By similarity)
Mtr11972	15368.BRADI1G67080.1	1.4e-71	232.6		GO:0000302,GO:0005575,GO:0005622,GO:0005623,GO:0005634,GO:0005737,GO:0006950,GO:0006979,GO:0008150,GO:0009266,GO:0009408,GO:0009628,GO:0010033,GO:0010035,GO:0010038,GO:0042221,GO:0042542,GO:0043226,GO:0043227,GO:0043229,GO:0043231,GO:0044424,GO:0044464,GO:0045471,GO:0046685,GO:0046686,GO:0046688,GO:0050896,GO:0097305,GO:1901700	K13993		virNOG[6]	0TNAF@lilNOG,15J37@poaNOG,1BF0V@strNOG,1DSZ0@virNOG,COG0071@NOG,KOG0710@euNOG	NA|NA|NA	O	heat shock
Mtr04724	4641.GSMUA_Achr3P00030_001	1.4e-95	309.3		GO:0003674,GO:0003824,GO:0004843,GO:0005575,GO:0005622,GO:0005623,GO:0005634,GO:0005737,GO:0006464,GO:0007275,GO:0008150,GO:0008152,GO:0008233,GO:0008234,GO:0009653,GO:0009987,GO:0010016,GO:0016579,GO:0016787,GO:0019538,GO:0019783,GO:0032501,GO:0032502,GO:0036211,GO:0043170,GO:0043226,GO:0043227,GO:0043229,GO:0043231,GO:0043412,GO:0044237,GO:0044238,GO:0044260,GO:0044267,GO:0044424,GO:0044464,GO:…	K05610		virNOG[6]	0TVQ0@lilNOG,0XP0P@NOG,1BG0B@strNOG,1DY8R@virNOG,KOG2778@euNOG	NA|NA|NA	O	Ubiquitin carboxyl-terminal hydrolase, family 1
Mtr04495	4641.GSMUA_Achr7P18290_001	4.5e-100	321.2					virNOG[6]	0IKHB@euNOG,0XR8Z@NOG,1BXDK@strNOG,1E9SW@virNOG	NA|NA|NA	S	Peptide-N4-(N-acetyl-beta-glucosaminyl)asparagine amidase A
Mtr11059	4641.GSMUA_Achr4P23120_001	0	1038.8		GO:0000139,GO:0005575,GO:0005622,GO:0005623,GO:0005737,GO:0005794,GO:0005911,GO:0009506,GO:0012505,GO:0016020,GO:0030054,GO:0031090,GO:0043226,GO:0043227,GO:0043229,GO:0043231,GO:0044422,GO:0044424,GO:0044431,GO:0044444,GO:0044446,GO:0044464,GO:0055044			virNOG[6]	0IIMW@euNOG,0TVYN@lilNOG,1BKJ8@strNOG,1DY49@virNOG,COG1215@NOG	NA|NA|NA	M	beta-1,4-glucan synthase rather involved in the synthesis of the xyloglucan backbone than cellulose. Seems to work simultaneously with xyloglucan 6-xylosyltransferase. Xyloglucan is a noncellulosic polysaccharides of plant cell wall and consists of a glucan backbone substituted by xylose, galactose and fucose (By similarity)
Mtr04382	4641.GSMUA_Achr7P17430_001	1.3e-208	683.5		GO:0005575,GO:0005623,GO:0005886,GO:0016020,GO:0044464,GO:0071944			virNOG[6]	0TPNH@lilNOG,1BMIX@strNOG,1DU7H@virNOG,COG1073@NOG,KOG1552@euNOG	NA|NA|NA	S	abhydrolase domain-containing protein
Mtr11306	4641.GSMUA_Achr10P27830_001	2.2e-25	80					virNOG[6]	0TKY4@lilNOG,1BDW8@strNOG,1DRTR@virNOG,COG0702@NOG,KOG1203@euNOG	NA|NA|NA	G	Complex I intermediate-associated protein 30 (CIA30)
Mtr11379	4641.GSMUA_Achr2P15370_001	1.1e-54	176	RPL37	GO:0005575,GO:0005622,GO:0005623,GO:0005737,GO:0005829,GO:0005840,GO:0015934,GO:0022625,GO:0022626,GO:0030529,GO:0032991,GO:0043226,GO:0043228,GO:0043229,GO:0043232,GO:0044391,GO:0044422,GO:0044424,GO:0044444,GO:0044445,GO:0044446,GO:0044464	K02922		virNOG[6]	0U424@lilNOG,1BSVI@strNOG,1E4QM@virNOG,COG2126@NOG,KOG3475@euNOG	NA|NA|NA	J	Binds to the 23S rRNA (By similarity)
Mtr23351	4641.GSMUA_Achr6P13850_001	2.9e-66	211			K07466		virNOG[6]	0IXMY@euNOG,0TYD8@lilNOG,11IKT@NOG,1BS97@strNOG,1E44C@virNOG	NA|NA|NA	L	Inherit from euNOG: DNA-binding protein-related
Mtr05777	4641.GSMUA_Achr9P01670_001	7.8e-28	87.5					virNOG[6]	0ITM6@euNOG,0U72R@lilNOG,0YG40@NOG,1C7JR@strNOG,1EMHF@virNOG	NA|NA|NA	S	U-box domain-containing protein 9
Mtr03546	4641.GSMUA_Achr5P21960_001	2.1e-89	287.6		GO:0005575,GO:0005622,GO:0005623,GO:0005634,GO:0005730,GO:0006139,GO:0006364,GO:0006396,GO:0006725,GO:0006807,GO:0008150,GO:0008152,GO:0009987,GO:0010467,GO:0016070,GO:0016072,GO:0022613,GO:0031974,GO:0031981,GO:0034470,GO:0034641,GO:0034660,GO:0042254,GO:0043170,GO:0043226,GO:0043227,GO:0043228,GO:0043229,GO:0043231,GO:0043232,GO:0043233,GO:0044085,GO:0044237,GO:0044238,GO:0044260,GO:0044422,GO:…	K19306		virNOG[6]	0TQV8@lilNOG,1BGMX@strNOG,1DUIU@virNOG,COG0500@NOG,KOG1541@euNOG	NA|NA|NA	Q	Methyltransferase involved in Williams-Beuren syndrome
Mtr24541	4641.GSMUA_Achr6P17750_001	0	1246.1			K00600		virNOG[6]	0TK7D@lilNOG,1BD85@strNOG,1DR5U@virNOG,COG0112@NOG,KOG2467@euNOG	NA|NA|NA	E	Serine hydroxymethyltransferase
Mtr36374	4577.GRMZM2G048324_P01	9.5e-21	65.4	NRX1	GO:0000003,GO:0000902,GO:0000904,GO:0001558,GO:0003006,GO:0005575,GO:0005622,GO:0005623,GO:0005737,GO:0005829,GO:0006935,GO:0008150,GO:0009605,GO:0009653,GO:0009826,GO:0009856,GO:0009860,GO:0009932,GO:0009987,GO:0010035,GO:0010038,GO:0010183,GO:0010769,GO:0016043,GO:0016049,GO:0022414,GO:0022603,GO:0022604,GO:0030154,GO:0032501,GO:0032502,GO:0032989,GO:0040007,GO:0040008,GO:0040011,GO:0042221,GO:…	K17609		virNOG[6]	0TKM9@lilNOG,0ZIWC@NOG,15GUH@poaNOG,1BDM1@strNOG,1DRI9@virNOG,KOG2501@euNOG	NA|NA|NA	O	protein-disulfide reductase activity
Mtr06472	4641.GSMUA_Achr9P04780_001	2.9e-27	85.2					virNOG[6]	0TVSI@lilNOG,1BPZH@strNOG,1DPTT@virNOG,COG0515@NOG,KOG0583@euNOG	NA|NA|NA	T	CBL-interacting serine threonine-protein kinase 11
Mtr23064	4641.GSMUA_Achr6P06682_001	1.3e-32	101.2	RPS15	GO:0005575,GO:0005622,GO:0005623,GO:0005737,GO:0009507,GO:0009536,GO:0043226,GO:0043227,GO:0043229,GO:0043231,GO:0044424,GO:0044444,GO:0044464	K02956		virNOG[6]	0U1HC@lilNOG,1BU56@strNOG,1E61Z@virNOG,COG0184@NOG,KOG2815@euNOG	NA|NA|NA	J	30S ribosomal protein S15, chloroplastic
Mtr03503	4641.GSMUA_Achr6P06230_001	5e-65	206.5					virNOG[6]	0J0T4@euNOG,1BV1D@strNOG,1E70F@virNOG,COG0744@NOG	NA|NA|NA	M	Transglycosylase
Mtr18526	4641.GSMUA_Achr3P09230_001	2.5e-20	62.3	OSI_19945	GO:0005575,GO:0016020			virNOG[6]	0IE04@euNOG,0TVWX@lilNOG,0YD20@NOG,1BFMY@strNOG,1DUHA@virNOG	NA|NA|NA	S	Auxin-induced protein
Mtr36508	29760.VIT_08s0007g01380.t01	1.1e-108	354.9					virNOG[6]	0IGJ8@euNOG,10DIX@NOG,1BC5J@strNOG,1DQ3V@virNOG	NA|NA|NA	T	rop guanine nucleotide exchange factor
Mtr04206	4641.GSMUA_Achr7P26870_001	1.6e-58	188.1		GO:0005575,GO:0005623,GO:0005886,GO:0016020,GO:0044464,GO:0071944			virNOG[6]	0IWF1@euNOG,0TZGJ@lilNOG,0YH2M@NOG,1BRUI@strNOG,1E36B@virNOG	NA|NA|NA	S	CASP-like protein
Mtr07161	4641.GSMUA_Achr5P05330_001	3.9e-158	516.8		GO:0000902,GO:0000904,GO:0003674,GO:0003824,GO:0004634,GO:0005575,GO:0005622,GO:0005623,GO:0005737,GO:0007275,GO:0008150,GO:0008152,GO:0008544,GO:0009507,GO:0009532,GO:0009536,GO:0009570,GO:0009653,GO:0009888,GO:0009913,GO:0009987,GO:0010026,GO:0010090,GO:0016043,GO:0016829,GO:0016835,GO:0016836,GO:0030154,GO:0030855,GO:0032501,GO:0032502,GO:0032989,GO:0043226,GO:0043227,GO:0043229,GO:0043231,GO:…	K01689		virNOG[6]	0TVM1@lilNOG,1BMXK@strNOG,1DV3W@virNOG,COG0148@NOG,KOG2670@euNOG	NA|NA|NA	G	Enolase, N-terminal domain
Mtr20827	4641.GSMUA_Achr5P07570_001	2.1e-114	369					virNOG[6]	0TPDN@lilNOG,0XPKH@NOG,1BI18@strNOG,1DW88@virNOG,KOG1792@euNOG	NA|NA|NA	U	Reticulon-like protein
Mtr21528	4641.GSMUA_Achr2P11360_001	1.1e-206	677.5			K08832		virNOG[6]	0TVGK@lilNOG,0XRBH@NOG,1BM9B@strNOG,1DRHS@virNOG,KOG1290@euNOG	NA|NA|NA	T	serine threonine-protein kinase
Mtr20928	4641.GSMUA_Achr10P00490_001	2.2e-203	666.5			K08081		virNOG[6]	0U2JZ@lilNOG,1BCZY@strNOG,1DQXK@virNOG,COG1028@NOG,KOG0725@euNOG	NA|NA|NA	Q	Tropinone reductase homolog At1g07440
Mtr02069	3694.POPTR_0015s00750.1	3.1e-36	114.6		GO:0000229,GO:0005575,GO:0005622,GO:0005623,GO:0005694,GO:0005737,GO:0009295,GO:0009507,GO:0009508,GO:0009532,GO:0009536,GO:0042646,GO:0043226,GO:0043227,GO:0043228,GO:0043229,GO:0043231,GO:0043232,GO:0044422,GO:0044424,GO:0044435,GO:0044444,GO:0044446,GO:0044464	K15032		virNOG[6]	0XT49@NOG,1BNAM@strNOG,1E05A@virNOG,KOG1267@euNOG	NA|NA|NA	K	mTERF
Mtr20967	3847.GLYMA05G08190.1	4e-23	72.2		GO:0005575,GO:0006950,GO:0008150,GO:0009266,GO:0009314,GO:0009409,GO:0009416,GO:0009628,GO:0016020,GO:0050896	K15397		virNOG[6]	0IHMW@euNOG,0Y5VH@NOG,1BJ3G@strNOG,1DSXQ@virNOG	NA|NA|NA	I	3-ketoacyl-coa synthase
Mtr18949	4081.Solyc04g083140.1.1	5.9e-36	116.1		GO:0005575,GO:0016020	K00512,K15472		virNOG[6]	1BFD4@strNOG,1DQGU@virNOG,COG2124@NOG,KOG0156@euNOG	NA|NA|NA	Q	cytochrome P450
Mtr18362	3711.Bra010114.1-P	4.3e-83	268		GO:0005575,GO:0005622,GO:0005623,GO:0005856,GO:0043226,GO:0043228,GO:0043229,GO:0043232,GO:0044424,GO:0044464	K07375		virNOG[6]	0BXBP@braNOG,1BXWG@strNOG,1EABT@virNOG,COG5023@NOG,KOG1375@euNOG	NA|NA|NA	Z	Tubulin is the major constituent of microtubules. It binds two moles of GTP, one at an exchangeable site on the beta chain and one at a non-exchangeable site on the alpha chain
Mtr05653	4641.GSMUA_Achr11P20720_001	2.3e-39	125.5		GO:0005575,GO:0005622,GO:0005623,GO:0005737,GO:0005739,GO:0005740,GO:0005743,GO:0016020,GO:0019866,GO:0031090,GO:0031966,GO:0031967,GO:0031975,GO:0043226,GO:0043227,GO:0043229,GO:0043231,GO:0044422,GO:0044424,GO:0044429,GO:0044444,GO:0044446,GO:0044464			virNOG[6]	0J37S@euNOG,0U0JB@lilNOG,0YTGP@NOG,1BVG3@strNOG,1E7C3@virNOG	NA|NA|NA	O	cytochrome c oxidase
Mtr18808	4641.GSMUA_Achr11P17190_001	7.6e-90	292.3		GO:0001071,GO:0003674,GO:0003700,GO:0006355,GO:0008150,GO:0009889,GO:0010468,GO:0010556,GO:0019219,GO:0019222,GO:0031323,GO:0031326,GO:0050789,GO:0050794,GO:0051171,GO:0051252,GO:0060255,GO:0065007,GO:0080090,GO:2000112,GO:2001141	K09422		virNOG[6]	0TSAB@lilNOG,1BRIR@strNOG,1E3DA@virNOG,COG5147@NOG,KOG0048@euNOG	NA|NA|NA	K	MYB family transcription factor
Mtr02229	4641.GSMUA_Achr11P08690_001	6e-243	797.8			K08869		virNOG[6]	0TNF3@lilNOG,1BDPU@strNOG,1DRM2@virNOG,COG0661@NOG,KOG1236@euNOG	NA|NA|NA	S	ABC1 family domain containing protein
Mtr01810	4641.GSMUA_Achr11P03760_001	1.5e-72	232		GO:0005575,GO:0005622,GO:0005623,GO:0005737,GO:0005773,GO:0006624,GO:0008150,GO:0008152,GO:0009987,GO:0010467,GO:0016485,GO:0019538,GO:0043170,GO:0043226,GO:0043227,GO:0043229,GO:0043231,GO:0044237,GO:0044238,GO:0044260,GO:0044267,GO:0044424,GO:0044444,GO:0044464,GO:0051604,GO:0071704	K01369		virNOG[6]	0TK8M@lilNOG,1BGKW@strNOG,1DUHU@virNOG,COG5206@NOG,KOG1348@euNOG	NA|NA|NA	O	vacuolar-processing enzyme
Mtr05295	4641.GSMUA_Achr11P24250_001	7.8e-163	533.2					virNOG[6]	0IKBI@euNOG,0TK70@lilNOG,0YKDZ@NOG,1BDFP@strNOG,1DS0Q@virNOG	NA|NA|NA	S	DUF246 domain-containing protein
Mtr07972	4641.GSMUA_Achr5P20260_001	9.7e-43	134.3	RPL5	GO:0005575,GO:0005622,GO:0005623,GO:0005737,GO:0005829,GO:0005840,GO:0009507,GO:0009526,GO:0009532,GO:0009536,GO:0009570,GO:0009941,GO:0016020,GO:0022626,GO:0030529,GO:0031967,GO:0031975,GO:0032991,GO:0043226,GO:0043227,GO:0043228,GO:0043229,GO:0043231,GO:0043232,GO:0044422,GO:0044424,GO:0044434,GO:0044435,GO:0044444,GO:0044445,GO:0044446,GO:0044464	K02931		virNOG[6]	0TIMG@lilNOG,1BBSU@strNOG,1DPRH@virNOG,COG0094@NOG,KOG0398@euNOG	NA|NA|NA	J	50S ribosomal protein L5
Mtr02156	29760.VIT_04s0044g01120.t01	2.9e-298	981.9	ADH1	GO:0001666,GO:0003674,GO:0003824,GO:0004022,GO:0005575,GO:0005622,GO:0005623,GO:0005737,GO:0005829,GO:0005886,GO:0006950,GO:0006970,GO:0008150,GO:0008152,GO:0009628,GO:0009651,GO:0010035,GO:0010038,GO:0016020,GO:0016491,GO:0016614,GO:0016616,GO:0036293,GO:0042221,GO:0044424,GO:0044444,GO:0044464,GO:0044710,GO:0046686,GO:0050896,GO:0055114,GO:0070482,GO:0071944	K00001,K00121,K18857		virNOG[6]	1BMCD@strNOG,1DZ78@virNOG,COG1062@NOG,KOG0022@euNOG	NA|NA|NA	Q	alcohol dehydrogenase
Mtr18585	4641.GSMUA_Achr10P09950_001	7.4e-139	452.5		GO:0000139,GO:0003674,GO:0003824,GO:0005575,GO:0005622,GO:0005623,GO:0005737,GO:0005794,GO:0005975,GO:0006029,GO:0006464,GO:0006486,GO:0006493,GO:0008150,GO:0008152,GO:0008194,GO:0008378,GO:0009058,GO:0009059,GO:0009100,GO:0009101,GO:0009987,GO:0010384,GO:0010404,GO:0010405,GO:0012505,GO:0016020,GO:0016740,GO:0016757,GO:0016758,GO:0018193,GO:0018208,GO:0018258,GO:0019538,GO:0031090,GO:0034645,GO:…			virNOG[6]	0TV3D@lilNOG,0ZZ1B@NOG,1BCEX@strNOG,1DQCZ@virNOG,KOG2287@euNOG	NA|NA|NA	W	Galactoside-binding lectin
Mtr33575	4641.GSMUA_AchrUn_randomP19390_001	1e-129	422.9	OSI_10272	GO:0000028,GO:0000447,GO:0000460,GO:0000461,GO:0000462,GO:0000466,GO:0000469,GO:0000478,GO:0000479,GO:0003674,GO:0003735,GO:0005198,GO:0005575,GO:0005622,GO:0005623,GO:0005634,GO:0005737,GO:0005829,GO:0005840,GO:0005886,GO:0005911,GO:0006139,GO:0006364,GO:0006396,GO:0006403,GO:0006405,GO:0006407,GO:0006412,GO:0006725,GO:0006807,GO:0006810,GO:0006913,GO:0006950,GO:0006970,GO:0006996,GO:0008150,GO:…	K02998		virNOG[6]	0TNMF@lilNOG,1BDCK@strNOG,1DQ1S@virNOG,COG0052@NOG,KOG0830@euNOG	NA|NA|NA	J	Required for the assembly and or stability of the 40S ribosomal subunit. Required for the processing of the 20S rRNA- precursor to mature 18S rRNA in a late step of the maturation of 40S ribosomal subunits (By similarity)
Mtr30587	4641.GSMUA_Achr11P26080_001	9.2e-32	102.2			K12836		virNOG[6]	0Z5PX@NOG,1BEQZ@strNOG,1DSNJ@virNOG,KOG2202@euNOG	NA|NA|NA	A	splicing factor U2af small subunit
Mtr05638	4641.GSMUA_Achr9P03260_001	4e-26	82.4					virNOG[6]	0IYIS@euNOG,0TY76@lilNOG,11D8M@NOG,1BRUW@strNOG,1E3PZ@virNOG	NA|NA|NA
Mtr02121	4641.GSMUA_Achr11P07830_001	2.4e-242	794.5		GO:0005575,GO:0005623,GO:0005886,GO:0007154,GO:0007165,GO:0008150,GO:0009719,GO:0009725,GO:0009741,GO:0009742,GO:0009755,GO:0009987,GO:0010033,GO:0014070,GO:0016020,GO:0023052,GO:0032870,GO:0033993,GO:0042221,GO:0043401,GO:0044464,GO:0044699,GO:0044700,GO:0044763,GO:0048545,GO:0050789,GO:0050794,GO:0050896,GO:0051716,GO:0065007,GO:0070887,GO:0071310,GO:0071367,GO:0071383,GO:0071396,GO:0071407,GO:…	K14500		virNOG[6]	0IVG3@euNOG,0TS7R@lilNOG,0XQTV@NOG,1BC3R@strNOG,1DQ2C@virNOG	NA|NA|NA	T	serine threonine-protein kinase
Mtr22934	4538.ORGLA11G0038100.1	2.7e-34	105.4					virNOG[6]	0U2PP@lilNOG,16016@poaNOG,1BXVD@strNOG,1EAAN@virNOG,COG5277@NOG,KOG0676@euNOG	NA|NA|NA	Z	ACTIN
Mtr31342	3694.POPTR_0012s10050.1	3.2e-41	131.1	OSHAP5C	GO:0001071,GO:0003674,GO:0003700,GO:0005575,GO:0005622,GO:0005623,GO:0005634,GO:0005654,GO:0005667,GO:0006355,GO:0007154,GO:0007165,GO:0008150,GO:0009719,GO:0009725,GO:0009737,GO:0009738,GO:0009755,GO:0009889,GO:0009891,GO:0009893,GO:0009987,GO:0010033,GO:0010468,GO:0010556,GO:0010557,GO:0010604,GO:0010628,GO:0016602,GO:0019219,GO:0019222,GO:0023052,GO:0031323,GO:0031325,GO:0031326,GO:0031328,GO:…	K08066		virNOG[6]	1BHZS@strNOG,1DVW7@virNOG,COG5208@NOG,KOG1657@euNOG	NA|NA|NA	K	Nuclear transcription factor Y subunit
Mtr30787	3702.AT4G29220.1	5.7e-34	104.5		GO:0003674,GO:0003824,GO:0003872,GO:0005575,GO:0005622,GO:0005623,GO:0005737,GO:0005829,GO:0005886,GO:0005975,GO:0005996,GO:0006006,GO:0006007,GO:0006091,GO:0006096,GO:0006793,GO:0006796,GO:0008150,GO:0008152,GO:0008443,GO:0009056,GO:0009987,GO:0016020,GO:0016052,GO:0016301,GO:0016310,GO:0016740,GO:0016772,GO:0016773,GO:0019200,GO:0019318,GO:0019320,GO:0044237,GO:0044238,GO:0044262,GO:0044424,GO:…	K00850		virNOG[6]	0BZ2K@braNOG,1BYS2@strNOG,1EBBG@virNOG,COG0205@NOG,KOG2440@euNOG	NA|NA|NA	G	Phosphofructokinase
Mtr29577	4641.GSMUA_AchrUn_randomP11200_001	2.5e-94	306.2		GO:0000003,GO:0003006,GO:0007275,GO:0008150,GO:0009790,GO:0009791,GO:0009793,GO:0009856,GO:0010154,GO:0022414,GO:0032501,GO:0032502,GO:0044699,GO:0044703,GO:0044706,GO:0044707,GO:0044767,GO:0048316,GO:0048608,GO:0048731,GO:0048856,GO:0048868,GO:0051704,GO:0061458			virNOG[6]	0IF2T@euNOG,0TV6T@lilNOG,1BME6@strNOG,1DZ8Z@virNOG,COG0391@NOG	NA|NA|NA	S	Uncharacterised protein family UPF0052
Mtr29748	4641.GSMUA_Achr7P12240_001	5.8e-108	351.3		GO:0005575,GO:0005623,GO:0005886,GO:0016020,GO:0044464,GO:0071944	K13024		virNOG[6]	0TQRU@lilNOG,0XNSN@NOG,1BGP5@strNOG,1DUJY@virNOG,KOG1057@euNOG	NA|NA|NA	Z	Pfam:Acid_phosphat_A
Mtr31466	4641.GSMUA_Achr4P14570_001	9.4e-90	290.1	FIP1	GO:0003674,GO:0003676,GO:0003723,GO:0005488,GO:0097159,GO:1901363	K14405		virNOG[6]	0TQZC@lilNOG,1BJ2I@strNOG,1DWZR@virNOG,COG5213@NOG,KOG1049@euNOG	NA|NA|NA	A	fip1 motif family protein, expressed
Mtr36404	4641.GSMUA_Achr4P26360_001	1.3e-70	228.2	CKB1	GO:0000003,GO:0001932,GO:0003006,GO:0003674,GO:0003824,GO:0004672,GO:0004674,GO:0005575,GO:0005622,GO:0005623,GO:0005634,GO:0005737,GO:0005956,GO:0006464,GO:0006468,GO:0006793,GO:0006796,GO:0007275,GO:0007623,GO:0008150,GO:0008152,GO:0009314,GO:0009416,GO:0009628,GO:0009648,GO:0009791,GO:0009987,GO:0010228,GO:0016301,GO:0016310,GO:0016740,GO:0016772,GO:0016773,GO:0019207,GO:0019220,GO:0019222,GO:…	K03115		virNOG[6]	0TTMD@lilNOG,1BE8B@strNOG,1DS62@virNOG,COG5041@NOG,KOG3092@euNOG	NA|NA|NA	D, K, T	casein kinase II subunit
Mtr26334	29760.VIT_07s0005g04120.t01	2e-24	78		GO:0001071,GO:0003674,GO:0003700,GO:0005575,GO:0005622,GO:0005623,GO:0005634,GO:0006355,GO:0006950,GO:0007154,GO:0007623,GO:0008150,GO:0009267,GO:0009314,GO:0009416,GO:0009605,GO:0009628,GO:0009642,GO:0009644,GO:0009889,GO:0009987,GO:0009991,GO:0010468,GO:0010556,GO:0016036,GO:0019219,GO:0019222,GO:0031323,GO:0031326,GO:0031667,GO:0031668,GO:0031669,GO:0033554,GO:0042592,GO:0042594,GO:0043226,GO:…			virNOG[6]	0IEM5@euNOG,0YG61@NOG,1BJAG@strNOG,1DXJP@virNOG	NA|NA|NA	S	Myb-like DNA-binding domain containing protein, expressed
Mtr29908	15368.BRADI5G18030.1	4.4e-75	245.3			K13495		virNOG[6]	0TVJG@lilNOG,15M71@poaNOG,1BND9@strNOG,1DSJI@virNOG,COG1819@NOG,KOG1192@euNOG	NA|NA|NA	C, G	UDP-glucoronosyl and UDP-glucosyl transferase
Mtr12507	4641.GSMUA_Achr11P16460_001	2.4e-41	131	RPL14	GO:0005575,GO:0005622,GO:0005623,GO:0005634,GO:0005730,GO:0005737,GO:0005773,GO:0005774,GO:0005783,GO:0005829,GO:0005840,GO:0005911,GO:0009506,GO:0009507,GO:0009536,GO:0015934,GO:0016020,GO:0022625,GO:0022626,GO:0030054,GO:0030529,GO:0031090,GO:0031974,GO:0031981,GO:0032991,GO:0043226,GO:0043227,GO:0043228,GO:0043229,GO:0043231,GO:0043232,GO:0043233,GO:0044391,GO:0044422,GO:0044424,GO:0044428,GO:…	K02875		virNOG[6]	0TYGP@lilNOG,1BR2E@strNOG,1E31C@virNOG,COG2163@NOG,KOG3421@euNOG	NA|NA|NA	J	ribosomal protein
Mtr31500	29760.VIT_01s0010g02450.t01	3.6e-32	101.9		GO:0005575,GO:0005622,GO:0005623,GO:0005737,GO:0005777,GO:0042579,GO:0043226,GO:0043227,GO:0043229,GO:0043231,GO:0044424,GO:0044444,GO:0044464			virNOG[6]	0J0Z8@euNOG,125P8@NOG,1BUEB@strNOG,1E67S@virNOG	NA|NA|NA	S	B12d protein
Mtr20282	29760.VIT_14s0036g00930.t01	3.1e-87	277.7			K08770		virNOG[6]	1BH3X@strNOG,1DV02@virNOG,COG5272@NOG,KOG0001@euNOG	NA|NA|NA	O	polyubiquitin
Mtr03319	4641.GSMUA_Achr9P28150_001	1.6e-52	165.5		GO:0003674,GO:0003824,GO:0004553,GO:0005575,GO:0005576,GO:0008150,GO:0008152,GO:0009044,GO:0016787,GO:0016798	K00430		virNOG[6]	0IH5P@euNOG,0TUV1@lilNOG,0YA7M@NOG,1BI6X@strNOG,1DUPM@virNOG	NA|NA|NA	G	peroxidase 65
Mtr15839	4641.GSMUA_Achr8P31140_001	8.2e-172	560.9			K15285		virNOG[6]	0TQYG@lilNOG,0XP1S@NOG,1BCMA@strNOG,1DQIV@virNOG,KOG1441@euNOG	NA|NA|NA	G	UAA transporter family
Mtr30137	4641.GSMUA_Achr2P22590_001	1.7e-166	544.3		GO:0003674,GO:0003824,GO:0003993,GO:0005575,GO:0005623,GO:0005886,GO:0005887,GO:0006793,GO:0006796,GO:0007154,GO:0007165,GO:0008150,GO:0008152,GO:0008195,GO:0009719,GO:0009725,GO:0009737,GO:0009738,GO:0009755,GO:0009987,GO:0010033,GO:0016020,GO:0016021,GO:0016311,GO:0016787,GO:0016788,GO:0016791,GO:0023052,GO:0031224,GO:0031226,GO:0032870,GO:0033993,GO:0042221,GO:0042578,GO:0044237,GO:0044425,GO:…	K18693		virNOG[6]	1BCKV@strNOG,1DQIF@virNOG,COG0671@NOG,KOG3030@euNOG	NA|NA|NA	I	Lipid phosphate phosphatase
Mtr15450	4641.GSMUA_Achr8P17060_001	1.6e-23	73.8	OSI_09326				virNOG[6]	0TQZM@lilNOG,0XS3T@NOG,1BCTG@strNOG,1DQR7@virNOG,KOG2343@euNOG	NA|NA|NA	S	Mak10 subunit, NatC N(alpha)-terminal acetyltransferase
Mtr33887	4641.GSMUA_Achr5P28060_001	5.4e-55	176.8		GO:0000003,GO:0003006,GO:0003674,GO:0003676,GO:0003677,GO:0003697,GO:0005488,GO:0005575,GO:0005622,GO:0005623,GO:0005737,GO:0005739,GO:0006355,GO:0007275,GO:0008150,GO:0009553,GO:0009561,GO:0009653,GO:0009790,GO:0009791,GO:0009793,GO:0009889,GO:0010154,GO:0010468,GO:0010556,GO:0019219,GO:0019222,GO:0022414,GO:0031323,GO:0031326,GO:0031347,GO:0032501,GO:0032502,GO:0043226,GO:0043227,GO:0043229,GO:…	K06236,K08775		virNOG[6]	0TVF6@lilNOG,0Y06W@NOG,1BFEE@strNOG,1DTCN@virNOG,KOG4751@euNOG	NA|NA|NA	L	BRCA2, helical
Mtr15544	39947.LOC_Os05g36010.1	6.7e-172	562.4		GO:0003674,GO:0003824,GO:0004175,GO:0004252,GO:0005575,GO:0005618,GO:0005623,GO:0008150,GO:0008152,GO:0008233,GO:0008236,GO:0016787,GO:0017171,GO:0030312,GO:0044464,GO:0070011,GO:0071944			virNOG[6]	0IK5G@euNOG,0TUEF@lilNOG,0YG96@NOG,15RAI@poaNOG,1BK0F@strNOG,1DXXH@virNOG	NA|NA|NA	O	Peptidase inhibitor I9
Mtr07115	4641.GSMUA_Achr9P15390_001	0	1106.4		GO:0003674,GO:0003824,GO:0004071,GO:0005575,GO:0005622,GO:0005623,GO:0005737,GO:0005829,GO:0006082,GO:0006520,GO:0006528,GO:0006529,GO:0006807,GO:0008150,GO:0008152,GO:0008652,GO:0009058,GO:0009066,GO:0009067,GO:0009987,GO:0016053,GO:0016211,GO:0016874,GO:0016879,GO:0016880,GO:0019752,GO:0034641,GO:0043436,GO:0043603,GO:0043604,GO:0044237,GO:0044238,GO:0044249,GO:0044271,GO:0044281,GO:0044283,GO:…	K01953	ASNS1	virNOG[6]	0TRYX@lilNOG,1BF5Q@strNOG,1DSAX@virNOG,COG0367@NOG,KOG0571@euNOG	NA|NA|NA	E	asparagine synthetase
Mtr22108	4641.GSMUA_Achr6P20110_001	2e-158	511.6		GO:0005575,GO:0005623,GO:0005886,GO:0008150,GO:0009719,GO:0009725,GO:0009737,GO:0010033,GO:0010035,GO:0010038,GO:0016020,GO:0033993,GO:0042221,GO:0044464,GO:0046686,GO:0050896,GO:0071944,GO:0097305,GO:1901700			virNOG[6]	0IG4C@euNOG,0TK43@lilNOG,0XXAW@NOG,1BD5G@strNOG,1DR2Z@virNOG	NA|NA|NA
Mtr18329	4641.GSMUA_Achr9P00410_001	2.3e-136	438.6					virNOG[6]	0TQ2U@lilNOG,1BGGU@strNOG,1DUEA@virNOG,COG3104@NOG,KOG1237@euNOG	NA|NA|NA	E	POT family
Mtr03623	4641.GSMUA_Achr6P19600_001	1e-78	255.8		GO:0005575,GO:0005622,GO:0005623,GO:0005737,GO:0005768,GO:0005794,GO:0005802,GO:0005829,GO:0005886,GO:0016020,GO:0043226,GO:0043227,GO:0043229,GO:0043231,GO:0044424,GO:0044444,GO:0044464,GO:0071944			virNOG[6]	0TWI6@lilNOG,1BBU3@strNOG,1DPSS@virNOG,COG5080@NOG,KOG2946@euNOG	NA|NA|NA	U	Yip1 domain
Mtr16880	3711.Bra000006.1-P	1.8e-44	142.4		GO:0005575,GO:0005622,GO:0005623,GO:0005634,GO:0005694,GO:0043226,GO:0043227,GO:0043228,GO:0043229,GO:0043231,GO:0043232,GO:0044424,GO:0044464	K11254		virNOG[6]	1BRX2@strNOG,1E3RZ@virNOG,COG2036@NOG,KOG3467@euNOG	NA|NA|NA	B	Core component of nucleosome. Nucleosomes wrap and compact DNA into chromatin, limiting DNA accessibility to the cellular machineries which require DNA as a template. Histones thereby play a central role in transcription regulation, DNA repair, DNA replication and chromosomal stability. DNA accessibility is regulated via a complex set of post-translational modifications of histones, also called h…
Mtr15618	4641.GSMUA_Achr10P19860_001	1.2e-146	480.3		GO:0005575,GO:0005622,GO:0005623,GO:0005634,GO:0005737,GO:0005773,GO:0005774,GO:0005783,GO:0005794,GO:0005886,GO:0005911,GO:0009506,GO:0016020,GO:0030054,GO:0031090,GO:0043226,GO:0043227,GO:0043229,GO:0043231,GO:0044422,GO:0044424,GO:0044437,GO:0044444,GO:0044446,GO:0044464,GO:0055044,GO:0071944	K18171		virNOG[6]	0TMA5@lilNOG,0ZR2A@NOG,1BE5V@strNOG,1DS3S@virNOG,KOG4467@euNOG	NA|NA|NA	S	Uncharacterised conserved protein (DUF2359)
Mtr24577	4641.GSMUA_Achr5P19070_001	5.6e-219	719.2					virNOG[6]	0IGFB@euNOG,0TVT5@lilNOG,0ZGHX@NOG,1BH00@strNOG,1DUWJ@virNOG	NA|NA|NA	S	GDP-fucose protein O-fucosyltransferase
Mtr35728	4641.GSMUA_Achr2P04660_001	2.1e-95	309.1		GO:0000139,GO:0005575,GO:0005622,GO:0005623,GO:0005737,GO:0005783,GO:0005789,GO:0005793,GO:0005794,GO:0006996,GO:0008150,GO:0009987,GO:0012505,GO:0016020,GO:0016043,GO:0031090,GO:0033116,GO:0042175,GO:0043226,GO:0043227,GO:0043229,GO:0043231,GO:0044422,GO:0044424,GO:0044425,GO:0044431,GO:0044432,GO:0044444,GO:0044446,GO:0044464,GO:0044699,GO:0044763,GO:0071840,GO:0080119	K14007		virNOG[6]	0TUTY@lilNOG,1BD7T@strNOG,1DR5B@virNOG,COG5028@NOG,KOG1985@euNOG	NA|NA|NA	U	protein transport protein Sec24-like
Mtr19324	3847.GLYMA12G09960.1	5.1e-115	372.7					virNOG[6]	0IG6I@euNOG,1BPZC@strNOG,1E1TG@virNOG,COG0515@NOG	NA|NA|NA	T	receptor protein kinase TMK1-like
Mtr06685	4641.GSMUA_Achr9P09110_001	5.2e-32	99.6		GO:0005575,GO:0005622,GO:0005623,GO:0005737,GO:0009507,GO:0009536,GO:0043226,GO:0043227,GO:0043229,GO:0043231,GO:0044424,GO:0044444,GO:0044464			virNOG[6]	0J1P5@euNOG,0U0IG@lilNOG,0YNSU@NOG,1BTYB@strNOG,1E651@virNOG	NA|NA|NA	S	Dabb
Mtr15998	4641.GSMUA_AchrUn_randomP25500_001	1.6e-131	426.3		GO:0005575,GO:0005622,GO:0005623,GO:0005737,GO:0005773,GO:0005774,GO:0005886,GO:0016020,GO:0031090,GO:0031224,GO:0031225,GO:0031226,GO:0043226,GO:0043227,GO:0043229,GO:0043231,GO:0044422,GO:0044424,GO:0044425,GO:0044437,GO:0044444,GO:0044446,GO:0044459,GO:0044464,GO:0046658,GO:0071944			virNOG[6]	0IGMQ@euNOG,0TQE5@lilNOG,0YBWT@NOG,1BIR2@strNOG,1E11H@virNOG	NA|NA|NA	M	Fasciclin-like arabinogalactan protein
Mtr18742	4641.GSMUA_Achr7P00060_001	2.6e-92	299.8		GO:0003674,GO:0005215,GO:0005216,GO:0005244,GO:0005253,GO:0005575,GO:0005622,GO:0005623,GO:0005737,GO:0005739,GO:0005740,GO:0005741,GO:0005773,GO:0005774,GO:0005886,GO:0006810,GO:0006811,GO:0006820,GO:0008150,GO:0008308,GO:0008509,GO:0009507,GO:0009526,GO:0009527,GO:0009536,GO:0009607,GO:0009617,GO:0009941,GO:0009987,GO:0015075,GO:0015267,GO:0016020,GO:0019867,GO:0022803,GO:0022832,GO:0022836,GO:…	K15040		virNOG[6]	0TM27@lilNOG,0ZBK1@NOG,1BDZP@strNOG,1DRXF@virNOG,KOG3126@euNOG	NA|NA|NA	P	membrane protein porin
Mtr33633	29760.VIT_18s0001g10350.t01	5.7e-129	420.8		GO:0003674,GO:0003824,GO:0004175,GO:0004252,GO:0005575,GO:0005618,GO:0005623,GO:0008150,GO:0008152,GO:0008233,GO:0008236,GO:0016787,GO:0017171,GO:0030312,GO:0044464,GO:0070011,GO:0071944			virNOG[6]	0IK5G@euNOG,0YG96@NOG,1BK0F@strNOG,1DXXH@virNOG	NA|NA|NA	O	subtilisin-like
Mtr15688	4641.GSMUA_Achr9P12610_001	2.3e-89	291.7		GO:0000902,GO:0000904,GO:0005575,GO:0005618,GO:0005623,GO:0005886,GO:0005911,GO:0005975,GO:0005976,GO:0006073,GO:0007275,GO:0008150,GO:0008152,GO:0008544,GO:0009505,GO:0009506,GO:0009653,GO:0009664,GO:0009791,GO:0009826,GO:0009886,GO:0009888,GO:0009913,GO:0009932,GO:0009987,GO:0010015,GO:0010016,GO:0010026,GO:0010052,GO:0010053,GO:0010054,GO:0010103,GO:0010374,GO:0010383,GO:0010441,GO:0010442,GO:…			virNOG[6]	0TPUD@lilNOG,1BCG6@strNOG,1DQE8@virNOG,COG0584@NOG,KOG2258@euNOG	NA|NA|NA	C	glycerophosphoryl diester phosphodiesterase
Mtr35442	4641.GSMUA_Achr6P26830_001	1.6e-24	74.3		GO:0005575,GO:0005622,GO:0005623,GO:0005737,GO:0009507,GO:0009536,GO:0043226,GO:0043227,GO:0043229,GO:0043231,GO:0044424,GO:0044444,GO:0044464			virNOG[6]	0J04Y@euNOG,0TY2G@lilNOG,0YIH1@NOG,1BRZQ@strNOG,1E2KM@virNOG	NA|NA|NA	S	expressed protein
Mtr16641	4641.GSMUA_Achr11P05530_001	5.4e-236	777.7		GO:0000139,GO:0003674,GO:0003824,GO:0005575,GO:0005622,GO:0005623,GO:0005737,GO:0005768,GO:0005794,GO:0005795,GO:0005802,GO:0005886,GO:0005975,GO:0005996,GO:0006139,GO:0006725,GO:0006753,GO:0006793,GO:0006796,GO:0006807,GO:0008150,GO:0008152,GO:0008460,GO:0009058,GO:0009117,GO:0009165,GO:0009225,GO:0009226,GO:0009987,GO:0012505,GO:0016020,GO:0016829,GO:0016830,GO:0016831,GO:0016835,GO:0016836,GO:…	K08678	UDPGLDC	virNOG[6]	0TW1T@lilNOG,1BEV7@strNOG,1DQ1Q@virNOG,COG0451@NOG,KOG1429@euNOG	NA|NA|NA	G, M	RmlD substrate binding domain
Mtr31280	4641.GSMUA_Achr1P18870_001	5.5e-34	109.3		GO:0005575,GO:0005622,GO:0005623,GO:0005737,GO:0005773,GO:0005774,GO:0016020,GO:0031090,GO:0043226,GO:0043227,GO:0043229,GO:0043231,GO:0044422,GO:0044424,GO:0044437,GO:0044444,GO:0044446,GO:0044464			virNOG[6]	0TWM0@lilNOG,101S9@NOG,1BF15@strNOG,1DWG6@virNOG,KOG1161@euNOG,KOG2325@euNOG	NA|NA|NA	P	SPX domain-containing membrane protein
Mtr23063	39946.BGIOSGA032330-PA	1.8e-63	206		GO:0003674,GO:0003824,GO:0004672,GO:0004674,GO:0006464,GO:0006468,GO:0006793,GO:0006796,GO:0008150,GO:0008152,GO:0009987,GO:0016301,GO:0016310,GO:0016740,GO:0016772,GO:0016773,GO:0019538,GO:0036211,GO:0043170,GO:0043412,GO:0044237,GO:0044238,GO:0044260,GO:0044267,GO:0046777,GO:0071704			virNOG[6]	0XQGS@NOG,1BJGS@strNOG,1DXE8@virNOG,KOG0198@euNOG	NA|NA|NA	T	Mitogen-activated protein kinase kinase kinase
Mtr32604	4641.GSMUA_Achr10P16890_001	8.5e-61	196.6		GO:0005575,GO:0005622,GO:0005623,GO:0005737,GO:0005777,GO:0042579,GO:0043226,GO:0043227,GO:0043229,GO:0043231,GO:0044424,GO:0044444,GO:0044464	K00276		virNOG[6]	0TWTC@lilNOG,1BCW4@strNOG,1DQTZ@virNOG,COG3733@NOG,KOG1186@euNOG	NA|NA|NA	Q	Copper amine oxidase, N2 domain
Mtr01197	4641.GSMUA_Achr7P05650_001	7.1e-43	136.8		GO:0005575,GO:0005622,GO:0005623,GO:0005737,GO:0005773,GO:0005774,GO:0005783,GO:0005789,GO:0005794,GO:0005886,GO:0009507,GO:0009534,GO:0009535,GO:0009536,GO:0009579,GO:0012505,GO:0016020,GO:0031090,GO:0031976,GO:0031984,GO:0034357,GO:0042175,GO:0042651,GO:0043226,GO:0043227,GO:0043229,GO:0043231,GO:0044422,GO:0044424,GO:0044425,GO:0044432,GO:0044434,GO:0044435,GO:0044436,GO:0044437,GO:0044444,GO:…	K13249		virNOG[6]	0TPWV@lilNOG,0XNTM@NOG,1BGBG@strNOG,1DUCB@virNOG,KOG1631@euNOG	NA|NA|NA	U	translocon-associated protein
Mtr00867	4641.GSMUA_Achr8P21960_001	3.5e-92	298.9		GO:0002831,GO:0002832,GO:0003674,GO:0003824,GO:0004842,GO:0005575,GO:0005622,GO:0005623,GO:0005634,GO:0005737,GO:0006464,GO:0008150,GO:0008152,GO:0009893,GO:0009894,GO:0009896,GO:0009987,GO:0010604,GO:0016567,GO:0016874,GO:0016879,GO:0016881,GO:0019222,GO:0019538,GO:0019787,GO:0030162,GO:0031323,GO:0031325,GO:0031329,GO:0031331,GO:0031347,GO:0031348,GO:0032268,GO:0032270,GO:0032434,GO:0032436,GO:…	K10144		virNOG[6]	0TSDH@lilNOG,0XXHF@NOG,1BF8X@strNOG,1DT78@virNOG,KOG1940@euNOG	NA|NA|NA	O	RING finger and CHY zinc finger domain-containing protein
Mtr00650	4641.GSMUA_Achr3P03760_001	4e-164	537.2		GO:0005575,GO:0005622,GO:0005623,GO:0005737,GO:0005777,GO:0008150,GO:0010035,GO:0010038,GO:0016020,GO:0042221,GO:0042579,GO:0043226,GO:0043227,GO:0043229,GO:0043231,GO:0044424,GO:0044444,GO:0044464,GO:0046686,GO:0050896			virNOG[6]	0TRAY@lilNOG,1BHHU@strNOG,1DSU8@virNOG,COG1028@NOG,KOG0725@euNOG	NA|NA|NA	Q	3-oxoacyl- acyl-carrier-protein reductase
Mtr01442	4641.GSMUA_AchrUn_randomP04120_001	1.3e-265	869.4					virNOG[6]	0JHNI@euNOG,0YCJB@NOG,1C614@strNOG,1EJXV@virNOG	NA|NA|NA
Mtr07654	4641.GSMUA_Achr3P03800_001	1.8e-145	473.3					virNOG[6]	0IHM9@euNOG,0TM0A@lilNOG,0Y9VT@NOG,1BEZN@strNOG,1DSXK@virNOG	NA|NA|NA	S	expressed protein
Mtr15114	4641.GSMUA_Achr10P17860_001	0	1290		GO:0001708,GO:0005575,GO:0005622,GO:0005623,GO:0005634,GO:0007275,GO:0007389,GO:0008150,GO:0009653,GO:0009790,GO:0009880,GO:0009888,GO:0009933,GO:0009987,GO:0010014,GO:0030154,GO:0032501,GO:0032502,GO:0043226,GO:0043227,GO:0043229,GO:0043231,GO:0044424,GO:0044464,GO:0044699,GO:0044707,GO:0044763,GO:0044767,GO:0045165,GO:0048507,GO:0048513,GO:0048532,GO:0048731,GO:0048856,GO:0048869,GO:0090421			virNOG[6]	0IIXP@euNOG,0TTWS@lilNOG,0ZKIB@NOG,1BEHF@strNOG,1DSF9@virNOG	NA|NA|NA	S	Protein of unknown function (DUF1423)
Mtr14133	4555.Si024720m	9.9e-30	95.9		GO:0005575,GO:0005623,GO:0005886,GO:0006950,GO:0006952,GO:0008150,GO:0009607,GO:0009620,GO:0016020,GO:0044464,GO:0050832,GO:0050896,GO:0051704,GO:0051707,GO:0071944			virNOG[6]	0IID2@euNOG,0TNN5@lilNOG,15JDW@poaNOG,1BK7J@strNOG,1DY4B@virNOG,COG0515@NOG	NA|NA|NA	T	STYKc
Mtr14280	4641.GSMUA_AchrUn_randomP03440_001	4.4e-87	279.2					virNOG[6]	0IZIQ@euNOG,0TTW1@lilNOG,0YR0A@NOG,1BJJ9@strNOG,1DXGW@virNOG	NA|NA|NA	S	Inherit from NOG: Avr9 Cf-9 rapidly elicited protein 146
Mtr25077	4641.GSMUA_Achr7P23490_001	5.6e-73	236		GO:0005575,GO:0005622,GO:0005623,GO:0005737,GO:0009507,GO:0009532,GO:0009536,GO:0009570,GO:0043226,GO:0043227,GO:0043229,GO:0043231,GO:0044422,GO:0044424,GO:0044434,GO:0044435,GO:0044444,GO:0044446,GO:0044464	K00939		virNOG[6]	0TUK4@lilNOG,1BK56@strNOG,1DY22@virNOG,COG0563@NOG,KOG3078@euNOG	NA|NA|NA	F	Adenylate kinase, active site lid
Mtr15359	4555.Si007280m	1.2e-62	202.1		GO:0005575,GO:0005622,GO:0005623,GO:0005737,GO:0005783,GO:0005789,GO:0012505,GO:0016020,GO:0031090,GO:0042175,GO:0043226,GO:0043227,GO:0043229,GO:0043231,GO:0044422,GO:0044424,GO:0044425,GO:0044432,GO:0044444,GO:0044446,GO:0044464			virNOG[6]	0TJWT@lilNOG,0XTBQ@NOG,15HQI@poaNOG,1BDK2@strNOG,1DRHD@virNOG,KOG1691@euNOG	NA|NA|NA	U	Transmembrane emp24 domain-containing protein
Mtr11893	4641.GSMUA_Achr7P12060_001	3.3e-49	158.6			K18207		virNOG[6]	0TWFT@lilNOG,0ZHQA@NOG,1BFPW@strNOG,1DTMW@virNOG,KOG4698@euNOG	NA|NA|NA	S	Glycosyltransferase
Mtr25115	29760.VIT_18s0001g03510.t01	8.6e-286	941.2	FLS2	GO:0005575,GO:0005622,GO:0005623,GO:0005737,GO:0044424,GO:0044464	K05278		virNOG[6]	1BCNQ@strNOG,1DQDQ@virNOG,COG3491@NOG,KOG0143@euNOG	NA|NA|NA	H	flavonol synthase
Mtr14178	4641.GSMUA_Achr10P06760_001	3.5e-135	441.3	OSI_11895	GO:0005575,GO:0005576	K09646		virNOG[6]	0TPI9@lilNOG,1BGM6@strNOG,1DUI6@virNOG,COG2939@NOG,KOG1283@euNOG	NA|NA|NA	O	serine carboxypeptidase-like
Mtr37181	4641.GSMUA_Achr10P05520_001	8.3e-167	544		GO:0003674,GO:0005215,GO:0005575,GO:0005622,GO:0005623,GO:0005737,GO:0005773,GO:0006810,GO:0006811,GO:0006812,GO:0008150,GO:0008324,GO:0009987,GO:0015075,GO:0015095,GO:0015693,GO:0016020,GO:0022857,GO:0022890,GO:0022891,GO:0022892,GO:0030001,GO:0034220,GO:0043226,GO:0043227,GO:0043229,GO:0043231,GO:0044424,GO:0044444,GO:0044464,GO:0044699,GO:0044763,GO:0044765,GO:0046873,GO:0051179,GO:0051234,GO:…	K16075		virNOG[6]	0TKDF@lilNOG,0XNNZ@NOG,1BD8G@strNOG,1DWDR@virNOG,KOG2662@euNOG	NA|NA|NA	P	Magnesium transporter
Mtr25216	4641.GSMUA_Achr10P24850_001	0	1074.2		GO:0003674,GO:0003824,GO:0003933,GO:0003935,GO:0005575,GO:0005622,GO:0005623,GO:0005737,GO:0006766,GO:0006767,GO:0006771,GO:0006807,GO:0008150,GO:0008152,GO:0008686,GO:0009058,GO:0009110,GO:0009231,GO:0009507,GO:0009532,GO:0009536,GO:0009570,GO:0009987,GO:0016020,GO:0016787,GO:0016810,GO:0016814,GO:0016829,GO:0016830,GO:0018130,GO:0019238,GO:0034641,GO:0042364,GO:0042726,GO:0042727,GO:0043226,GO:…	K14652		virNOG[6]	0TWQX@lilNOG,1BFV2@strNOG,1DTSS@virNOG,COG0108@NOG,COG0807@NOG,KOG1284@euNOG	NA|NA|NA	H	riboflavin biosynthesis protein
Mtr15413	4641.GSMUA_Achr9P02735_001	5e-97	314.9	AL006613				virNOG[6]	0U2ZW@lilNOG,1BHFH@strNOG,1DYXG@virNOG,COG4886@NOG,KOG4658@euNOG	NA|NA|NA	T	resistance protein
Mtr15040	4081.Solyc01g008080.2.1	3.8e-27	85			K02978		virNOG[6]	1BSWQ@strNOG,1E4S2@virNOG,COG2051@NOG,KOG1779@euNOG	NA|NA|NA	J	40S ribosomal protein S27
Mtr22954	4081.Solyc03g007270.2.1	4.8e-40	128.3			K17506		virNOG[6]	1BG4Q@strNOG,1DU2D@virNOG,COG0631@NOG,KOG0698@euNOG	NA|NA|NA	T	phosphatase 2C
Mtr09777	4641.GSMUA_Achr1P13640_001	2.6e-88	285.9		GO:0005575,GO:0005576,GO:0005622,GO:0005623,GO:0005737,GO:0005829,GO:0005886,GO:0006950,GO:0006952,GO:0008150,GO:0009314,GO:0009416,GO:0009607,GO:0009611,GO:0009620,GO:0009628,GO:0009642,GO:0009644,GO:0016020,GO:0044424,GO:0044444,GO:0044464,GO:0048046,GO:0050832,GO:0050896,GO:0051704,GO:0051707,GO:0071944			virNOG[6]	0IXHN@euNOG,0TYBG@lilNOG,11PUK@NOG,1BRV1@strNOG,1E3Q4@virNOG	NA|NA|NA	S	late embryogenesis abundant protein
Mtr08596	4641.GSMUA_AchrUn_randomP05940_001	2.8e-90	288.6					virNOG[6]	0J9ZC@euNOG,0TXQJ@lilNOG,0Y9QY@NOG,1BP59@strNOG,1E0ZN@virNOG	NA|NA|NA	O	zinc finger, C3HC4 type, domain containing protein, expressed
Mtr33969	29760.VIT_11s0052g00070.t01	1.7e-179	587.8	ATLIG4	GO:0000726,GO:0003674,GO:0003824,GO:0003909,GO:0003910,GO:0005575,GO:0005576,GO:0005622,GO:0005623,GO:0005634,GO:0005694,GO:0005911,GO:0006139,GO:0006259,GO:0006260,GO:0006261,GO:0006266,GO:0006271,GO:0006273,GO:0006281,GO:0006289,GO:0006302,GO:0006303,GO:0006725,GO:0006807,GO:0006950,GO:0006974,GO:0008150,GO:0008152,GO:0009058,GO:0009059,GO:0009314,GO:0009506,GO:0009628,GO:0009987,GO:0010165,GO:…	K10777		virNOG[6]	1BHAF@strNOG,1DV6J@virNOG,COG1793@NOG,KOG0966@euNOG	NA|NA|NA	L	DNA ligase
Mtr37558	4533.OB08G21590.1	0	1172.8		GO:0003674,GO:0005215,GO:0005575,GO:0005623,GO:0005886,GO:0005911,GO:0006810,GO:0008150,GO:0009506,GO:0016020,GO:0030054,GO:0044464,GO:0051179,GO:0051234,GO:0055044,GO:0071944			virNOG[6]	0TPJG@lilNOG,15M4H@poaNOG,1BFYR@strNOG,1DTWA@virNOG,COG1131@NOG,KOG0059@euNOG	NA|NA|NA	Q	ABC transporter
Mtr37814	4513.MLOC_51940.1	7.7e-34	108.8					virNOG[6]	0IEMP@euNOG,0TSM6@lilNOG,11HDQ@NOG,15M4Q@poaNOG,1BGGV@strNOG,1DRNY@virNOG	NA|NA|NA	T	Leucine rich repeat N-terminal domain
Mtr24258	29760.VIT_12s0059g01590.t01	1e-184	604.7	OSI_06163				virNOG[6]	0IG92@euNOG,1BFX2@strNOG,1DTUI@virNOG,COG3240@NOG	NA|NA|NA	S	GDSL esterase lipase
Mtr33326	4641.GSMUA_Achr4P28960_001	5.8e-26	81.8					virNOG[6]	0IF7A@euNOG,0TT4B@lilNOG,0YG68@NOG,1BEF6@strNOG,1DSD1@virNOG	NA|NA|NA	S	Protein of unknown function, DUF547
Mtr14276	3847.GLYMA01G43980.1	8.4e-47	151.2	CDC20.1	GO:0005575,GO:0005622,GO:0005623,GO:0005634,GO:0032991,GO:0033597,GO:0043226,GO:0043227,GO:0043229,GO:0043231,GO:0043234,GO:0044422,GO:0044424,GO:0044428,GO:0044446,GO:0044464	K03363,K15028		virNOG[6]	0XQ8I@NOG,1BFHA@strNOG,1DSR4@virNOG,KOG0305@euNOG	NA|NA|NA	D	Anaphase-promoting complex subunit
Mtr26798	15368.BRADI1G25090.1	5.5e-175	572.9		GO:0003674,GO:0003824,GO:0004672,GO:0004674,GO:0005488,GO:0005515,GO:0005516,GO:0005575,GO:0005623,GO:0005886,GO:0006464,GO:0006468,GO:0006793,GO:0006796,GO:0008150,GO:0008152,GO:0009987,GO:0016020,GO:0016301,GO:0016310,GO:0016740,GO:0016772,GO:0016773,GO:0019538,GO:0036211,GO:0043170,GO:0043412,GO:0044237,GO:0044238,GO:0044260,GO:0044267,GO:0044425,GO:0044459,GO:0044464,GO:0071704,GO:0071944			virNOG[6]	0IFSD@euNOG,0TP2H@lilNOG,0YEQP@NOG,15M6U@poaNOG,1BFNA@strNOG,1DTK7@virNOG	NA|NA|NA	T	serine threonine-protein kinase
Mtr13943	15368.BRADI4G20910.1	3.1e-107	350.5	CDC20.1	GO:0005575,GO:0005622,GO:0005623,GO:0005634,GO:0032991,GO:0033597,GO:0043226,GO:0043227,GO:0043229,GO:0043231,GO:0043234,GO:0044422,GO:0044424,GO:0044428,GO:0044446,GO:0044464	K03363,K15028		virNOG[6]	0TMPR@lilNOG,0XQ8I@NOG,15PDD@poaNOG,1BFHA@strNOG,1DSR4@virNOG,KOG0305@euNOG	NA|NA|NA	D	WD domain, G-beta repeat
Mtr27610	4641.GSMUA_Achr2P16830_001	2.3e-199	654.7		GO:0005575,GO:0005622,GO:0005623,GO:0005634,GO:0043226,GO:0043227,GO:0043229,GO:0043231,GO:0044424,GO:0044464	K01728		virNOG[6]	0II3G@euNOG,0TTZH@lilNOG,1BID0@strNOG,1DW9W@virNOG,COG3866@NOG	NA|NA|NA	G	Pectate lyase
Mtr28542	4555.Si021930m	1.4e-84	273.2			K06627		virNOG[6]	0TNSS@lilNOG,15JIM@poaNOG,1BJ5X@strNOG,1DX34@virNOG,COG5024@NOG,KOG0654@euNOG	NA|NA|NA	D	Cyclin, N-terminal domain
Mtr27378	4641.GSMUA_Achr6P01070_001	1.1e-155	508.7	PAP3	GO:0005575,GO:0005622,GO:0005623,GO:0005737,GO:0009507,GO:0009532,GO:0009534,GO:0009535,GO:0009536,GO:0009570,GO:0009579,GO:0010287,GO:0016020,GO:0031976,GO:0031984,GO:0034357,GO:0042651,GO:0043226,GO:0043227,GO:0043229,GO:0043231,GO:0044422,GO:0044424,GO:0044434,GO:0044435,GO:0044436,GO:0044444,GO:0044446,GO:0044464,GO:0055035			virNOG[6]	0IHKI@euNOG,0TNR5@lilNOG,11HVZ@NOG,1BF9Z@strNOG,1DT8A@virNOG	NA|NA|NA	S	plastid-lipid-associated protein 3
Mtr26777	4641.GSMUA_Achr2P02990_001	4.5e-72	232.1	OSI_26436				virNOG[6]	0IGK2@euNOG,0TTXC@lilNOG,0YNGI@NOG,1BDVT@strNOG,1DV2A@virNOG	NA|NA|NA	S	Cys-rich domain containing protein
Mtr25005	4641.GSMUA_Achr10P22340_001	1e-42	135.2		GO:0000166,GO:0001882,GO:0001883,GO:0003674,GO:0005488,GO:0005524,GO:0005575,GO:0005622,GO:0005623,GO:0005737,GO:0005739,GO:0008150,GO:0010035,GO:0010038,GO:0017076,GO:0030554,GO:0032549,GO:0032550,GO:0032553,GO:0032555,GO:0032559,GO:0035639,GO:0036094,GO:0042221,GO:0043167,GO:0043168,GO:0043226,GO:0043227,GO:0043229,GO:0043231,GO:0044424,GO:0044444,GO:0044464,GO:0046686,GO:0050896,GO:0097159,GO:…	K02355		virNOG[6]	0TMQX@lilNOG,1BJ3A@strNOG,1DX0G@virNOG,COG0480@NOG,KOG0465@euNOG	NA|NA|NA	J	EFG_IV
Mtr13366	4641.GSMUA_Achr7P25720_001	2.7e-244	802.4		GO:0003674,GO:0003824,GO:0005575,GO:0005622,GO:0005623,GO:0005737,GO:0005829,GO:0006629,GO:0006714,GO:0006720,GO:0006721,GO:0006950,GO:0008150,GO:0008152,GO:0008299,GO:0008610,GO:0009058,GO:0009507,GO:0009532,GO:0009536,GO:0009570,GO:0009607,GO:0009611,GO:0009625,GO:0009719,GO:0009725,GO:0009753,GO:0009975,GO:0009987,GO:0010033,GO:0010333,GO:0010334,GO:0016098,GO:0016099,GO:0016106,GO:0016114,GO:…	K07385,K12467,K19968		virNOG[6]	0II1F@euNOG,0TNDJ@lilNOG,0YF98@NOG,1BBTR@strNOG,1DPSE@virNOG	NA|NA|NA	O	Myrcene synthase, chloroplastic
Mtr12864	4641.GSMUA_Achr7P17980_001	6.6e-91	292.6		GO:0005575,GO:0006950,GO:0006970,GO:0006972,GO:0008150,GO:0009266,GO:0009409,GO:0009414,GO:0009415,GO:0009628,GO:0009651,GO:0009719,GO:0009725,GO:0009737,GO:0010033,GO:0010035,GO:0016020,GO:0033993,GO:0042221,GO:0042538,GO:0050896,GO:0097305,GO:1901700	K17279		virNOG[6]	0TJVP@lilNOG,1BPWP@strNOG,1DYEK@virNOG,COG5052@NOG,KOG1725@euNOG	NA|NA|NA	U	HVA22-like protein
Mtr11118	4641.GSMUA_Achr7P06190_001	8.5e-198	647.4					virNOG[6]	0TPYI@lilNOG,0XRSQ@NOG,1BGDH@strNOG,1DUAY@virNOG,KOG1471@euNOG	NA|NA|NA	I	CRAL/TRIO domain
Mtr05656	4081.Solyc04g011970.1.1	6.5e-78	253.2					virNOG[6]	0IRPM@euNOG,0XS4D@NOG,1C78Y@strNOG,1EM67@virNOG	NA|NA|NA	S	Retrotransposon protein
Mtr35875	4641.GSMUA_Achr7P25710_001	6.4e-118	383.3		GO:0003674,GO:0003824,GO:0005575,GO:0005622,GO:0005623,GO:0005737,GO:0005829,GO:0006629,GO:0006714,GO:0006720,GO:0006721,GO:0006950,GO:0008150,GO:0008152,GO:0008299,GO:0008610,GO:0009058,GO:0009507,GO:0009532,GO:0009536,GO:0009570,GO:0009607,GO:0009611,GO:0009625,GO:0009719,GO:0009725,GO:0009753,GO:0009975,GO:0009987,GO:0010033,GO:0010333,GO:0010334,GO:0016098,GO:0016099,GO:0016106,GO:0016114,GO:…	K07385,K12467,K19968		virNOG[6]	0II1F@euNOG,0TNDJ@lilNOG,0YF98@NOG,1BBTR@strNOG,1DPSE@virNOG	NA|NA|NA	O	Myrcene synthase, chloroplastic
Mtr11007	4577.GRMZM2G113506_P01	5.8e-239	781.5			K13648		virNOG[6]	0JXUT@euNOG,0TWED@lilNOG,103MY@NOG,15UCC@poaNOG,1BQJU@strNOG,1E18V@virNOG	NA|NA|NA	G	Glycosyl transferase family 8
Mtr21998	29760.VIT_07s0031g01340.t01	6.4e-176	576.6					virNOG[6]	0Z7Z7@NOG,1BIHF@strNOG,1DWEA@virNOG,KOG4197@euNOG	NA|NA|NA	S	Pentatricopeptide repeat-containing protein
Mtr34735	39946.BGIOSGA008496-PA	7e-86	280.5		GO:0000075,GO:0000077,GO:0000166,GO:0001882,GO:0001883,GO:0001932,GO:0001933,GO:0003674,GO:0003824,GO:0004620,GO:0004623,GO:0004857,GO:0004860,GO:0005488,GO:0005524,GO:0005575,GO:0005618,GO:0005622,GO:0005623,GO:0005634,GO:0005737,GO:0005739,GO:0005794,GO:0005829,GO:0005886,GO:0005911,GO:0006082,GO:0006469,GO:0006520,GO:0006568,GO:0006576,GO:0006586,GO:0006587,GO:0006588,GO:0006725,GO:0006807,GO:…	K06630		virNOG[6]	0TV18@lilNOG,15P2B@poaNOG,1BP3A@strNOG,1DXSW@virNOG,COG5040@NOG,KOG0841@euNOG	NA|NA|NA	O	Is associated with a DNA binding complex that binds to the G box, a well-characterized cis-acting DNA regulatory element found in plant genes (By similarity)
Mtr18266	4641.GSMUA_Achr8P13230_001	1.3e-158	520	OPCL1	GO:0005575,GO:0005622,GO:0005623,GO:0005737,GO:0005777,GO:0006082,GO:0006950,GO:0008150,GO:0008152,GO:0009058,GO:0009611,GO:0009694,GO:0009695,GO:0009987,GO:0016053,GO:0019752,GO:0032787,GO:0042579,GO:0043226,GO:0043227,GO:0043229,GO:0043231,GO:0043436,GO:0044237,GO:0044249,GO:0044281,GO:0044283,GO:0044424,GO:0044444,GO:0044464,GO:0044710,GO:0044711,GO:0046394,GO:0050896,GO:0071704,GO:0072330,GO:…	K01904,K10526		virNOG[6]	0TMUS@lilNOG,1BEPU@strNOG,1DSMI@virNOG,COG0318@NOG,KOG1176@euNOG	NA|NA|NA	I	AMP-binding enzyme
Mtr10748	4641.GSMUA_Achr4P28390_001	3.2e-23	73.5		GO:0000003,GO:0001071,GO:0003674,GO:0003700,GO:0005575,GO:0005622,GO:0005623,GO:0005634,GO:0005654,GO:0005667,GO:0006355,GO:0008150,GO:0009566,GO:0009567,GO:0009889,GO:0010468,GO:0010556,GO:0016602,GO:0019219,GO:0019222,GO:0019953,GO:0022414,GO:0031323,GO:0031326,GO:0031974,GO:0031981,GO:0032991,GO:0043226,GO:0043227,GO:0043229,GO:0043231,GO:0043233,GO:0043234,GO:0044422,GO:0044424,GO:0044428,GO:…	K08064		virNOG[6]	0TS78@lilNOG,1BG7V@strNOG,1E2DC@virNOG,COG5224@NOG,KOG1561@euNOG	NA|NA|NA	K	Nuclear transcription factor Y subunit
Mtr37222	4641.GSMUA_Achr10P29580_001	6.7e-103	334.6	RPS3	GO:0005575,GO:0005622,GO:0005623,GO:0005634,GO:0005730,GO:0005737,GO:0005773,GO:0005774,GO:0005829,GO:0005840,GO:0005911,GO:0006950,GO:0006970,GO:0008150,GO:0009506,GO:0009507,GO:0009536,GO:0009628,GO:0009651,GO:0015935,GO:0016020,GO:0022626,GO:0022627,GO:0030054,GO:0030529,GO:0031090,GO:0031974,GO:0031981,GO:0032991,GO:0043226,GO:0043227,GO:0043228,GO:0043229,GO:0043231,GO:0043232,GO:0043233,GO:…	K02985		virNOG[6]	0TKKQ@lilNOG,1BDKF@strNOG,1DRHR@virNOG,COG0092@NOG,KOG3181@euNOG	NA|NA|NA	J	40S ribosomal protein
Mtr03851	4641.GSMUA_Achr11P11040_001	7.4e-226	743.4	GAPC	GO:0005575,GO:0005622,GO:0005623,GO:0005737,GO:0044424,GO:0044464	K00134		virNOG[6]	0TS1R@lilNOG,1BD23@strNOG,1DSPZ@virNOG,COG0057@NOG,KOG0657@euNOG	NA|NA|NA	G	Key enzyme in glycolysis that catalyzes the first step of the pathway by converting D-glyceraldehyde 3-phosphate (G3P) into 3-phospho-D-glyceroyl phosphate. Essential for the maintenance of cellular ATP levels and carbohydrate metabolism (By similarity)
Mtr24439	39947.LOC_Os08g34820.1	1.5e-26	83.4					virNOG[6]	0IEWQ@euNOG,0YNJF@NOG,1BDWX@strNOG,1DRUD@virNOG	NA|NA|NA	S	F-box Kelch-repeat protein
Mtr35878	4641.GSMUA_Achr6P32700_001	2.1e-59	190					virNOG[6]	0JB3R@euNOG,0TNVM@lilNOG,1034J@NOG,1BI9W@strNOG,1E22K@virNOG	NA|NA|NA
Mtr35966	4641.GSMUA_Achr6P02000_001	1.9e-37	115.5		GO:0005575,GO:0005622,GO:0005623,GO:0005634,GO:0005737,GO:0043226,GO:0043227,GO:0043229,GO:0043231,GO:0044424,GO:0044464	K02728		virNOG[6]	0U4JU@lilNOG,1C2W6@strNOG,1EG4A@virNOG,COG0638@NOG,KOG0178@euNOG	NA|NA|NA	O	The proteasome is a multicatalytic proteinase complex which is characterized by its ability to cleave peptides with Arg, Phe, Tyr, Leu, and Glu adjacent to the leaving group at neutral or slightly basic pH. The proteasome has an ATP-dependent proteolytic activity (By similarity)
Mtr34818	4641.GSMUA_Achr6P32200_001	7.8e-68	218.6			K10960		virNOG[6]	0IHY6@euNOG,0TSAE@lilNOG,1BJHZ@strNOG,1DXFK@virNOG,COG0644@NOG	NA|NA|NA	H	FAD binding domain
Mtr23484	4641.GSMUA_Achr6P11270_001	8.1e-59	188.8					virNOG[6]	0TR7Q@lilNOG,0XQ5A@NOG,1BCN4@strNOG,1DQJS@virNOG,KOG0581@euNOG	NA|NA|NA	T	STE_MEK_ste7_MAP2K.6 - STE kinases include homologs to sterile 7, sterile 11 and sterile 20 from yeast, expressed
Mtr15462	4577.GRMZM2G140545_P01	5.5e-22	67.5			K06630		virNOG[6]	0TWPN@lilNOG,15TSV@poaNOG,1BMN7@strNOG,1E14B@virNOG,COG5040@NOG,KOG0841@euNOG	NA|NA|NA	T	Is associated with a DNA binding complex that binds to the G box, a well-characterized cis-acting DNA regulatory element found in plant genes (By similarity)
Mtr34833	4555.Si021485m	3.1e-156	511.8	EMB2742	GO:0005575,GO:0005622,GO:0005623,GO:0005737,GO:0005829,GO:0008150,GO:0010035,GO:0010038,GO:0042221,GO:0044424,GO:0044444,GO:0044464,GO:0046686,GO:0050896	K01937		virNOG[6]	0TJ9Y@lilNOG,15G4E@poaNOG,1BC1W@strNOG,1DSPD@virNOG,COG0504@NOG,KOG2387@euNOG	NA|NA|NA	F	CTP synthase N-terminus
Mtr20999	4641.GSMUA_Achr5P09030_001	6.3e-20	62.2	OSI_00079	GO:0001071,GO:0003674,GO:0003700,GO:0005575,GO:0005622,GO:0005623,GO:0005634,GO:0005737,GO:0006355,GO:0008150,GO:0009889,GO:0010468,GO:0010556,GO:0019219,GO:0019222,GO:0031323,GO:0031326,GO:0043226,GO:0043227,GO:0043229,GO:0043231,GO:0044424,GO:0044464,GO:0050789,GO:0050794,GO:0051171,GO:0051252,GO:0060255,GO:0065007,GO:0080090,GO:2000112,GO:2001141			virNOG[6]	0IZ89@euNOG,0YMWG@NOG,1BRNE@strNOG,1E3H8@virNOG	NA|NA|NA	K	Transcription factor bHLH36
Mtr21078	4641.GSMUA_Achr4P25300_001	0	1507.2					virNOG[6]	0TVMA@lilNOG,0XQGS@NOG,1BDQ5@strNOG,1DT0Q@virNOG,KOG0198@euNOG	NA|NA|NA	T	STE_MEKK_ste11_MAP3K.10 - STE kinases include homologs to sterile 7, sterile 11 and sterile 20 from yeast, expressed
Mtr31167	4641.GSMUA_Achr5P13870_001	5.9e-28	88.1	CHY1	GO:0003674,GO:0003824,GO:0003860,GO:0005575,GO:0005622,GO:0005623,GO:0005737,GO:0005777,GO:0006082,GO:0006520,GO:0006573,GO:0006574,GO:0006807,GO:0006950,GO:0008150,GO:0008152,GO:0009056,GO:0009063,GO:0009081,GO:0009083,GO:0009266,GO:0009409,GO:0009628,GO:0009987,GO:0016054,GO:0016289,GO:0016787,GO:0016788,GO:0016790,GO:0019752,GO:0042579,GO:0043226,GO:0043227,GO:0043229,GO:0043231,GO:0043436,GO:…	K05605		virNOG[6]	0II04@euNOG,0TU3X@lilNOG,1BJR8@strNOG,1DXD3@virNOG,COG1024@NOG	NA|NA|NA	I	Enoyl-CoA hydratase/isomerase family
Mtr10289	4641.GSMUA_Achr6P02090_001	1.6e-22	69.9			K18758		virNOG[6]	0TPUN@lilNOG,1BPAJ@strNOG,1DWEM@virNOG,COG0557@NOG,KOG2102@euNOG	NA|NA|NA	J	RNB
Mtr22596	4641.GSMUA_Achr10P25810_001	3.3e-49	157.4	SERK1	GO:0000003,GO:0003006,GO:0003674,GO:0003824,GO:0004672,GO:0004674,GO:0004675,GO:0004871,GO:0004872,GO:0004888,GO:0005575,GO:0005622,GO:0005623,GO:0005737,GO:0005783,GO:0005789,GO:0005886,GO:0006464,GO:0006468,GO:0006793,GO:0006796,GO:0006996,GO:0007030,GO:0007049,GO:0007154,GO:0007165,GO:0007166,GO:0007167,GO:0007178,GO:0007275,GO:0008150,GO:0008152,GO:0009555,GO:0009556,GO:0009719,GO:0009725,GO:…	K13418		virNOG[6]	0IGSH@euNOG,0TQR3@lilNOG,0ZNK7@NOG,1BHCU@strNOG,1DRKD@virNOG	NA|NA|NA	T	somatic embryogenesis
Mtr20313	29760.VIT_02s0025g03630.t01	5.1e-238	777.2			K17686		virNOG[6]	1BEU0@strNOG,1DSRK@virNOG,COG2217@NOG,KOG0207@euNOG	NA|NA|NA	P	copper-transporting ATPase
Mtr19916	4641.GSMUA_Achr10P28510_001	1.7e-93	303.5		GO:0000325,GO:0003674,GO:0003824,GO:0005215,GO:0005575,GO:0005576,GO:0005622,GO:0005623,GO:0005737,GO:0005773,GO:0005774,GO:0005911,GO:0006139,GO:0006152,GO:0006163,GO:0006195,GO:0006200,GO:0006725,GO:0006753,GO:0006793,GO:0006796,GO:0006807,GO:0006810,GO:0008150,GO:0008152,GO:0009056,GO:0009116,GO:0009117,GO:0009119,GO:0009123,GO:0009125,GO:0009126,GO:0009128,GO:0009141,GO:0009143,GO:0009144,GO:…			virNOG[6]	0TJGV@lilNOG,1BHZV@strNOG,1DRRH@virNOG,COG1132@NOG,KOG0054@euNOG	NA|NA|NA	Q	ABC transporter transmembrane region
Mtr19794	4641.GSMUA_Achr6P03130_001	9e-91	291.9					virNOG[6]	0JCH6@euNOG,0TYY0@lilNOG,0YRT5@NOG,1BRT4@strNOG,1E473@virNOG	NA|NA|NA	S	Pollen-specific protein
Mtr21175	4641.GSMUA_Achr5P13020_001	6.2e-71	227.6	RPL21	GO:0005575,GO:0005622,GO:0005623,GO:0005634,GO:0005730,GO:0005737,GO:0005829,GO:0005840,GO:0009507,GO:0009536,GO:0015934,GO:0022625,GO:0022626,GO:0030529,GO:0031974,GO:0031981,GO:0032991,GO:0043226,GO:0043227,GO:0043228,GO:0043229,GO:0043231,GO:0043232,GO:0043233,GO:0044391,GO:0044422,GO:0044424,GO:0044428,GO:0044444,GO:0044445,GO:0044446,GO:0044464,GO:0070013	K02889		virNOG[6]	0TIMJ@lilNOG,1BDIU@strNOG,1DPQ8@virNOG,COG2139@NOG,KOG1732@euNOG	NA|NA|NA	J	60S ribosomal protein
Mtr02075	4641.GSMUA_Achr8P26090_001	3.8e-27	85.9		GO:0005575,GO:0005622,GO:0005623,GO:0005634,GO:0005635,GO:0005737,GO:0005783,GO:0012505,GO:0031967,GO:0031975,GO:0043226,GO:0043227,GO:0043229,GO:0043231,GO:0044422,GO:0044424,GO:0044428,GO:0044444,GO:0044446,GO:0044464	K14320		virNOG[6]	0TJ8Q@lilNOG,0XNTD@NOG,1BF1H@strNOG,1DSZF@virNOG,KOG2139@euNOG	NA|NA|NA	S	WD domain, G-beta repeat domain containing protein, expressed
Mtr18502	4641.GSMUA_Achr5P16920_001	5.5e-77	246.9					virNOG[6]	0TQP1@lilNOG,1BMDD@strNOG,1DXW3@virNOG,COG3104@NOG,KOG1237@euNOG	NA|NA|NA	E	Peptide transporter
Mtr04488	4641.GSMUA_Achr1P03570_001	6.9e-29	90.3					virNOG[6]	0TZ1X@lilNOG,1BJBX@strNOG,1DX98@virNOG,COG2608@NOG,KOG1603@euNOG	NA|NA|NA	P	Heavy-metal-associated domain
Mtr21384	3694.POPTR_0002s14270.1	9.3e-110	353.8			K00025		virNOG[6]	1BIX1@strNOG,1DWUA@virNOG,COG0039@NOG,KOG1496@euNOG	NA|NA|NA	C	Malate dehydrogenase
Mtr19374	4641.GSMUA_Achr5P29410_001	4.4e-55	177.7			K17479		virNOG[6]	0TSRA@lilNOG,11HAI@NOG,1BQZ6@strNOG,1E2SW@virNOG,KOG2824@euNOG	NA|NA|NA	O	Glutaredoxin
Mtr20290	4641.GSMUA_Achr1P01770_001	0	1120.1		GO:0005575,GO:0005623,GO:0005886,GO:0005905,GO:0012505,GO:0016020,GO:0044425,GO:0044464,GO:0071944	K11824		virNOG[6]	0TRW6@lilNOG,0XNQE@NOG,1BCTV@strNOG,1DQRK@virNOG,KOG1077@euNOG	NA|NA|NA	U	Alpha adaptin AP2, C-terminal domain
Mtr02630	4641.GSMUA_Achr11P04850_001	7.8e-116	378.5			K00430		virNOG[6]	0IIH7@euNOG,0TVMV@lilNOG,0YDTD@NOG,1BIUH@strNOG,1DWPT@virNOG	NA|NA|NA	G	Peroxidase
Mtr18646	59689.scaffold_604077.1	6.2e-104	340.7			K07953		virNOG[6]	0YIKI@NOG,1BHG2@strNOG,1DUKP@virNOG,KOG0077@euNOG	NA|NA|NA	U	gtp-binding protein
Mtr19403	4533.OB08G25650.1	5.3e-50	161.1		GO:0005575,GO:0005622,GO:0005623,GO:0005737,GO:0009507,GO:0009536,GO:0016020,GO:0043226,GO:0043227,GO:0043229,GO:0043231,GO:0044424,GO:0044444,GO:0044464	K01626		virNOG[6]	0IGEI@euNOG,0TJHJ@lilNOG,15GBP@poaNOG,1BNRI@strNOG,1DU57@virNOG,COG3200@NOG	NA|NA|NA	E	Class-II DAHP synthetase family
Mtr02297	4641.GSMUA_Achr11P04980_001	1.9e-62	196.4					virNOG[6]	0JEF8@euNOG,0TZW4@lilNOG,0ZP0D@NOG,1BT5H@strNOG,1E51D@virNOG	NA|NA|NA	S	Protein of unknown function DUF260
Mtr02363	4555.Si035448m	1e-73	239.4	UGD1	GO:0003674,GO:0003824,GO:0003979,GO:0005575,GO:0005576,GO:0005622,GO:0005623,GO:0005634,GO:0005737,GO:0005829,GO:0005975,GO:0005976,GO:0008150,GO:0008152,GO:0009664,GO:0009987,GO:0010393,GO:0016043,GO:0016491,GO:0016614,GO:0016616,GO:0043170,GO:0043226,GO:0043227,GO:0043229,GO:0043231,GO:0044238,GO:0044424,GO:0044444,GO:0044464,GO:0044699,GO:0044710,GO:0044763,GO:0045229,GO:0045488,GO:0048046,GO:…	K00012	UDPGD	virNOG[6]	0TTQX@lilNOG,15QJ8@poaNOG,1BNKP@strNOG,1DZ3D@virNOG,COG1004@NOG,KOG2666@euNOG	NA|NA|NA	G, T	UDP-glucose 6-dehydrogenase
Mtr28590	4555.Si021014m	6.4e-112	363.4	LARS	GO:0005575,GO:0005622,GO:0005623,GO:0005737,GO:0005829,GO:0005911,GO:0009506,GO:0009507,GO:0009536,GO:0030054,GO:0043226,GO:0043227,GO:0043229,GO:0043231,GO:0044424,GO:0044444,GO:0044464,GO:0055044	K01869		virNOG[6]	0TQE2@lilNOG,15M58@poaNOG,1BE6D@strNOG,1DRKQ@virNOG,COG0495@NOG,KOG0437@euNOG	NA|NA|NA	J	tRNA synthetases class I (C) catalytic domain
Mtr05566	4641.GSMUA_Achr11P23970_001	2.7e-40	125.2					virNOG[6]	0U0QR@lilNOG,1BUHB@strNOG,1E6EN@virNOG,COG5048@NOG,KOG1721@euNOG	NA|NA|NA	K	ZnF_C2H2
Mtr07517	4641.GSMUA_Achr11P01440_001	2.8e-79	258.4		GO:0005575,GO:0016020	K08472		virNOG[6]	0IJ4A@euNOG,0TSX8@lilNOG,0YDNX@NOG,1BDWI@strNOG,1DV22@virNOG	NA|NA|NA	D	May be involved in modulation of pathogen defense and leaf cell death (By similarity)
Mtr03110	29760.VIT_14s0060g00540.t01	2.5e-33	106.7			K00430		virNOG[6]	0IIH7@euNOG,0YDTD@NOG,1BIUH@strNOG,1DWPT@virNOG	NA|NA|NA	G	peroxidase
Mtr14124	4641.GSMUA_Achr11P02470_001	5.4e-109	354.9					virNOG[6]	0TJT5@lilNOG,0YV57@NOG,1BCVG@strNOG,1DQTC@virNOG,KOG0116@euNOG	NA|NA|NA	T	Nuclear transport factor 2 (NTF2) domain
Mtr35759	4641.GSMUA_Achr4P08170_001	2.8e-23	69.1					virNOG[6]	0JI3D@euNOG,0ZFS3@NOG,1C4X1@strNOG,1EIHN@virNOG	NA|NA|NA
Mtr16328	3847.GLYMA03G27740.1	1.4e-42	134.6	CYP98A3	GO:0003674,GO:0003824,GO:0004497,GO:0005575,GO:0005622,GO:0005623,GO:0005737,GO:0005739,GO:0005783,GO:0005886,GO:0006725,GO:0008150,GO:0008152,GO:0009058,GO:0009698,GO:0009699,GO:0009804,GO:0009805,GO:0009808,GO:0009809,GO:0009812,GO:0009813,GO:0009987,GO:0016020,GO:0016491,GO:0018130,GO:0019438,GO:0019748,GO:0043226,GO:0043227,GO:0043229,GO:0043231,GO:0044237,GO:0044249,GO:0044424,GO:0044444,GO:…	K09754		virNOG[6]	1BDNH@strNOG,1DR23@virNOG,COG2124@NOG,KOG0156@euNOG	NA|NA|NA	Q	cytochrome P450
Mtr29548	4641.GSMUA_Achr4P28160_001	0	2028.3	AKHSDH2	GO:0003674,GO:0003824,GO:0004072,GO:0004412,GO:0005575,GO:0005622,GO:0005623,GO:0005737,GO:0006793,GO:0006796,GO:0008150,GO:0008152,GO:0009507,GO:0009532,GO:0009536,GO:0009570,GO:0009987,GO:0016301,GO:0016310,GO:0016491,GO:0016614,GO:0016616,GO:0016740,GO:0016772,GO:0016774,GO:0019202,GO:0043226,GO:0043227,GO:0043229,GO:0043231,GO:0044237,GO:0044422,GO:0044424,GO:0044434,GO:0044435,GO:0044444,GO:…	K12524		virNOG[6]	0IFE2@euNOG,0TQWD@lilNOG,1BH5R@strNOG,1DU7K@virNOG,COG0460@NOG,COG0527@NOG	NA|NA|NA	E	bifunctional aspartokinase homoserine dehydrogenase 1
Mtr30559	4641.GSMUA_Achr4P16710_001	6.3e-264	867.1					virNOG[6]	0TJM2@lilNOG,1BCPM@strNOG,1DQM9@virNOG,COG0475@NOG,KOG1650@euNOG	NA|NA|NA	P	Sodium/hydrogen exchanger family
Mtr36164	4641.GSMUA_Achr4P12850_001	3.2e-192	628.3					virNOG[6]	0TUFB@lilNOG,121N2@NOG,1BQ4A@strNOG,1E1Y6@virNOG,KOG0800@euNOG	NA|NA|NA	O	zinc finger, C3HC4 type, domain containing protein, expressed
Mtr29441	4641.GSMUA_Achr4P32230_001	4.1e-98	318.1		GO:0005575,GO:0005622,GO:0005623,GO:0005634,GO:0043226,GO:0043227,GO:0043229,GO:0043231,GO:0044424,GO:0044464			virNOG[6]	0TUCS@lilNOG,0XPMQ@NOG,1BJZ0@strNOG,1DXVZ@virNOG,KOG0773@euNOG	NA|NA|NA	K	homeobox protein
Mtr36921	4641.GSMUA_Achr2P08570_001	2.9e-39	123.4			K02933		virNOG[6]	0TZJZ@lilNOG,1BSWS@strNOG,1E4S4@virNOG,COG0097@NOG,KOG3254@euNOG	NA|NA|NA	J	60S ribosomal protein L6
Mtr31581	4641.GSMUA_Achr4P06440_001	3.4e-53	171.6		GO:0001071,GO:0003674,GO:0003700,GO:0006355,GO:0006417,GO:0006950,GO:0008150,GO:0009743,GO:0009744,GO:0009889,GO:0009890,GO:0009892,GO:0009987,GO:0010033,GO:0010468,GO:0010556,GO:0010558,GO:0010605,GO:0010608,GO:0017148,GO:0019219,GO:0019222,GO:0031323,GO:0031324,GO:0031326,GO:0031327,GO:0032055,GO:0032268,GO:0032269,GO:0033554,GO:0034285,GO:0042221,GO:0043555,GO:0044699,GO:0044763,GO:0048519,GO:…			virNOG[6]	0J0NM@euNOG,0TZZU@lilNOG,0YNBU@NOG,1BTUG@strNOG,1E4ZX@virNOG	NA|NA|NA	K	ocs element-binding factor 1
Mtr30224	29760.VIT_04s0008g00690.t01	3.2e-52	168.9		GO:0005575,GO:0005622,GO:0005623,GO:0005737,GO:0005768,GO:0005794,GO:0005802,GO:0043226,GO:0043227,GO:0043229,GO:0043231,GO:0044424,GO:0044444,GO:0044464			virNOG[6]	0IEP1@euNOG,1189B@NOG,1BIJ6@strNOG,1DWGB@virNOG	NA|NA|NA	S	Core-2/I-Branching enzyme
Mtr28950	4641.GSMUA_Achr4P24880_001	1.5e-40	128.2			K10260		virNOG[6]	0IQCW@euNOG,0U6SX@lilNOG,1058N@NOG,1C70X@strNOG,1EKY3@virNOG	NA|NA|NA	S	zinc finger CCCH domain-containing protein
Mtr09743	4641.GSMUA_Achr10P16890_001	1.9e-97	317.7		GO:0005575,GO:0005622,GO:0005623,GO:0005737,GO:0005777,GO:0042579,GO:0043226,GO:0043227,GO:0043229,GO:0043231,GO:0044424,GO:0044444,GO:0044464	K00276		virNOG[6]	0TWTC@lilNOG,1BCW4@strNOG,1DQTZ@virNOG,COG3733@NOG,KOG1186@euNOG	NA|NA|NA	Q	Copper amine oxidase, N2 domain
Mtr30785	3702.AT4G29220.1	3.8e-40	124.8		GO:0003674,GO:0003824,GO:0003872,GO:0005575,GO:0005622,GO:0005623,GO:0005737,GO:0005829,GO:0005886,GO:0005975,GO:0005996,GO:0006006,GO:0006007,GO:0006091,GO:0006096,GO:0006793,GO:0006796,GO:0008150,GO:0008152,GO:0008443,GO:0009056,GO:0009987,GO:0016020,GO:0016052,GO:0016301,GO:0016310,GO:0016740,GO:0016772,GO:0016773,GO:0019200,GO:0019318,GO:0019320,GO:0044237,GO:0044238,GO:0044262,GO:0044424,GO:…	K00850		virNOG[6]	0BZ2K@braNOG,1BYS2@strNOG,1EBBG@virNOG,COG0205@NOG,KOG2440@euNOG	NA|NA|NA	G	Phosphofructokinase
Mtr14925	4641.GSMUA_Achr5P29730_001	3.1e-22	69.6					virNOG[6]	0IXEW@euNOG,0TXZX@lilNOG,11YFI@NOG,1BS21@strNOG,1E3X3@virNOG	NA|NA|NA	S	Acetyltransferase (GNAT) family
Mtr16556	4641.GSMUA_Achr8P22820_001	2.8e-48	153.6					virNOG[6]	0U078@lilNOG,1BTPJ@strNOG,1E5JT@virNOG,COG2608@NOG,KOG1603@euNOG	NA|NA|NA	P	heavy metal-associated domain containing protein, expressed
Mtr35346	4641.GSMUA_Achr6P22960_001	1.7e-175	573.9	OSI_08048				virNOG[6]	0TT6D@lilNOG,0ZSC1@NOG,1BIJW@strNOG,1DWH0@virNOG,KOG2643@euNOG	NA|NA|NA	T	Calcium uptake protein 1
Mtr06112	4641.GSMUA_Achr9P02370_001	3e-132	430		GO:0000003,GO:0003006,GO:0003674,GO:0003824,GO:0004553,GO:0004568,GO:0005575,GO:0005618,GO:0005623,GO:0007275,GO:0008150,GO:0008152,GO:0009790,GO:0009791,GO:0009793,GO:0010154,GO:0010262,GO:0016787,GO:0016798,GO:0022414,GO:0030312,GO:0032501,GO:0032502,GO:0044464,GO:0044699,GO:0044707,GO:0044767,GO:0048316,GO:0048608,GO:0048731,GO:0048856,GO:0061458,GO:0071944	K01183		virNOG[6]	0TMS5@lilNOG,1BEJ4@strNOG,1DSGX@virNOG,COG3979@NOG,KOG4742@euNOG	NA|NA|NA	G	Chitin recognition protein
Mtr36165	4641.GSMUA_AchrUn_randomP26090_001	1.3e-66	213		GO:0005575,GO:0005618,GO:0005623,GO:0030312,GO:0044464,GO:0071944	K01051		virNOG[6]	0II8S@euNOG,1BF72@strNOG,1DT52@virNOG,COG4677@NOG	NA|NA|NA	G	pectinesterase
Mtr26354	4641.GSMUA_Achr8P01480_001	1.1e-104	336.6			K00565		virNOG[6]	0Y7HG@NOG,1C148@strNOG,1EE1Q@virNOG,KOG1975@euNOG	NA|NA|NA	A	MRNA cap guanine-N7 methyltransferase
Mtr26527	4641.GSMUA_Achr10P06260_001	2.7e-88	287.5		GO:0005575,GO:0005622,GO:0005623,GO:0005634,GO:0043226,GO:0043227,GO:0043229,GO:0043231,GO:0044424,GO:0044464			virNOG[6]	1BEM4@strNOG,1DSJ0@virNOG,COG5641@NOG,KOG1601@euNOG	NA|NA|NA	K	gata transcription factor
Mtr18201	4641.GSMUA_Achr8P13300_001	4.7e-235	773.5					virNOG[6]	0TMHK@lilNOG,0XQ3V@NOG,1BDBU@strNOG,1DR99@virNOG,KOG2641@euNOG	NA|NA|NA	T	Pfam:DUF300
Mtr16697	4641.GSMUA_AchrUn_randomP21670_001	7.1e-163	533.2		GO:0003674,GO:0005488,GO:0005509,GO:0005575,GO:0005622,GO:0005623,GO:0005634,GO:0005737,GO:0005829,GO:0005886,GO:0007275,GO:0008150,GO:0009791,GO:0016020,GO:0022622,GO:0032501,GO:0032502,GO:0043167,GO:0043169,GO:0043226,GO:0043227,GO:0043229,GO:0043231,GO:0044424,GO:0044444,GO:0044464,GO:0044699,GO:0044707,GO:0044767,GO:0046872,GO:0048364,GO:0048513,GO:0048528,GO:0048569,GO:0048731,GO:0048856,GO:…	K06630		virNOG[6]	1BNK1@strNOG,1E0DR@virNOG,COG5040@NOG,KOG0841@euNOG	NA|NA|NA	O	14-3-3-like protein
Mtr34172	4641.GSMUA_Achr9P03340_001	2.7e-46	149.1		GO:0003674,GO:0003676,GO:0003677,GO:0003723,GO:0003725,GO:0005488,GO:0005575,GO:0005911,GO:0006139,GO:0006259,GO:0006304,GO:0006305,GO:0006306,GO:0006725,GO:0006807,GO:0008150,GO:0008152,GO:0009506,GO:0009892,GO:0009987,GO:0010468,GO:0010605,GO:0010629,GO:0016458,GO:0019222,GO:0030054,GO:0031047,GO:0032259,GO:0034641,GO:0040029,GO:0043170,GO:0043412,GO:0043414,GO:0044237,GO:0044238,GO:0044260,GO:…	K13459		virNOG[6]	0IJMP@euNOG,0TTJM@lilNOG,0YGHF@NOG,1BIDJ@strNOG,1DWAC@virNOG	NA|NA|NA	S	XS zinc finger domain
Mtr26383	4641.GSMUA_Achr3P13820_001	2.3e-96	313		GO:0005575,GO:0005622,GO:0005623,GO:0005634,GO:0006950,GO:0006970,GO:0008150,GO:0009414,GO:0009415,GO:0009628,GO:0009651,GO:0009719,GO:0009725,GO:0009737,GO:0010029,GO:0010033,GO:0010035,GO:0033993,GO:0042221,GO:0043226,GO:0043227,GO:0043229,GO:0043231,GO:0044424,GO:0044464,GO:0048580,GO:0050789,GO:0050793,GO:0050896,GO:0051239,GO:0065007,GO:0097305,GO:1900140,GO:1901700,GO:2000026			virNOG[6]	0TR52@lilNOG,11PGT@NOG,1BHD0@strNOG,1DV97@virNOG,KOG0149@euNOG	NA|NA|NA	S	RNA recognition motif. (a.k.a. RRM, RBD, or RNP domain)
Mtr14367	4641.GSMUA_Achr9P17080_001	5.2e-240	788.1	EIL1	GO:0000160,GO:0001071,GO:0003674,GO:0003676,GO:0003677,GO:0003700,GO:0005488,GO:0005575,GO:0005622,GO:0005623,GO:0005634,GO:0006355,GO:0006950,GO:0006952,GO:0007154,GO:0007165,GO:0008150,GO:0009607,GO:0009617,GO:0009719,GO:0009723,GO:0009725,GO:0009743,GO:0009755,GO:0009756,GO:0009873,GO:0009889,GO:0009987,GO:0010033,GO:0010035,GO:0010038,GO:0010039,GO:0010182,GO:0010468,GO:0010556,GO:0019219,GO:…	K14514		virNOG[6]	0IFT4@euNOG,10EBS@NOG,1BGI4@strNOG,1DUFI@virNOG	NA|NA|NA	K	protein ethylene insensitive
Mtr16264	4641.GSMUA_Achr8P32890_001	0	1043.3		GO:0003674,GO:0003824,GO:0005575,GO:0005622,GO:0005623,GO:0005737,GO:0005783,GO:0008150,GO:0008152,GO:0009850,GO:0009987,GO:0010178,GO:0010210,GO:0010211,GO:0010817,GO:0016787,GO:0016810,GO:0042445,GO:0043226,GO:0043227,GO:0043229,GO:0043231,GO:0044237,GO:0044424,GO:0044444,GO:0044464,GO:0065007,GO:0065008	K14664		virNOG[6]	0IIRP@euNOG,0TPJS@lilNOG,1BEE8@strNOG,1DSC4@virNOG,COG1473@NOG	NA|NA|NA	E	IAA-amino acid hydrolase
Mtr13539	4641.GSMUA_Achr1P22290_001	2e-43	136.5		GO:0005575,GO:0005622,GO:0005623,GO:0005737,GO:0044424,GO:0044464	K01915		virNOG[6]	0TSI8@lilNOG,1BIGE@strNOG,1DWD8@virNOG,COG0174@NOG,KOG0683@euNOG	NA|NA|NA	E	glutamine synthetase
Mtr03264	4641.GSMUA_Achr9P28200_001	2.3e-55	175.2					virNOG[6]	0IZUJ@euNOG,0TY4C@lilNOG,0YMY7@NOG,1BR5Y@strNOG,1E3DG@virNOG	NA|NA|NA	S	expressed protein
Mtr07292	4113.PGSC0003DMT400088289	7.1e-35	111.5		GO:0005575,GO:0005622,GO:0005623,GO:0005737,GO:0044424,GO:0044464	K03257		virNOG[6]	1BGPX@strNOG,1DT8H@virNOG,COG0513@NOG,KOG0327@euNOG	NA|NA|NA	J	eukaryotic initiation factor
Mtr14127	4641.GSMUA_Achr3P32000_001	1.2e-43	139.3		GO:0005575,GO:0005622,GO:0005623,GO:0005634,GO:0005737,GO:0005739,GO:0005740,GO:0005743,GO:0016020,GO:0019866,GO:0031090,GO:0031966,GO:0031967,GO:0031975,GO:0043226,GO:0043227,GO:0043229,GO:0043231,GO:0044422,GO:0044424,GO:0044429,GO:0044444,GO:0044446,GO:0044464	K14684		virNOG[6]	0TR5Z@lilNOG,0ZRF1@NOG,1BHGR@strNOG,1DVCJ@virNOG,KOG0752@euNOG	NA|NA|NA	C	Mitochondrial substrate carrier family protein
Mtr37789	4641.GSMUA_Achr9P00510_001	2.9e-83	268.9		GO:0005575,GO:0005622,GO:0005623,GO:0005737,GO:0044424,GO:0044464	K13993		virNOG[6]	0TZ7N@lilNOG,1BF0V@strNOG,1DSZ0@virNOG,COG0071@NOG,KOG0710@euNOG	NA|NA|NA	O	Hsp20/alpha crystallin family
Mtr25341	39946.BGIOSGA025093-PA	2e-22	67.1	OSI_24771				virNOG[6]	0JWF6@euNOG,0U5GB@lilNOG,104ZM@NOG,162UE@poaNOG,1C4GA@strNOG,1EI0E@virNOG	NA|NA|NA
Mtr17742	4641.GSMUA_Achr8P13710_001	5.5e-120	391					virNOG[6]	0INWV@euNOG,0TSC0@lilNOG,11MBV@NOG,1BJ50@strNOG,1DX27@virNOG	NA|NA|NA	S	Protein of unknown function (DUF3755)
Mtr37651	39946.BGIOSGA002159-PA	1.6e-34	109.7	CIPK20	GO:0003674,GO:0003824,GO:0004672,GO:0004674,GO:0005575,GO:0005622,GO:0005623,GO:0005737,GO:0005829,GO:0006464,GO:0006468,GO:0006793,GO:0006796,GO:0008150,GO:0008152,GO:0009719,GO:0009725,GO:0009737,GO:0009987,GO:0010033,GO:0016301,GO:0016310,GO:0016740,GO:0016772,GO:0016773,GO:0019538,GO:0033993,GO:0036211,GO:0042221,GO:0043170,GO:0043412,GO:0044237,GO:0044238,GO:0044260,GO:0044267,GO:0044424,GO:…	K07198		virNOG[6]	0TRVI@lilNOG,15NM8@poaNOG,1BHZ5@strNOG,1DVVI@virNOG,COG0515@NOG,KOG0583@euNOG	NA|NA|NA	T	cbl-interacting protein kinase
Mtr01403	4641.GSMUA_Achr1P23840_001	1.3e-159	522.5		GO:0005575,GO:0005622,GO:0005623,GO:0005634,GO:0043226,GO:0043227,GO:0043229,GO:0043231,GO:0044424,GO:0044464			virNOG[6]	0IH4J@euNOG,0TXEA@lilNOG,0YFT7@NOG,1BNR6@strNOG,1E12T@virNOG	NA|NA|NA	K	Growth-regulating factor
Mtr34640	15368.BRADI5G15190.1	3.4e-45	142					virNOG[6]	0IEIJ@euNOG,0TTCH@lilNOG,0YE5E@NOG,15PB3@poaNOG,1BD3W@strNOG,1DR1E@virNOG	NA|NA|NA	S	Pfam:DUF231
Mtr01470	29760.VIT_19s0014g00030.t01	1.9e-57	184.2	FRI	GO:0005575,GO:0005622,GO:0005623,GO:0005634,GO:0043226,GO:0043227,GO:0043229,GO:0043231,GO:0044424,GO:0044464			virNOG[6]	0J269@euNOG,0ZN0W@NOG,1BIT6@strNOG,1DWQE@virNOG	NA|NA|NA	S	FRIGIDA-like
Mtr00623	4641.GSMUA_Achr3P03120_001	6.6e-88	285					virNOG[6]	0IXXC@euNOG,0TY7P@lilNOG,0YH06@NOG,1BS0B@strNOG,1E40G@virNOG	NA|NA|NA	S	Pollen proteins Ole e I like
Mtr00973	4641.GSMUA_Achr3P10810_001	1.5e-34	110					virNOG[6]	0J35T@euNOG,0TQ66@lilNOG,0YWCP@NOG,1BQHC@strNOG,1DZS0@virNOG	NA|NA|NA	S	F-box associated domain
Mtr33406	4641.GSMUA_Achr3P17410_001	5.6e-142	461.8					virNOG[6]	0IFQ5@euNOG,0TRI3@lilNOG,1BFHZ@strNOG,1DTG2@virNOG,COG4886@NOG	NA|NA|NA	T	receptor-like protein kinase
Mtr00526	4641.GSMUA_Achr3P04970_001	0	1525.8	OSI_31454	GO:0005575,GO:0016020	K05387		virNOG[6]	0ISR2@euNOG,0U6ZW@lilNOG,0YE5F@NOG,1C7E8@strNOG,1EMBU@virNOG	NA|NA|NA	P	Glutamate-gated receptor that probably acts as non- selective cation channel (By similarity)
Mtr25703	4641.GSMUA_Achr10P26380_001	7.6e-258	846.6					virNOG[6]	0IFS3@euNOG,0TK9A@lilNOG,11ME2@NOG,1BD9V@strNOG,1DR77@virNOG	NA|NA|NA	S	expressed
Mtr15206	4641.GSMUA_Achr10P26290_001	1.3e-61	195.5	OSI_01021				virNOG[6]	0IKE0@euNOG,0TKRE@lilNOG,0YFFS@NOG,1BHBI@strNOG,1DV7M@virNOG	NA|NA|NA	S	Plant pleckstrin homology-like region
Mtr25544	4641.GSMUA_Achr8P02220_001	2.2e-251	825.7			K14791		virNOG[6]	0TNH2@lilNOG,0XT1V@NOG,1BFPG@strNOG,1DTME@virNOG,KOG0270@euNOG	NA|NA|NA	S	Periodic tryptophan protein 1
Mtr33577	4641.GSMUA_Achr6P12380_001	5e-47	151.6		GO:0005575,GO:0005623,GO:0005886,GO:0016020,GO:0044464,GO:0071944			virNOG[6]	0IKFW@euNOG,0TMCN@lilNOG,0YB3P@NOG,1BGUB@strNOG,1DSJE@virNOG	NA|NA|NA	S	expressed protein
Mtr33265	4641.GSMUA_AchrUn_randomP19630_001	4.7e-110	358.4		GO:0003674,GO:0005488,GO:0005575,GO:0005622,GO:0005623,GO:0005737,GO:0005739,GO:0005829,GO:0005840,GO:0006950,GO:0006979,GO:0008150,GO:0008270,GO:0016020,GO:0022626,GO:0030529,GO:0032991,GO:0043167,GO:0043169,GO:0043226,GO:0043227,GO:0043228,GO:0043229,GO:0043231,GO:0043232,GO:0044424,GO:0044444,GO:0044445,GO:0044464,GO:0046872,GO:0046914,GO:0050896	K00658		virNOG[6]	0TR7C@lilNOG,1BNMG@strNOG,1DZ53@virNOG,COG0508@NOG,KOG0559@euNOG	NA|NA|NA	C	dihydrolipoyllysine-residue succinyltransferase component of 2-oxoglutarate dehydrogenase complex
Mtr25076	4641.GSMUA_Achr10P21870_001	3.4e-28	88					virNOG[6]	0J1ZK@euNOG,0U02H@lilNOG,0YQDN@NOG,1BTJ1@strNOG,1E6DQ@virNOG	NA|NA|NA	S	expressed protein
Mtr13627	4641.GSMUA_Achr10P04050_001	6.5e-30	93.3			K00939		virNOG[6]	0TS4Z@lilNOG,1BEBK@strNOG,1DUSI@virNOG,COG0563@NOG,KOG3078@euNOG	NA|NA|NA	F	adenylate kinase
Mtr16943	4641.GSMUA_Achr10P21420_001	2.1e-106	346		GO:0003674,GO:0003824,GO:0004470,GO:0004473,GO:0005488,GO:0005515,GO:0005575,GO:0005622,GO:0005623,GO:0005737,GO:0005829,GO:0006082,GO:0006108,GO:0006461,GO:0006629,GO:0006631,GO:0006633,GO:0008150,GO:0008152,GO:0008270,GO:0008610,GO:0009058,GO:0009507,GO:0009536,GO:0009987,GO:0016043,GO:0016053,GO:0016491,GO:0016614,GO:0016615,GO:0016616,GO:0019752,GO:0022607,GO:0032787,GO:0042802,GO:0042803,GO:…	K00029		virNOG[6]	0TV45@lilNOG,1BBPG@strNOG,1DPN6@virNOG,COG0281@NOG,KOG1257@euNOG	NA|NA|NA	C	malic enzyme
Mtr01812	4641.GSMUA_Achr10P21870_001	1.3e-37	117.4					virNOG[6]	0J1ZK@euNOG,0U02H@lilNOG,0YQDN@NOG,1BTJ1@strNOG,1E6DQ@virNOG	NA|NA|NA	S	expressed protein
Mtr33093	29760.VIT_06s0004g08260.t01	8.2e-91	290.5					virNOG[6]	1C0VB@strNOG,1E8QQ@virNOG,COG0197@NOG,KOG0857@euNOG	NA|NA|NA	J	Ribosomal protein L16p/L10e
Mtr24767	4641.GSMUA_Achr6P30700_001	1.4e-22	70.3					virNOG[6]	0TQDU@lilNOG,0ZK3P@NOG,1BKU6@strNOG,1DSIX@virNOG,KOG2561@euNOG	NA|NA|NA	O, T	UBA
Mtr25695	4641.GSMUA_Achr5P28720_001	9.3e-31	97					virNOG[6]	0IW1D@euNOG,0YBAD@NOG,1BG0N@strNOG,1DTYC@virNOG	NA|NA|NA	S	AT-hook protein of GA feedback 2
Mtr15239	4641.GSMUA_Achr8P15710_001	2e-30	95.7					virNOG[6]	0JDXS@euNOG,0U0QS@lilNOG,0YZUA@NOG,1BUKP@strNOG,1E6ID@virNOG	NA|NA|NA	S	disease resistance response protein 206
Mtr14263	3702.AT3G06370.1	1.7e-120	391.5		GO:0005575,GO:0005622,GO:0005623,GO:0005737,GO:0005773,GO:0005774,GO:0006950,GO:0006970,GO:0008150,GO:0009628,GO:0009651,GO:0016020,GO:0031090,GO:0043226,GO:0043227,GO:0043229,GO:0043231,GO:0044422,GO:0044424,GO:0044437,GO:0044444,GO:0044446,GO:0044464,GO:0050896			virNOG[6]	1DZ6G@virNOG,COG0025@NOG,KOG1965@euNOG	NA|NA|NA	P	Sodium hydrogen exchanger
Mtr14231	4641.GSMUA_Achr8P05810_001	3.9e-50	160.4			K13083		virNOG[6]	0TTRJ@lilNOG,1BNKG@strNOG,1E0E2@virNOG,COG2124@NOG,KOG0156@euNOG	NA|NA|NA	Q	Cytochrome P450
Mtr24304	4641.GSMUA_AchrUn_randomP16070_001	6.4e-87	281		GO:0005575,GO:0005622,GO:0005623,GO:0005737,GO:0008150,GO:0009314,GO:0009416,GO:0009507,GO:0009534,GO:0009535,GO:0009536,GO:0009579,GO:0009628,GO:0009642,GO:0016020,GO:0031976,GO:0031984,GO:0034357,GO:0042651,GO:0043226,GO:0043227,GO:0043229,GO:0043231,GO:0044422,GO:0044424,GO:0044434,GO:0044435,GO:0044436,GO:0044444,GO:0044446,GO:0044464,GO:0050896,GO:0055035			virNOG[6]	0IYVK@euNOG,0TJZT@lilNOG,12CEJ@NOG,1BSWM@strNOG,1E4RX@virNOG	NA|NA|NA	S	Inherit from euNOG: high light inducible protein
Mtr09860	4533.OB08G13550.1	1.4e-292	960.7	RPB1	GO:0005575,GO:0005622,GO:0005623,GO:0005634,GO:0043226,GO:0043227,GO:0043229,GO:0043231,GO:0044424,GO:0044464	K01115,K03006		virNOG[6]	0TWD7@lilNOG,15TG4@poaNOG,1BBSK@strNOG,1DPR9@virNOG,COG0086@NOG,KOG0260@euNOG	NA|NA|NA	K	DNA-directed RNA polymerase
Mtr08566	4641.GSMUA_Achr5P18020_001	7.3e-76	246.6	CDC20.1	GO:0005575,GO:0005622,GO:0005623,GO:0005634,GO:0032991,GO:0033597,GO:0043226,GO:0043227,GO:0043229,GO:0043231,GO:0043234,GO:0044422,GO:0044424,GO:0044428,GO:0044446,GO:0044464	K03363,K15028		virNOG[6]	0TMPR@lilNOG,0XQ8I@NOG,1BFHA@strNOG,1DSR4@virNOG,KOG0305@euNOG	NA|NA|NA	D	Anaphase-promoting complex subunit
Mtr07735	4641.GSMUA_Achr3P32010_001	8.1e-256	841		GO:0002218,GO:0002252,GO:0002253,GO:0002376,GO:0002682,GO:0002684,GO:0005575,GO:0005622,GO:0005623,GO:0005737,GO:0006950,GO:0006952,GO:0006955,GO:0007154,GO:0007165,GO:0008150,GO:0009314,GO:0009411,GO:0009416,GO:0009607,GO:0009617,GO:0009628,GO:0009636,GO:0009682,GO:0009719,GO:0009725,GO:0009733,GO:0009753,GO:0009755,GO:0009864,GO:0009867,GO:0009987,GO:0010033,GO:0010046,GO:0010224,GO:0023052,GO:…	K14487,K14506		virNOG[6]	0IE8C@euNOG,0TJKZ@lilNOG,0XQH0@NOG,1BCE1@strNOG,1DQC3@virNOG	NA|NA|NA	S	indole-3-acetic acid-amido synthetase GH3.5
Mtr26033	4641.GSMUA_Achr3P28710_001	1.3e-28	89.8		GO:0001071,GO:0003674,GO:0003700,GO:0006355,GO:0006417,GO:0006950,GO:0008150,GO:0009743,GO:0009744,GO:0009889,GO:0009890,GO:0009892,GO:0009987,GO:0010033,GO:0010468,GO:0010556,GO:0010558,GO:0010605,GO:0010608,GO:0017148,GO:0019219,GO:0019222,GO:0031323,GO:0031324,GO:0031326,GO:0031327,GO:0032055,GO:0032268,GO:0032269,GO:0033554,GO:0034285,GO:0042221,GO:0043555,GO:0044699,GO:0044763,GO:0048519,GO:…			virNOG[6]	0J0NM@euNOG,0TZZU@lilNOG,0YNBU@NOG,1BTUG@strNOG,1E4ZX@virNOG	NA|NA|NA	K	ocs element-binding factor 1
Mtr37582	15368.BRADI1G33310.1	9.6e-304	1001.1			K12483		virNOG[6]	0TP7F@lilNOG,0XYGB@NOG,15JZC@poaNOG,1BJ8K@strNOG,1DX5Y@virNOG,KOG1954@euNOG	NA|NA|NA	T, U	Dynamin family
Mtr24085	4641.GSMUA_Achr7P17070_001	2.2e-204	669.8					virNOG[6]	0TRI4@lilNOG,1BHPP@strNOG,1DVK8@virNOG,COG2940@NOG,KOG0955@euNOG,KOG4443@euNOG	NA|NA|NA	B, K	PostSET
Mtr33613	39947.LOC_Os09g27570.1	1.5e-45	144.9					virNOG[6]	0JF3Q@euNOG,0TZES@lilNOG,0ZN41@NOG,15WPD@poaNOG,1BSDQ@strNOG,1E48Q@virNOG	NA|NA|NA	S	FBOX
Mtr08197	4641.GSMUA_Achr1P08250_001	1e-34	108.5			K01883		virNOG[6]	0TN5E@lilNOG,1BHDW@strNOG,1DXH8@virNOG,COG0215@NOG,KOG2007@euNOG	NA|NA|NA	J	Cysteinyl-tRNA synthetase
Mtr36259	4641.GSMUA_Achr3P22010_001	2.3e-115	373.5	PIN6	GO:0005575,GO:0005623,GO:0005886,GO:0006810,GO:0008150,GO:0009914,GO:0009926,GO:0010817,GO:0016020,GO:0044464,GO:0044699,GO:0044765,GO:0051179,GO:0051234,GO:0060918,GO:0065007,GO:0065008,GO:0071944	K13947		virNOG[6]	0IIER@euNOG,0YC3K@NOG,1BHEJ@strNOG,1DVAR@virNOG	NA|NA|NA	P	auxin efflux carrier component
Mtr09568	4641.GSMUA_Achr3P21250_001	7.6e-91	293		GO:0005575,GO:0005622,GO:0005623,GO:0005737,GO:0005739,GO:0043226,GO:0043227,GO:0043229,GO:0043231,GO:0044424,GO:0044444,GO:0044464	K13412		virNOG[6]	0TMHP@lilNOG,0XRMJ@NOG,1BBW9@strNOG,1DPUZ@virNOG,KOG0032@euNOG	NA|NA|NA	T	S_TKc
Mtr35737	4641.GSMUA_Achr3P25000_001	1.7e-60	194.7	OSI_19963	GO:0005575,GO:0005622,GO:0005623,GO:0005634,GO:0043226,GO:0043227,GO:0043229,GO:0043231,GO:0044424,GO:0044464			virNOG[6]	0IEKF@euNOG,0TJGJ@lilNOG,11IDE@NOG,1BCJF@strNOG,1DQH5@virNOG	NA|NA|NA	S	expressed protein
Mtr27933	3694.POPTR_0001s29540.1	1e-38	121			K13449		virNOG[6]	1BTCS@strNOG,1E58Q@virNOG,COG2340@NOG,KOG3017@euNOG	NA|NA|NA	S	basic form of pathogenesis-related protein 1-like
Mtr18294	3694.POPTR_0010s23100.1	9.8e-152	496.2	PAL	GO:0005575,GO:0005622,GO:0005623,GO:0005737,GO:0044424,GO:0044464	K10775		virNOG[6]	1BGMD@strNOG,1DSDD@virNOG,COG2986@NOG,KOG0222@euNOG	NA|NA|NA	Q	Phenylalanine ammonialyase
Mtr27304	4641.GSMUA_Achr2P06770_001	2.4e-65	211.4		GO:0001071,GO:0003674,GO:0003700,GO:0006355,GO:0008150,GO:0009889,GO:0010468,GO:0010556,GO:0019219,GO:0019222,GO:0031323,GO:0031326,GO:0050789,GO:0050794,GO:0051171,GO:0051252,GO:0060255,GO:0065007,GO:0080090,GO:2000112,GO:2001141	K14431		virNOG[6]	0IH2B@euNOG,0TTW0@lilNOG,0YEKH@NOG,1BI2V@strNOG,1DVZS@virNOG	NA|NA|NA	K	Transcription factor
Mtr27189	4533.OB11G16720.1	9.9e-108	350		GO:0003674,GO:0003824,GO:0004672,GO:0005575,GO:0005623,GO:0005886,GO:0005911,GO:0006464,GO:0006468,GO:0006793,GO:0006796,GO:0006950,GO:0006952,GO:0008150,GO:0008152,GO:0009506,GO:0009607,GO:0009617,GO:0009987,GO:0010941,GO:0016020,GO:0016301,GO:0016310,GO:0016740,GO:0016772,GO:0016773,GO:0019538,GO:0030054,GO:0031347,GO:0031348,GO:0036211,GO:0042742,GO:0043170,GO:0043412,GO:0044237,GO:0044238,GO:…			virNOG[6]	0IIJE@euNOG,0TR8E@lilNOG,15N0B@poaNOG,1BEHH@strNOG,1DVBQ@virNOG,COG0515@NOG	NA|NA|NA	T	STYKc
Mtr28395	4641.GSMUA_Achr2P19720_001	2.9e-66	210.2					virNOG[6]	0TYFA@lilNOG,11J9C@NOG,1BRGM@strNOG,1E3B2@virNOG,KOG3335@euNOG	NA|NA|NA	S	Optic atrophy 3 protein (OPA3)
Mtr25774	4641.GSMUA_Achr5P12810_001	2.5e-27	87.1		GO:0001071,GO:0003674,GO:0003700,GO:0005575,GO:0005622,GO:0005623,GO:0005634,GO:0005737,GO:0006355,GO:0008150,GO:0009889,GO:0010468,GO:0010556,GO:0019219,GO:0019222,GO:0031323,GO:0031326,GO:0043226,GO:0043227,GO:0043229,GO:0043231,GO:0044424,GO:0044464,GO:0050789,GO:0050794,GO:0051171,GO:0051252,GO:0060255,GO:0065007,GO:0080090,GO:2000112,GO:2001141			virNOG[6]	0IFRC@euNOG,0TRCB@lilNOG,0YA1H@NOG,1BIEN@strNOG,1DWBK@virNOG	NA|NA|NA	S	Scarecrow-like protein 8
Mtr28070	4641.GSMUA_Achr2P01870_001	0	1346.6	PPDK	GO:0005575,GO:0005622,GO:0005623,GO:0005634,GO:0005737,GO:0005829,GO:0009507,GO:0009532,GO:0009536,GO:0009570,GO:0043226,GO:0043227,GO:0043229,GO:0043231,GO:0044422,GO:0044424,GO:0044434,GO:0044435,GO:0044444,GO:0044446,GO:0044464	K01006		virNOG[6]	0IIM3@euNOG,0TUVX@lilNOG,1BIEI@strNOG,1DWBE@virNOG,COG0574@NOG	NA|NA|NA	C	Pyruvate phosphate dikinase
Mtr24027	4641.GSMUA_Achr4P29710_001	3.2e-37	118.8					virNOG[6]	0TU74@lilNOG,0XRVH@NOG,1BJ4B@strNOG,1DX1H@virNOG,KOG4273@euNOG	NA|NA|NA	S	Alpha and gamma adaptin binding protein p34
Mtr22197	4641.GSMUA_Achr7P15100_001	7.2e-68	219.9		GO:0005575,GO:0005618,GO:0005623,GO:0016020,GO:0030312,GO:0044464,GO:0071944			virNOG[6]	0IKDM@euNOG,0TKMP@lilNOG,0YEM2@NOG,1BJHI@strNOG,1DXF7@virNOG	NA|NA|NA	G	DPBB_1
Mtr11140	4641.GSMUA_Achr7P05620_001	7.9e-53	170.6	RPB9	GO:0000418,GO:0000419,GO:0000428,GO:0005575,GO:0005622,GO:0005623,GO:0005634,GO:0005654,GO:0005665,GO:0006139,GO:0006259,GO:0006304,GO:0006305,GO:0006306,GO:0006725,GO:0006807,GO:0008150,GO:0008152,GO:0009892,GO:0009987,GO:0010468,GO:0010605,GO:0010629,GO:0016458,GO:0016591,GO:0019222,GO:0030880,GO:0031047,GO:0031974,GO:0031981,GO:0032259,GO:0032991,GO:0034641,GO:0040029,GO:0043170,GO:0043226,GO:…	K03017		virNOG[6]	0TZBD@lilNOG,1BRXD@strNOG,1E3W8@virNOG,COG1594@NOG,KOG2691@euNOG	NA|NA|NA	K	DNA-dependent RNA polymerase catalyzes the transcription of DNA into RNA using the four ribonucleoside triphosphates as substrates (By similarity)
Mtr06107	4555.Si013224m	6.4e-252	827.2		GO:0003674,GO:0003824,GO:0005575,GO:0005622,GO:0005623,GO:0005737,GO:0005773,GO:0005829,GO:0005886,GO:0006082,GO:0006807,GO:0006809,GO:0008150,GO:0008152,GO:0008940,GO:0009058,GO:0009314,GO:0009416,GO:0009607,GO:0009608,GO:0009610,GO:0009620,GO:0009628,GO:0009703,GO:0009987,GO:0016020,GO:0016491,GO:0016661,GO:0034641,GO:0042126,GO:0042128,GO:0043226,GO:0043227,GO:0043229,GO:0043231,GO:0043436,GO:…	K10534	NITR	virNOG[6]	0TSGG@lilNOG,15P96@poaNOG,1BBXU@strNOG,1DPWJ@virNOG,COG0543@NOG,COG2041@NOG,KOG0534@euNOG,KOG0535@euNOG,KOG0537@euNOG	NA|NA|NA	C	Nitrate reductase is a key enzyme involved in the first step of nitrate assimilation in plants, fungi and bacteria (By similarity)
Mtr13613	4641.GSMUA_Achr3P30340_001	1.4e-89	290.4		GO:0000151,GO:0005575,GO:0005622,GO:0005623,GO:0005634,GO:0005654,GO:0005730,GO:0005911,GO:0009506,GO:0030054,GO:0031461,GO:0031974,GO:0031981,GO:0032991,GO:0043226,GO:0043227,GO:0043228,GO:0043229,GO:0043231,GO:0043232,GO:0043233,GO:0043234,GO:0044422,GO:0044424,GO:0044428,GO:0044446,GO:0044464,GO:0055044,GO:0070013,GO:0080008	K14863		virNOG[6]	0TSHT@lilNOG,0XPW5@NOG,1BGR8@strNOG,1DUN1@virNOG,KOG0313@euNOG	NA|NA|NA	Z	NLE (NUC135) domain
Mtr34448	4641.GSMUA_Achr7P08910_001	6.1e-164	535.3		GO:0005575,GO:0005622,GO:0005623,GO:0005737,GO:0005773,GO:0005774,GO:0005886,GO:0016020,GO:0031090,GO:0043226,GO:0043227,GO:0043229,GO:0043231,GO:0044422,GO:0044424,GO:0044437,GO:0044444,GO:0044446,GO:0044464,GO:0071944			virNOG[6]	0IEIT@euNOG,0TNEY@lilNOG,1BF4C@strNOG,1DT2I@virNOG,COG2230@NOG	NA|NA|NA	M	rRNA small subunit methyltransferase G
Mtr13143	4641.GSMUA_Achr3P31980_001	7.7e-33	102.3		GO:0005575,GO:0005623,GO:0005886,GO:0016020,GO:0031224,GO:0031225,GO:0044425,GO:0044464,GO:0071944			virNOG[6]	0J7R0@euNOG,0U1K7@lilNOG,0Z4BH@NOG,1BV9E@strNOG,1E89S@virNOG	NA|NA|NA	S	Arabinogalactan peptide
Mtr11469	4641.GSMUA_Achr7P12090_001	2.2e-191	624.5					virNOG[6]	0IPC7@euNOG,0U6P7@lilNOG,0YH7B@NOG,1C6UH@strNOG,1EKRI@virNOG	NA|NA|NA	I	START domain containing protein
Mtr23364	29760.VIT_08s0007g03220.t01	1.1e-31	99.7		GO:0005575,GO:0005911,GO:0009506,GO:0030054,GO:0055044	K17479		virNOG[6]	11HAI@NOG,1BFQ1@strNOG,1DW9D@virNOG,KOG2824@euNOG	NA|NA|NA	O	Glutaredoxin
Mtr00184	4641.GSMUA_Achr6P13170_001	4.6e-55	175.3	CWINV	GO:0003674,GO:0003824,GO:0004553,GO:0004564,GO:0005575,GO:0005576,GO:0005618,GO:0005623,GO:0005886,GO:0006950,GO:0008150,GO:0008152,GO:0009611,GO:0009628,GO:0016020,GO:0016787,GO:0016798,GO:0030312,GO:0044464,GO:0048046,GO:0050896,GO:0071944,GO:0080167	K01193		virNOG[6]	0TM05@lilNOG,1BM9C@strNOG,1DZ3B@virNOG,COG1621@NOG,KOG0228@euNOG	NA|NA|NA	G	Glyco_32
Mtr35046	4533.OB01G31760.1	1.1e-151	492.8		GO:0005575,GO:0016020			virNOG[6]	0TXX7@lilNOG,15V4B@poaNOG,1BKAS@strNOG,1E1ET@virNOG,COG0842@NOG,KOG0065@euNOG	NA|NA|NA	Q	Plant PDR ABC transporter associated
Mtr21771	4641.GSMUA_Achr5P09070_001	5.4e-65	208.8					virNOG[6]	0TM60@lilNOG,1BEUJ@strNOG,1DST2@virNOG,COG0451@NOG,KOG1502@euNOG	NA|NA|NA	V	3-beta hydroxysteroid dehydrogenase/isomerase family
Mtr03810	4641.GSMUA_Achr9P02735_001	1.4e-46	148.5	AL006613				virNOG[6]	0U2ZW@lilNOG,1BHFH@strNOG,1DYXG@virNOG,COG4886@NOG,KOG4658@euNOG	NA|NA|NA	T	resistance protein
Mtr36912	4513.MLOC_65090.12	2.2e-51	164.8		GO:0000003,GO:0003006,GO:0003674,GO:0003676,GO:0003677,GO:0003697,GO:0005488,GO:0005575,GO:0005622,GO:0005623,GO:0005737,GO:0005739,GO:0006355,GO:0007275,GO:0008150,GO:0009553,GO:0009561,GO:0009653,GO:0009790,GO:0009791,GO:0009793,GO:0009889,GO:0010154,GO:0010468,GO:0010556,GO:0019219,GO:0019222,GO:0022414,GO:0031323,GO:0031326,GO:0031347,GO:0032501,GO:0032502,GO:0043226,GO:0043227,GO:0043229,GO:…	K06236,K08775		virNOG[6]	0TVF6@lilNOG,0Y06W@NOG,15TV0@poaNOG,1BFEE@strNOG,1DTCN@virNOG,KOG4751@euNOG	NA|NA|NA	L	BRCA2, helical
Mtr03900	4555.Si010539m	6.6e-86	278.2	AOX3	GO:0005575,GO:0005622,GO:0005623,GO:0005737,GO:0005739,GO:0005740,GO:0005743,GO:0016020,GO:0019866,GO:0031090,GO:0031966,GO:0031967,GO:0031975,GO:0043226,GO:0043227,GO:0043229,GO:0043231,GO:0044422,GO:0044424,GO:0044429,GO:0044444,GO:0044446,GO:0044464	K17893		virNOG[6]	0IIJ8@euNOG,0TUH8@lilNOG,0YFEH@NOG,15ISF@poaNOG,1BE06@strNOG,1DVDE@virNOG	NA|NA|NA	C	Ubiquinol oxidase
Mtr23334	4641.GSMUA_Achr3P22430_001	4.3e-66	212.6		GO:0003674,GO:0003824,GO:0004672,GO:0004674,GO:0005575,GO:0005623,GO:0005886,GO:0006464,GO:0006468,GO:0006793,GO:0006796,GO:0007623,GO:0008150,GO:0008152,GO:0009987,GO:0016020,GO:0016301,GO:0016310,GO:0016740,GO:0016772,GO:0016773,GO:0019538,GO:0036211,GO:0043170,GO:0043412,GO:0044237,GO:0044238,GO:0044260,GO:0044267,GO:0044464,GO:0046777,GO:0048511,GO:0071704,GO:0071944			virNOG[6]	0TVUM@lilNOG,1BH71@strNOG,1DV36@virNOG,COG0515@NOG,KOG1187@euNOG	NA|NA|NA	T	serine threonine-protein kinase
Mtr04237	4641.GSMUA_Achr6P33270_001	9.3e-202	661.5		GO:0005575,GO:0005623,GO:0005886,GO:0016020,GO:0044464,GO:0071944			virNOG[6]	0IK43@euNOG,0YADS@NOG,1BJ94@strNOG,1DX6J@virNOG	NA|NA|NA
Mtr23204	4641.GSMUA_Achr6P12940_001	5.8e-169	553.1	PTP1	GO:0000188,GO:0001932,GO:0001933,GO:0003674,GO:0003824,GO:0004721,GO:0004725,GO:0005575,GO:0005622,GO:0005623,GO:0005634,GO:0005737,GO:0005829,GO:0005886,GO:0006464,GO:0006469,GO:0006470,GO:0006793,GO:0006796,GO:0007154,GO:0007165,GO:0007243,GO:0008150,GO:0008152,GO:0009892,GO:0009966,GO:0009968,GO:0009987,GO:0010563,GO:0010605,GO:0010627,GO:0010646,GO:0010648,GO:0010741,GO:0016020,GO:0016311,GO:…	K05696,K18038		virNOG[6]	0TQTU@lilNOG,1BNEX@strNOG,1DWTM@virNOG,COG5599@NOG,KOG0789@euNOG	NA|NA|NA	T	PTPc
Mtr21887	4641.GSMUA_Achr6P29690_001	2.7e-306	1008.6		GO:0005575,GO:0005623,GO:0005886,GO:0016020,GO:0031224,GO:0031225,GO:0031226,GO:0044425,GO:0044459,GO:0044464,GO:0046658,GO:0071944	K19892		virNOG[6]	0IF5R@euNOG,0TWYV@lilNOG,0YASF@NOG,1BCE2@strNOG,1DQC4@virNOG	NA|NA|NA	G	glucan endo-1,3-beta-glucosidase
Mtr04436	39947.LOC_Os11g06390.1	3.3e-147	476.2					virNOG[6]	0U2PP@lilNOG,16016@poaNOG,1BXVD@strNOG,1EAAN@virNOG,COG5277@NOG,KOG0676@euNOG	NA|NA|NA	Z	ACTIN
Mtr34780	4641.GSMUA_Achr6P21710_001	3.3e-114	370.2		GO:0005575,GO:0005622,GO:0005623,GO:0005737,GO:0008150,GO:0009507,GO:0009532,GO:0009536,GO:0009570,GO:0010035,GO:0010038,GO:0042221,GO:0043226,GO:0043227,GO:0043229,GO:0043231,GO:0044422,GO:0044424,GO:0044434,GO:0044435,GO:0044444,GO:0044446,GO:0044464,GO:0046686,GO:0050896	K01599		virNOG[6]	0TV81@lilNOG,1BJYC@strNOG,1DXVC@virNOG,COG0407@NOG,KOG2872@euNOG	NA|NA|NA	H	Uroporphyrinogen decarboxylase
Mtr20507	29760.VIT_14s0066g02170.t01	6.2e-61	196.6			K00472		virNOG[6]	0XS5J@NOG,1BCTD@strNOG,1DXEB@virNOG,KOG1591@euNOG	NA|NA|NA	E	prolyl 4-hydroxylase
Mtr20780	4641.GSMUA_Achr8P21480_001	6.8e-54	172.6		GO:0003674,GO:0003824,GO:0005575,GO:0005622,GO:0005623,GO:0005737,GO:0008150,GO:0008152,GO:0009507,GO:0009526,GO:0009532,GO:0009536,GO:0009570,GO:0009941,GO:0016020,GO:0016491,GO:0016667,GO:0016671,GO:0031090,GO:0031967,GO:0031969,GO:0031975,GO:0042170,GO:0043226,GO:0043227,GO:0043229,GO:0043231,GO:0044422,GO:0044424,GO:0044434,GO:0044435,GO:0044444,GO:0044446,GO:0044464,GO:0044710,GO:0055114			virNOG[6]	0TN6R@lilNOG,1BF40@strNOG,1DT27@virNOG,COG0526@NOG,KOG0907@euNOG	NA|NA|NA	O	Thioredoxin
Mtr21461	4641.GSMUA_Achr5P02090_001	1.7e-44	141.1			K04730		virNOG[6]	0TMT6@lilNOG,1BEJS@strNOG,1DSHM@virNOG,COG0515@NOG,KOG1187@euNOG	NA|NA|NA	T	STYKc
Mtr34758	4641.GSMUA_Achr5P03950_001	1.3e-42	138.6	PAL	GO:0003674,GO:0003824,GO:0005575,GO:0005622,GO:0005623,GO:0005737,GO:0005829,GO:0006082,GO:0006725,GO:0006950,GO:0006979,GO:0007275,GO:0008150,GO:0008152,GO:0009056,GO:0009058,GO:0009314,GO:0009411,GO:0009414,GO:0009415,GO:0009416,GO:0009555,GO:0009628,GO:0009696,GO:0009698,GO:0009699,GO:0009808,GO:0009819,GO:0009987,GO:0010035,GO:0010224,GO:0016054,GO:0016829,GO:0016840,GO:0016841,GO:0019438,GO:…	K10775		virNOG[6]	0TW8T@lilNOG,1BGMD@strNOG,1DSDD@virNOG,COG2986@NOG,KOG0222@euNOG	NA|NA|NA	Q	Phenylalanine ammonia-lyase
Mtr22700	29760.VIT_03s0038g00790.t01	7.1e-75	243.5		GO:0005575,GO:0005622,GO:0005623,GO:0005737,GO:0005773,GO:0005774,GO:0016020,GO:0031090,GO:0043226,GO:0043227,GO:0043229,GO:0043231,GO:0044422,GO:0044424,GO:0044437,GO:0044444,GO:0044446,GO:0044464	K02155		virNOG[6]	1BKR8@strNOG,1DWKN@virNOG,COG0636@NOG,KOG0232@euNOG	NA|NA|NA	C	V-type proton ATPase 16 kDa proteolipid
Mtr19460	4641.GSMUA_Achr3P20160_001	6.4e-25	77.5	RPS15AE	GO:0005575,GO:0005622,GO:0005623,GO:0005737,GO:0005739,GO:0005773,GO:0005829,GO:0005840,GO:0015935,GO:0022626,GO:0022627,GO:0030529,GO:0032991,GO:0043226,GO:0043227,GO:0043228,GO:0043229,GO:0043231,GO:0043232,GO:0044391,GO:0044422,GO:0044424,GO:0044444,GO:0044445,GO:0044446,GO:0044464	K02957		virNOG[6]	0TY54@lilNOG,1BS56@strNOG,1E407@virNOG,COG0096@NOG,KOG1754@euNOG	NA|NA|NA	J	40S ribosomal protein
Mtr19521	4641.GSMUA_Achr6P02140_001	1e-55	176.8	OSI_29624		K10712		virNOG[6]	0TNT5@lilNOG,11Y3H@NOG,1BE8V@strNOG,1DTD8@virNOG,KOG4281@euNOG	NA|NA|NA	S	Protein of unknown function (DUF1637)
Mtr36816	4577.GRMZM2G341131_P01	2.5e-34	105.1					virNOG[6]	1C3U0@strNOG,1EH8R@virNOG,COG3491@NOG,KOG0143@euNOG	NA|NA|NA	Q	2OG-Fe(II) oxygenase superfamily
Mtr04379	29760.VIT_05s0136g00260.t01	2.8e-34	110.5	CHS1	GO:0000325,GO:0005575,GO:0005622,GO:0005623,GO:0005634,GO:0005737,GO:0005773,GO:0005774,GO:0005783,GO:0006810,GO:0006950,GO:0006979,GO:0008150,GO:0008152,GO:0009058,GO:0009314,GO:0009411,GO:0009416,GO:0009611,GO:0009628,GO:0009629,GO:0009705,GO:0009719,GO:0009725,GO:0009733,GO:0009753,GO:0009812,GO:0009813,GO:0009889,GO:0009914,GO:0009926,GO:0009962,GO:0010033,GO:0010224,GO:0010817,GO:0016020,GO:…	K00660		virNOG[6]	0IKG2@euNOG,1BJ96@strNOG,1DXWR@virNOG,COG3424@NOG	NA|NA|NA	H	The primary product of this enzyme is 4,2',4',6'- tetrahydroxychalcone (also termed naringenin-chalcone or chalcone) which can under specific conditions spontaneously isomerize into naringenin
Mtr19321	4641.GSMUA_Achr5P29320_001	2.3e-89	288.2					virNOG[6]	1BJYT@strNOG,1DYWW@virNOG,COG0515@NOG,KOG1187@euNOG	NA|NA|NA	T	serine threonine-protein kinase
Mtr20040	4533.OB04G28140.1	2.2e-20	60.7					virNOG[6]	0JVVS@euNOG,0U4S2@lilNOG,105IH@NOG,16263@poaNOG,1C3BM@strNOG,1EGP9@virNOG	NA|NA|NA
Mtr05723	4641.GSMUA_Achr11P19350_001	1.6e-51	164.2		GO:0000003,GO:0001071,GO:0003006,GO:0003674,GO:0003700,GO:0005575,GO:0005622,GO:0005623,GO:0005634,GO:0006355,GO:0007275,GO:0008150,GO:0009791,GO:0009889,GO:0010228,GO:0010468,GO:0010556,GO:0019219,GO:0019222,GO:0022414,GO:0022622,GO:0031323,GO:0031326,GO:0032501,GO:0032502,GO:0043226,GO:0043227,GO:0043229,GO:0043231,GO:0044424,GO:0044464,GO:0044699,GO:0044707,GO:0044767,GO:0048364,GO:0048513,GO:…			virNOG[6]	0TNW2@lilNOG,1BFH7@strNOG,1DTFC@virNOG,COG5068@NOG,KOG0014@euNOG	NA|NA|NA	K	MADS-box transcription factor
Mtr03591	4113.PGSC0003DMT400074978	6.9e-22	67.7		GO:0005575,GO:0005618,GO:0005623,GO:0009505,GO:0030312,GO:0044464,GO:0071944			virNOG[6]	0J5GZ@euNOG,0Z7VW@NOG,1BWRD@strNOG,1E917@virNOG	NA|NA|NA	S	Hydroxyproline-rich glycoprotein family protein
Mtr02596	4641.GSMUA_Achr1P25130_001	2.8e-23	71.3					virNOG[6]	0JFAR@euNOG,0Z8DI@NOG,1BVFP@strNOG,1E7G3@virNOG	NA|NA|NA	S	Heavy-metal-associated domain
Mtr05545	4555.Si037427m	1.9e-80	257.4			K01304		virNOG[6]	0TWYE@lilNOG,15U1N@poaNOG,1BPZG@strNOG,1E1TM@virNOG,COG2039@NOG,KOG4755@euNOG	NA|NA|NA	O	Pyroglutamyl peptidase
Mtr02491	4641.GSMUA_Achr11P06350_001	3.5e-30	93.8					virNOG[6]	0TQN2@lilNOG,1BCJJ@strNOG,1DUVH@virNOG,COG0666@NOG,KOG0504@euNOG	NA|NA|NA	S	Ankyrin repeat
Mtr30641	4641.GSMUA_Achr11P15360_001	2.6e-284	934.3	MOR1	GO:0000278,GO:0000280,GO:0000910,GO:0000911,GO:0000919,GO:0003674,GO:0005488,GO:0005515,GO:0005575,GO:0005622,GO:0005623,GO:0005737,GO:0005819,GO:0005856,GO:0005874,GO:0005911,GO:0005938,GO:0006996,GO:0007049,GO:0007067,GO:0008017,GO:0008092,GO:0008150,GO:0009506,GO:0009524,GO:0009574,GO:0009832,GO:0009920,GO:0009987,GO:0015630,GO:0015631,GO:0016043,GO:0022402,GO:0022607,GO:0030054,GO:0030863,GO:…	K16803		virNOG[6]	0TV06@lilNOG,0XPTW@NOG,1BKWU@strNOG,1DYS7@virNOG,KOG1820@euNOG	NA|NA|NA	Z	CLASP N terminal
Mtr18603	4641.GSMUA_Achr9P10420_001	3.1e-84	272.6			K19466		virNOG[6]	0TP3A@lilNOG,1BGAY@strNOG,1DU8F@virNOG,COG0513@NOG,KOG0331@euNOG	NA|NA|NA	A	HIT zinc finger
Mtr03123	4641.GSMUA_Achr11P18730_001	3.4e-297	975.8					virNOG[6]	0IVBI@euNOG,0TVCB@lilNOG,0Y8ZD@NOG,1BKYI@strNOG,1DYU2@virNOG	NA|NA|NA	S	PHD-finger
Mtr19066	4641.GSMUA_Achr11P19050_001	0	2151.3		GO:0005575,GO:0005622,GO:0005623,GO:0005737,GO:0005829,GO:0005886,GO:0007009,GO:0007275,GO:0008150,GO:0009555,GO:0009987,GO:0016020,GO:0016043,GO:0016044,GO:0032501,GO:0032502,GO:0044424,GO:0044444,GO:0044464,GO:0044699,GO:0044707,GO:0044763,GO:0048229,GO:0048856,GO:0061024,GO:0071840,GO:0071944			virNOG[6]	0TSJK@lilNOG,0XQGS@NOG,1BN7B@strNOG,1E028@virNOG,KOG0198@euNOG	NA|NA|NA	T	S_TKc
Mtr30567	4577.GRMZM2G104999_P02	1.3e-84	272.4		GO:0005575,GO:0005622,GO:0005623,GO:0005737,GO:0044424,GO:0044464	K01240		virNOG[6]	0TS3V@lilNOG,15NW0@poaNOG,1BMZH@strNOG,1DZTW@virNOG,COG1957@NOG,KOG2938@euNOG	NA|NA|NA	F	Inosine-uridine preferring nucleoside hydrolase
Mtr24175	4641.GSMUA_Achr8P30820_001	3.2e-102	333.5		GO:0008150,GO:0009314,GO:0009411,GO:0009416,GO:0009628,GO:0010224,GO:0050896			virNOG[6]	0IE2R@euNOG,0TU7T@lilNOG,0YDXB@NOG,1BC28@strNOG,1DQ0P@virNOG	NA|NA|NA	S	expressed protein
Mtr24180	4641.GSMUA_Achr8P30520_001	1.5e-47	152	OSI_09177				virNOG[6]	0JCSI@euNOG,0TZ7C@lilNOG,0YZF0@NOG,1BS4Y@strNOG,1E3VQ@virNOG	NA|NA|NA	K	AP2
Mtr20575	29760.VIT_09s0002g06120.t01	8.1e-22	67.7		GO:0005575,GO:0005622,GO:0005623,GO:0005737,GO:0009507,GO:0009536,GO:0043226,GO:0043227,GO:0043229,GO:0043231,GO:0044424,GO:0044444,GO:0044464			virNOG[6]	0IVTN@euNOG,120W7@NOG,1BQGD@strNOG,1E2AU@virNOG	NA|NA|NA	S	Biotin carboxyl carrier protein of acetyl-CoA
Mtr31804	29760.VIT_14s0083g00370.t01	6.1e-21	64.1					virNOG[6]	0IJCY@euNOG,0YG6N@NOG,1BKNF@strNOG,1DYI1@virNOG	NA|NA|NA	S	Pfam:DUF231
Mtr32335	29760.VIT_13s0064g01240.t01	7.8e-31	98.6	RPL31		K02910		virNOG[6]	1BS6G@strNOG,1E41J@virNOG,COG2097@NOG,KOG0893@euNOG	NA|NA|NA	J	60s ribosomal protein
Mtr30580	4641.GSMUA_Achr6P25040_001	1.8e-54	174.4		GO:0005575,GO:0005623,GO:0005886,GO:0016020,GO:0044464,GO:0071944	K12275		virNOG[6]	0TVY1@lilNOG,1BHK1@strNOG,1DVFZ@virNOG,COG5232@NOG,KOG2927@euNOG	NA|NA|NA	U	Translocation protein Sec62
Mtr37346	4641.GSMUA_Achr4P14460_001	2.9e-96	310.9	LHS1	GO:0005575,GO:0005622,GO:0005623,GO:0005634,GO:0043226,GO:0043227,GO:0043229,GO:0043231,GO:0044424,GO:0044464			virNOG[6]	0TWRF@lilNOG,1BQ09@strNOG,1E1UJ@virNOG,COG5068@NOG,KOG0014@euNOG	NA|NA|NA	K	transcription factor involved in the development of floral organs. Required for the formation of inner floral organs (lodicules, stamens and carpels, or whorls 2, 3 and 4) and the lemma and palea (whorl 1), which are grass floral organs analogous to sepals. May be involved in the control of flowering time. Seems to act as transcriptional activator. May act upstream of the auxin-responsive protein…
Mtr37720	4641.GSMUA_Achr4P25730_001	1.3e-88	287					virNOG[6]	0IEG5@euNOG,0TQQM@lilNOG,1BCNI@strNOG,1DQK7@virNOG,COG0515@NOG	NA|NA|NA	T	kinase family
Mtr14866	4533.OB04G35280.1	2.6e-25	78.3			K02153		virNOG[6]	0U0D7@lilNOG,121M0@NOG,15XP4@poaNOG,1BUP8@strNOG,1E6M7@virNOG,KOG3500@euNOG	NA|NA|NA	C	Inherit from KOG: ATPase, H transporting, lysosomal 9kDa, V0 subunit e1
Mtr34030	3694.POPTR_0008s14320.1	2.4e-20	63.1					virNOG[6]	0INKJ@euNOG,11NDE@NOG,1C6PE@strNOG,1EKK9@virNOG	NA|NA|NA	S	zinc finger CCCH domain-containing protein
Mtr29234	4641.GSMUA_Achr3P13320_001	2.4e-281	924		GO:0000035,GO:0000902,GO:0003674,GO:0003824,GO:0005488,GO:0005575,GO:0005622,GO:0005623,GO:0005737,GO:0005768,GO:0005794,GO:0005802,GO:0008150,GO:0008152,GO:0009653,GO:0009826,GO:0009932,GO:0009987,GO:0016020,GO:0016043,GO:0016049,GO:0016417,GO:0016740,GO:0016746,GO:0016747,GO:0032502,GO:0032989,GO:0040007,GO:0043226,GO:0043227,GO:0043229,GO:0043231,GO:0044424,GO:0044444,GO:0044464,GO:0044699,GO:…	K20032		virNOG[6]	0TNM9@lilNOG,1BMWZ@strNOG,1DZAM@virNOG,COG0666@NOG,COG5273@NOG,KOG0509@euNOG	NA|NA|NA	S	DHHC palmitoyltransferase
Mtr31381	4641.GSMUA_Achr4P12170_001	2.6e-210	690.4	MPK4	GO:0000003,GO:0000165,GO:0000226,GO:0000910,GO:0002376,GO:0003674,GO:0003824,GO:0004672,GO:0004674,GO:0004702,GO:0004707,GO:0004871,GO:0005057,GO:0005575,GO:0005622,GO:0005623,GO:0005634,GO:0005737,GO:0005829,GO:0005856,GO:0006464,GO:0006468,GO:0006793,GO:0006796,GO:0006950,GO:0006952,GO:0006955,GO:0006970,GO:0006971,GO:0006972,GO:0006996,GO:0007010,GO:0007017,GO:0007049,GO:0007112,GO:0007154,GO:…	K04371		virNOG[6]	0TIJH@lilNOG,0XNY0@NOG,1BCBR@strNOG,1DQ9R@virNOG,KOG0660@euNOG	NA|NA|NA	T	mitogen-activated protein kinase
Mtr31249	4641.GSMUA_Achr4P12670_001	2.1e-40	128.1					virNOG[6]	0JGI4@euNOG,0U173@lilNOG,0ZQH7@NOG,1BUX4@strNOG,1E623@virNOG	NA|NA|NA	S	Conserved conserved
Mtr31761	4081.Solyc09g065260.1.1	1.7e-26	83.6	OSI_13993				virNOG[6]	0IZKX@euNOG,0YN47@NOG,1BSHZ@strNOG,1E4HQ@virNOG	NA|NA|NA	S	Plastocyanin-like domain
Mtr29836	4641.GSMUA_Achr4P29870_001	1.1e-54	173.2	SCPL34	GO:0005575,GO:0005576,GO:0005618,GO:0005622,GO:0005623,GO:0005737,GO:0005773,GO:0009505,GO:0030312,GO:0043226,GO:0043227,GO:0043229,GO:0043231,GO:0044424,GO:0044444,GO:0044464,GO:0071944	K16297		virNOG[6]	0TPIK@lilNOG,1BBY0@strNOG,1DVWQ@virNOG,COG2939@NOG,KOG1282@euNOG	NA|NA|NA	O	Serine carboxypeptidase
Mtr36882	4641.GSMUA_Achr2P09160_001	1.3e-46	149.6			K13116		virNOG[6]	0TR58@lilNOG,0XQQC@NOG,1BKHN@strNOG,1DYDM@virNOG,KOG0341@euNOG	NA|NA|NA	A	DEAD-box ATP-dependent RNA helicase
Mtr17355	4641.GSMUA_Achr8P04310_001	8.4e-76	242.2		GO:0007275,GO:0008150,GO:0008544,GO:0009653,GO:0009888,GO:0009913,GO:0009987,GO:0010015,GO:0010053,GO:0010054,GO:0021700,GO:0022622,GO:0030154,GO:0030855,GO:0032501,GO:0032502,GO:0043588,GO:0044699,GO:0044707,GO:0044763,GO:0044767,GO:0048364,GO:0048468,GO:0048469,GO:0048513,GO:0048731,GO:0048764,GO:0048765,GO:0048856,GO:0048869,GO:0060429			virNOG[6]	0IWRJ@euNOG,0TR7F@lilNOG,0Y9VR@NOG,1BQGH@strNOG,1E2AZ@virNOG	NA|NA|NA	S	universal stress protein domain containing protein
Mtr06406	4641.GSMUA_Achr6P32290_001	1.3e-47	152.7		GO:0001071,GO:0003674,GO:0003700,GO:0005575,GO:0005622,GO:0005623,GO:0005634,GO:0005737,GO:0006355,GO:0008150,GO:0009889,GO:0010468,GO:0010556,GO:0019219,GO:0019222,GO:0031323,GO:0031326,GO:0043226,GO:0043227,GO:0043229,GO:0043231,GO:0044424,GO:0044464,GO:0050789,GO:0050794,GO:0051171,GO:0051252,GO:0060255,GO:0065007,GO:0080090,GO:2000112,GO:2001141			virNOG[6]	0IJPH@euNOG,0TTI8@lilNOG,0YDQ3@NOG,1BNPR@strNOG,1E0HF@virNOG	NA|NA|NA	S	(No apical meristem) protein
Mtr17482	4641.GSMUA_Achr8P07730_001	3.9e-41	129.4					virNOG[6]	1BD3R@strNOG,1DR18@virNOG,COG1881@NOG,KOG3346@euNOG	NA|NA|NA	S	Cen-like protein
Mtr17508	4641.GSMUA_Achr8P08570_001	0	1199.3			K08070		virNOG[6]	0TMPH@lilNOG,1BKFA@strNOG,1DYBQ@virNOG,COG2130@NOG,KOG1196@euNOG	NA|NA|NA	S	Zinc-binding dehydrogenase
Mtr06842	4113.PGSC0003DMT400027956	5.2e-42	133.4		GO:0000902,GO:0000904,GO:0005575,GO:0005622,GO:0005623,GO:0005737,GO:0005829,GO:0005856,GO:0005885,GO:0006996,GO:0007010,GO:0007015,GO:0007275,GO:0008150,GO:0008544,GO:0009653,GO:0009825,GO:0009888,GO:0009913,GO:0009987,GO:0010026,GO:0010090,GO:0015629,GO:0016043,GO:0016049,GO:0030029,GO:0030036,GO:0030154,GO:0030855,GO:0032501,GO:0032502,GO:0032989,GO:0032991,GO:0040007,GO:0043226,GO:0043228,GO:…	K18584		virNOG[6]	1BBTH@strNOG,1DPS4@virNOG,COG5277@NOG,KOG0678@euNOG	NA|NA|NA	Z	Actin-related protein
Mtr27916	4641.GSMUA_Achr5P28060_001	1.2e-83	270.6		GO:0000003,GO:0003006,GO:0003674,GO:0003676,GO:0003677,GO:0003697,GO:0005488,GO:0005575,GO:0005622,GO:0005623,GO:0005737,GO:0005739,GO:0006355,GO:0007275,GO:0008150,GO:0009553,GO:0009561,GO:0009653,GO:0009790,GO:0009791,GO:0009793,GO:0009889,GO:0010154,GO:0010468,GO:0010556,GO:0019219,GO:0019222,GO:0022414,GO:0031323,GO:0031326,GO:0031347,GO:0032501,GO:0032502,GO:0043226,GO:0043227,GO:0043229,GO:…	K06236,K08775		virNOG[6]	0TVF6@lilNOG,0Y06W@NOG,1BFEE@strNOG,1DTCN@virNOG,KOG4751@euNOG	NA|NA|NA	L	BRCA2, helical
Mtr35246	4641.GSMUA_Achr10P16890_001	1.1e-64	209.7		GO:0005575,GO:0005622,GO:0005623,GO:0005737,GO:0005777,GO:0042579,GO:0043226,GO:0043227,GO:0043229,GO:0043231,GO:0044424,GO:0044444,GO:0044464	K00276		virNOG[6]	0TWTC@lilNOG,1BCW4@strNOG,1DQTZ@virNOG,COG3733@NOG,KOG1186@euNOG	NA|NA|NA	Q	Copper amine oxidase, N2 domain
Mtr17110	29760.VIT_16s0050g00580.t01	8.6e-45	141.7		GO:0005575,GO:0005622,GO:0005623,GO:0005737,GO:0005768,GO:0005794,GO:0005802,GO:0010008,GO:0016020,GO:0031090,GO:0043226,GO:0043227,GO:0043229,GO:0043231,GO:0044422,GO:0044424,GO:0044440,GO:0044444,GO:0044446,GO:0044464	K09598		virNOG[6]	0XTES@NOG,1BGFZ@strNOG,1DYW2@virNOG,KOG2443@euNOG	NA|NA|NA	U	signal peptide peptidase-like
Mtr17984	29760.VIT_06s0009g02760.t01	6e-36	112.1					virNOG[6]	0J8GK@euNOG,0Z3F3@NOG,1BW9X@strNOG,1E8BV@virNOG	NA|NA|NA
Mtr34401	4641.GSMUA_Achr8P13460_001	1.1e-209	687	OSI_05475	GO:0002376,GO:0003674,GO:0003676,GO:0003723,GO:0003727,GO:0005488,GO:0005575,GO:0005576,GO:0005622,GO:0005623,GO:0005737,GO:0006091,GO:0006950,GO:0006952,GO:0006955,GO:0008150,GO:0008152,GO:0008187,GO:0008266,GO:0009055,GO:0009507,GO:0009526,GO:0009532,GO:0009534,GO:0009535,GO:0009536,GO:0009570,GO:0009579,GO:0009607,GO:0009617,GO:0009620,GO:0009767,GO:0009814,GO:0009817,GO:0009941,GO:0009987,GO:…	K02641		virNOG[6]	0TPVC@lilNOG,1BG90@strNOG,1DU80@virNOG,COG0369@NOG,KOG1158@euNOG	NA|NA|NA	C	Ferredoxin--NADP reductase, leaf isozyme
Mtr16873	4641.GSMUA_Achr11P23990_001	2.2e-20	60.2					virNOG[6]	0J5T4@euNOG,0XWQ1@NOG,1C4XC@strNOG,1EI1U@virNOG	NA|NA|NA	S	B_lectin
Mtr05864	4641.GSMUA_Achr6P01720_001	3.9e-278	915.3					virNOG[6]	0JAIR@euNOG,0TIMN@lilNOG,11BD7@NOG,1BF8Z@strNOG,1DT7A@virNOG	NA|NA|NA	S	3'-N-debenzoyl-2'-deoxytaxol N-benzoyltransferase
Mtr16021	4641.GSMUA_Achr8P24620_001	1e-73	233.3					virNOG[6]	0IP53@euNOG,0U6NN@lilNOG,11N2T@NOG,1C6TE@strNOG,1EKQD@virNOG	NA|NA|NA	S	RanBP2-type zinc finger protein At1g67325
Mtr03482	4641.GSMUA_Achr9P29420_001	4.9e-152	495					virNOG[6]	0TRA1@lilNOG,0XRTN@NOG,1BD18@strNOG,1DQYP@virNOG,KOG0167@euNOG	NA|NA|NA	S	U-box domain-containing protein
Mtr15613	4641.GSMUA_AchrUn_randomP16350_001	7.9e-204	667.2		GO:0003674,GO:0003824,GO:0004332,GO:0005575,GO:0005622,GO:0005623,GO:0005737,GO:0005739,GO:0006950,GO:0006979,GO:0008150,GO:0008152,GO:0009507,GO:0009532,GO:0009534,GO:0009536,GO:0009570,GO:0009579,GO:0010035,GO:0010038,GO:0010287,GO:0016829,GO:0016830,GO:0016832,GO:0031976,GO:0031984,GO:0042221,GO:0043226,GO:0043227,GO:0043229,GO:0043231,GO:0044422,GO:0044424,GO:0044434,GO:0044435,GO:0044444,GO:…	K01623		virNOG[6]	0TUNE@lilNOG,1BJVX@strNOG,1DXT1@virNOG,COG3588@NOG,KOG1557@euNOG	NA|NA|NA	G	fructose-bisphosphate aldolase
Mtr17551	4641.GSMUA_Achr8P06790_001	2.3e-175	573.4		GO:0000139,GO:0000325,GO:0003674,GO:0005215,GO:0005451,GO:0005575,GO:0005622,GO:0005623,GO:0005737,GO:0005773,GO:0005774,GO:0005783,GO:0005789,GO:0005794,GO:0005886,GO:0006810,GO:0006811,GO:0006812,GO:0006813,GO:0006814,GO:0006818,GO:0006950,GO:0006970,GO:0007275,GO:0008150,GO:0008324,GO:0009628,GO:0009651,GO:0009987,GO:0010107,GO:0010119,GO:0010351,GO:0012505,GO:0015075,GO:0015077,GO:0015078,GO:…	K14724		virNOG[6]	0TXBA@lilNOG,1BGEQ@strNOG,1DUC2@virNOG,COG0025@NOG,KOG1965@euNOG	NA|NA|NA	P	Sodium hydrogen exchanger
Mtr07233	4641.GSMUA_Achr3P04430_001	1.5e-121	396.4		GO:0005575,GO:0005622,GO:0005623,GO:0005737,GO:0008150,GO:0009536,GO:0010035,GO:0010167,GO:0042221,GO:0043226,GO:0043227,GO:0043229,GO:0043231,GO:0044424,GO:0044444,GO:0044464,GO:0050896,GO:1901698,GO:1901700	K01834		virNOG[6]	0TM85@lilNOG,1BGK2@strNOG,1DUH2@virNOG,COG0588@NOG,KOG0235@euNOG	NA|NA|NA	G	2,3-bisphosphoglycerate-dependent phosphoglycerate
Mtr25953	4641.GSMUA_Achr2P10940_001	5e-55	174.4			K08901		virNOG[6]	0JFG9@euNOG,0TZXA@lilNOG,11A2P@NOG,1BT6Y@strNOG,1E52Q@virNOG	NA|NA|NA	S	Oxygen evolving enhancer protein 3 (PsbQ)
Mtr18128	4641.GSMUA_Achr8P13710_001	1.5e-78	252.7					virNOG[6]	0INWV@euNOG,0TSC0@lilNOG,11MBV@NOG,1BJ50@strNOG,1DX27@virNOG	NA|NA|NA	S	Protein of unknown function (DUF3755)
Mtr33649	3847.GLYMA13G06010.3	2.5e-149	488.4	HDA2	GO:0002376,GO:0003674,GO:0003824,GO:0004407,GO:0005575,GO:0005622,GO:0005623,GO:0005634,GO:0006325,GO:0006355,GO:0006464,GO:0006473,GO:0006475,GO:0006476,GO:0006950,GO:0006952,GO:0006955,GO:0006996,GO:0008150,GO:0008152,GO:0009292,GO:0009294,GO:0009405,GO:0009607,GO:0009611,GO:0009814,GO:0009861,GO:0009889,GO:0009890,GO:0009892,GO:0009987,GO:0010468,GO:0010556,GO:0010558,GO:0010605,GO:0010629,GO:…	K06067		virNOG[6]	1BJ05@strNOG,1DWXI@virNOG,COG0123@NOG,KOG1342@euNOG	NA|NA|NA	B	histone deacetylase
Mtr01127	4641.GSMUA_Achr3P11550_001	0	1094.6		GO:0003674,GO:0003824,GO:0004802,GO:0005575,GO:0005622,GO:0005623,GO:0005737,GO:0006950,GO:0006970,GO:0008150,GO:0008152,GO:0009507,GO:0009526,GO:0009532,GO:0009534,GO:0009535,GO:0009536,GO:0009570,GO:0009579,GO:0009628,GO:0009651,GO:0009941,GO:0010035,GO:0010038,GO:0016020,GO:0016740,GO:0016744,GO:0031967,GO:0031975,GO:0031976,GO:0031984,GO:0034357,GO:0042221,GO:0042651,GO:0043226,GO:0043227,GO:…	K00615		virNOG[6]	0TUC3@lilNOG,1BCDX@strNOG,1DQBZ@virNOG,COG0021@NOG,KOG0523@euNOG	NA|NA|NA	G	Transketolase, thiamine diphosphate binding domain
Mtr01031	4641.GSMUA_Achr3P11530_001	1.4e-179	587.4		GO:0003674,GO:0003824,GO:0004175,GO:0004252,GO:0005575,GO:0005618,GO:0005623,GO:0008150,GO:0008152,GO:0008233,GO:0008236,GO:0016787,GO:0017171,GO:0030312,GO:0044464,GO:0070011,GO:0071944			virNOG[6]	0IEU2@euNOG,0TQMP@lilNOG,1BG2Q@strNOG,1DWUW@virNOG,COG1404@NOG	NA|NA|NA	O	Subtilase family
Mtr00982	4641.GSMUA_Achr3P10380_001	6.6e-89	287.4					virNOG[6]	0IZUJ@euNOG,0TY4C@lilNOG,0YMY7@NOG,1BR5Y@strNOG,1E3DG@virNOG	NA|NA|NA	S	expressed protein
Mtr01828	4641.GSMUA_AchrUn_randomP20640_001	2.1e-168	549.6		GO:0003674,GO:0003824,GO:0004842,GO:0006464,GO:0006950,GO:0006952,GO:0008150,GO:0008152,GO:0009607,GO:0009617,GO:0009987,GO:0016567,GO:0016874,GO:0016879,GO:0016881,GO:0019538,GO:0019787,GO:0032446,GO:0036211,GO:0042742,GO:0043170,GO:0043412,GO:0044237,GO:0044238,GO:0044260,GO:0044267,GO:0050896,GO:0051704,GO:0051707,GO:0051865,GO:0070647,GO:0071704			virNOG[6]	0IJ0U@euNOG,0TNU9@lilNOG,1BE88@strNOG,1DS5Y@virNOG,COG0666@NOG	NA|NA|NA	O	E3 ubiquitin-protein ligase
Mtr00406	4641.GSMUA_Achr6P11610_001	1e-29	94.1		GO:0000502,GO:0005575,GO:0005622,GO:0005623,GO:0005634,GO:0005737,GO:0005773,GO:0005774,GO:0005829,GO:0005840,GO:0008150,GO:0010035,GO:0010038,GO:0010043,GO:0016020,GO:0022626,GO:0030529,GO:0031090,GO:0032991,GO:0042221,GO:0043226,GO:0043227,GO:0043228,GO:0043229,GO:0043231,GO:0043232,GO:0043234,GO:0044422,GO:0044424,GO:0044437,GO:0044444,GO:0044445,GO:0044446,GO:0044464,GO:0050896	K02730		virNOG[6]	0TP23@lilNOG,0XR7X@NOG,1BIS6@strNOG,1DSW1@virNOG,KOG0182@euNOG	NA|NA|NA	O	The proteasome is a multicatalytic proteinase complex which is characterized by its ability to cleave peptides with Arg, Phe, Tyr, Leu, and Glu adjacent to the leaving group at neutral or slightly basic pH. The proteasome has an ATP-dependent proteolytic activity (By similarity)
Mtr33467	4641.GSMUA_Achr3P18720_001	6e-32	101.5		GO:0005575,GO:0005623,GO:0005886,GO:0016020,GO:0044464,GO:0071944			virNOG[6]	0IXPG@euNOG,0TYX8@lilNOG,11NRU@NOG,1BSI3@strNOG,1E3SZ@virNOG	NA|NA|NA	O	Membrane-anchored ubiquitin-fold protein
Mtr00699	3694.POPTR_0010s18420.1	9.4e-84	270.9		GO:0001071,GO:0003002,GO:0003674,GO:0003700,GO:0005575,GO:0005622,GO:0005623,GO:0005634,GO:0006355,GO:0007275,GO:0007389,GO:0008150,GO:0009832,GO:0009834,GO:0009889,GO:0009987,GO:0010453,GO:0010455,GO:0010468,GO:0010556,GO:0019219,GO:0019222,GO:0022622,GO:0031323,GO:0031326,GO:0032501,GO:0032502,GO:0042546,GO:0043226,GO:0043227,GO:0043229,GO:0043231,GO:0044085,GO:0044424,GO:0044464,GO:0044699,GO:…			virNOG[6]	0IHYV@euNOG,0YDYB@NOG,1BJDH@strNOG,1DXAZ@virNOG	NA|NA|NA	K	(NAC) domain-containing protein
Mtr26145	4641.GSMUA_Achr10P07360_001	5.7e-192	627.7		GO:0005575,GO:0005622,GO:0005623,GO:0005737,GO:0005768,GO:0005794,GO:0005802,GO:0043226,GO:0043227,GO:0043229,GO:0043231,GO:0044424,GO:0044444,GO:0044464			virNOG[6]	0IJBF@euNOG,0TQ37@lilNOG,101A9@NOG,1BGH7@strNOG,1DUEK@virNOG	NA|NA|NA	S	Protein of unknown function (DUF616)
Mtr07476	4641.GSMUA_Achr10P17600_001	1.6e-48	154.9					virNOG[6]	0J2CV@euNOG,0YUR2@NOG,1BVVS@strNOG,1E7Y5@virNOG	NA|NA|NA	S	Inherit from NOG: expressed protein
Mtr23652	4558.Sb09g022960.1	2.5e-61	197.9	CPK13	GO:0003674,GO:0003824,GO:0004672,GO:0004674,GO:0005575,GO:0005623,GO:0005886,GO:0006464,GO:0006468,GO:0006793,GO:0006796,GO:0008150,GO:0008152,GO:0009987,GO:0016020,GO:0016301,GO:0016310,GO:0016740,GO:0016772,GO:0016773,GO:0019538,GO:0036211,GO:0043170,GO:0043412,GO:0044237,GO:0044238,GO:0044260,GO:0044267,GO:0044464,GO:0046777,GO:0071704,GO:0071944	K13412		virNOG[6]	0TRMP@lilNOG,0XRMJ@NOG,15NDS@poaNOG,1BE22@strNOG,1DR35@virNOG,KOG0032@euNOG	NA|NA|NA	T	calcium-dependent protein kinase
Mtr14230	4641.GSMUA_Achr8P05810_001	3.2e-124	405.6			K13083		virNOG[6]	0TTRJ@lilNOG,1BNKG@strNOG,1E0E2@virNOG,COG2124@NOG,KOG0156@euNOG	NA|NA|NA	Q	Cytochrome P450
Mtr02944	4641.GSMUA_Achr10P18600_001	6.7e-40	126.6	AP1	GO:0005575,GO:0005622,GO:0005623,GO:0005634,GO:0043226,GO:0043227,GO:0043229,GO:0043231,GO:0044424,GO:0044464	K09264		virNOG[6]	1BPFJ@strNOG,1DZTS@virNOG,COG5068@NOG,KOG0014@euNOG	NA|NA|NA	K	Transcription factor
Mtr25374	4641.GSMUA_Achr10P23290_001	4.4e-227	744.2					virNOG[6]	1BDX5@strNOG,1DRUJ@virNOG,COG0515@NOG,KOG0192@euNOG	NA|NA|NA	T	serine threonine-protein kinase
Mtr13770	4641.GSMUA_Achr4P01640_001	4.6e-228	747.4	OSI_38576				virNOG[6]	0II18@euNOG,0TU7Q@lilNOG,0YBTS@NOG,1BJMP@strNOG,1DY0X@virNOG	NA|NA|NA	S	Fibronectin type III domain containing protein, expressed
Mtr14909	4641.GSMUA_Achr6P11120_001	9.9e-88	284.5		GO:0000026,GO:0000030,GO:0003674,GO:0003824,GO:0004376,GO:0004377,GO:0005575,GO:0005622,GO:0005623,GO:0005737,GO:0005783,GO:0005789,GO:0005975,GO:0006464,GO:0006486,GO:0006487,GO:0006488,GO:0006490,GO:0006629,GO:0006950,GO:0006970,GO:0008150,GO:0008152,GO:0009058,GO:0009059,GO:0009100,GO:0009101,GO:0009311,GO:0009628,GO:0009719,GO:0009725,GO:0009737,GO:0009832,GO:0009987,GO:0010033,GO:0012505,GO:…	K03844		virNOG[6]	0TNTS@lilNOG,1BIKZ@strNOG,1DWI6@virNOG,COG0438@NOG,KOG1387@euNOG	NA|NA|NA	M	Glycosyl transferases group 1
Mtr13586	4641.GSMUA_Achr10P04690_001	5.7e-224	737		GO:0000932,GO:0000956,GO:0005575,GO:0005622,GO:0005623,GO:0005737,GO:0006139,GO:0006401,GO:0006402,GO:0006725,GO:0006807,GO:0008150,GO:0008152,GO:0009056,GO:0009057,GO:0009987,GO:0016070,GO:0016071,GO:0019439,GO:0030529,GO:0031086,GO:0031087,GO:0032991,GO:0034641,GO:0034655,GO:0035770,GO:0043170,GO:0043226,GO:0043228,GO:0043229,GO:0043232,GO:0044237,GO:0044238,GO:0044248,GO:0044260,GO:0044265,GO:…	K12611		virNOG[6]	0TVKC@lilNOG,0XRY6@NOG,1BFHY@strNOG,1DTG0@virNOG,KOG2868@euNOG	NA|NA|NA	A, K	mRNA-decapping enzyme-like protein
Mtr15121	4641.GSMUA_Achr10P18110_001	2.3e-130	422.1		GO:0003674,GO:0003824,GO:0004073,GO:0005575,GO:0005622,GO:0005623,GO:0005737,GO:0005739,GO:0008150,GO:0008152,GO:0009507,GO:0009532,GO:0009536,GO:0009570,GO:0016491,GO:0016620,GO:0016903,GO:0043226,GO:0043227,GO:0043229,GO:0043231,GO:0044422,GO:0044424,GO:0044434,GO:0044435,GO:0044444,GO:0044446,GO:0044464,GO:0044710,GO:0055114	K00133		virNOG[6]	0TW2H@lilNOG,1BID4@strNOG,1DYJC@virNOG,COG0136@NOG,KOG4777@euNOG	NA|NA|NA	E	aspartate-semialdehyde dehydrogenase
Mtr02212	4641.GSMUA_Achr11P08270_001	1.1e-57	185.2					virNOG[6]	0U62F@lilNOG,0ZKV6@NOG,1C68E@strNOG,1EK6Q@virNOG,KOG4293@euNOG,KOG4731@euNOG	NA|NA|NA	D, T	DOMON domain containing protein, expressed
Mtr14932	29760.VIT_13s0019g01990.t01	5.7e-60	192.2		GO:0003674,GO:0003824,GO:0005575,GO:0006725,GO:0008150,GO:0008152,GO:0008374,GO:0009058,GO:0009698,GO:0009699,GO:0009987,GO:0010345,GO:0016020,GO:0016740,GO:0016746,GO:0016747,GO:0019438,GO:0019748,GO:0044237,GO:0044249,GO:0044550,GO:0044710,GO:0044711,GO:0071704,GO:0090447,GO:1901360,GO:1901362,GO:1901576	K13508		virNOG[6]	0IVES@euNOG,0YAYJ@NOG,1BIPW@strNOG,1DZ1E@virNOG	NA|NA|NA	I	glycerol-3-phosphate acyltransferase
Mtr12331	4641.GSMUA_Achr9P27430_001	9.2e-39	121.2					virNOG[6]	0IRS2@euNOG,1234X@NOG,1C79J@strNOG,1EM6U@virNOG	NA|NA|NA
Mtr34222	4641.GSMUA_Achr8P05380_001	8.1e-39	124.2		GO:0005575,GO:0005622,GO:0005623,GO:0005634,GO:0005730,GO:0005911,GO:0008150,GO:0009506,GO:0010035,GO:0010038,GO:0030054,GO:0031974,GO:0031981,GO:0042221,GO:0043226,GO:0043227,GO:0043228,GO:0043229,GO:0043231,GO:0043232,GO:0043233,GO:0044422,GO:0044424,GO:0044428,GO:0044446,GO:0044464,GO:0046686,GO:0050896,GO:0055044,GO:0070013	K12812,K13182		virNOG[6]	0TMV9@lilNOG,1BH6F@strNOG,1DV2K@virNOG,COG0513@NOG,KOG0329@euNOG	NA|NA|NA	A	DEAD-box ATP-dependent RNA helicase
Mtr09047	4641.GSMUA_Achr1P20310_001	4e-278	913.6		GO:0005575,GO:0005622,GO:0005623,GO:0005737,GO:0005829,GO:0044424,GO:0044444,GO:0044464	K03707		virNOG[6]	0IG8J@euNOG,0TSYE@lilNOG,11Z2Y@NOG,1BGKM@strNOG,1DUHK@virNOG	NA|NA|NA	S	TENA/THI-4/PQQC family
Mtr08670	4641.GSMUA_Achr3P00720_001	2.8e-81	261.8	RPL22	GO:0005575,GO:0005622,GO:0005623,GO:0005634,GO:0005730,GO:0005737,GO:0005829,GO:0005840,GO:0005886,GO:0005911,GO:0009506,GO:0015934,GO:0016020,GO:0022625,GO:0022626,GO:0030054,GO:0030529,GO:0031974,GO:0031981,GO:0032991,GO:0043226,GO:0043227,GO:0043228,GO:0043229,GO:0043231,GO:0043232,GO:0043233,GO:0044391,GO:0044422,GO:0044424,GO:0044428,GO:0044444,GO:0044445,GO:0044446,GO:0044464,GO:0055044,GO:…	K02891		virNOG[6]	0TZPN@lilNOG,11UVJ@NOG,1BSZD@strNOG,1E4V5@virNOG,KOG3434@euNOG	NA|NA|NA	J	60S ribosomal protein L22-2
Mtr25902	4641.GSMUA_Achr7P27360_001	3.6e-230	755.3		GO:0002376,GO:0003674,GO:0003676,GO:0003723,GO:0003727,GO:0003824,GO:0004372,GO:0005488,GO:0005575,GO:0005576,GO:0005622,GO:0005623,GO:0005634,GO:0005737,GO:0005739,GO:0005759,GO:0005829,GO:0005840,GO:0005886,GO:0006950,GO:0006952,GO:0006955,GO:0008150,GO:0008152,GO:0008187,GO:0008219,GO:0008266,GO:0009058,GO:0009266,GO:0009409,GO:0009507,GO:0009526,GO:0009532,GO:0009534,GO:0009536,GO:0009570,GO:…	K00600		virNOG[6]	0TK6Q@lilNOG,1BD7K@strNOG,1DR54@virNOG,COG0112@NOG,KOG2467@euNOG	NA|NA|NA	E	Interconversion of serine and glycine (By similarity)
Mtr09710	4641.GSMUA_AchrUn_randomP05050_001	9.2e-27	82.5					virNOG[6]	0IZ5M@euNOG,0U0UP@lilNOG,0YSB4@NOG,1BUNP@strNOG,1E6KI@virNOG	NA|NA|NA	S	B-box zinc finger family protein
Mtr35055	4641.GSMUA_Achr3P21360_001	7.1e-32	100.5					virNOG[6]	0IJC8@euNOG,0TN0D@lilNOG,10TMV@NOG,1BJE0@strNOG,1DUE5@virNOG	NA|NA|NA
Mtr09849	4641.GSMUA_Achr1P15060_001	2.1e-219	717.9					virNOG[6]	0TKJC@lilNOG,0XSZZ@NOG,1BKDB@strNOG,1DY9R@virNOG,KOG1364@euNOG	NA|NA|NA	O	UBX domain-containing protein
Mtr26051	4641.GSMUA_Achr3P28540_001	1.2e-64	204.9			K09422		virNOG[6]	0TKK6@lilNOG,1BK7A@strNOG,1DY3Z@virNOG,COG5147@NOG,KOG0048@euNOG	NA|NA|NA	K	myb-related protein Hv33
Mtr08110	4641.GSMUA_Achr1P07390_001	3.8e-274	902.7	OSI_32231	GO:0005575,GO:0016020,GO:0031224,GO:0031225,GO:0044425			virNOG[6]	0TNR8@lilNOG,0XNV7@NOG,1BGBM@strNOG,1DWVH@virNOG,KOG1339@euNOG	NA|NA|NA	O	aspartic proteinase-like protein
Mtr09408	4641.GSMUA_Achr1P16070_001	8.1e-132	429.5			K10949		virNOG[6]	1DS0U@virNOG,COG5196@NOG,KOG3106@euNOG	NA|NA|NA	U	ER lumen protein retaining
Mtr25959	88036.EFJ09760	5e-66	214	OSI_02912	GO:0003674,GO:0004872,GO:0005575,GO:0008150,GO:0008356,GO:0009719,GO:0009725,GO:0009737,GO:0009987,GO:0010033,GO:0016020,GO:0031224,GO:0031225,GO:0033993,GO:0042221,GO:0044425,GO:0044699,GO:0044763,GO:0050896,GO:0051301,GO:0097305,GO:1901700			virNOG[6]	1BJK1@strNOG,1DXHJ@virNOG,COG4886@NOG,KOG0619@euNOG	NA|NA|NA	T	Protein TOO MANY
Mtr34706	4577.GRMZM2G309025_P01	1.2e-28	91.3		GO:0003674,GO:0003824,GO:0004672,GO:0004674,GO:0005488,GO:0005515,GO:0005516,GO:0005575,GO:0005623,GO:0005886,GO:0006464,GO:0006468,GO:0006793,GO:0006796,GO:0008150,GO:0008152,GO:0009987,GO:0016020,GO:0016301,GO:0016310,GO:0016740,GO:0016772,GO:0016773,GO:0019538,GO:0036211,GO:0043170,GO:0043412,GO:0044237,GO:0044238,GO:0044260,GO:0044267,GO:0044425,GO:0044459,GO:0044464,GO:0071704,GO:0071944			virNOG[6]	0IFSD@euNOG,0TP2H@lilNOG,0YEQP@NOG,15M6U@poaNOG,1BFNA@strNOG,1DTK7@virNOG	NA|NA|NA	T	serine threonine-protein kinase
Mtr27004	4641.GSMUA_Achr2P05470_001	5e-102	328.4			K16280		virNOG[6]	0TQBF@lilNOG,0XPC8@NOG,1BGPV@strNOG,1DUKM@virNOG,KOG1327@euNOG	NA|NA|NA	O	Copine
Mtr27295	4641.GSMUA_Achr9P21710_001	9.4e-267	877.3	ATPB	GO:0000166,GO:0000275,GO:0001882,GO:0001883,GO:0003674,GO:0003676,GO:0003723,GO:0003727,GO:0005488,GO:0005507,GO:0005524,GO:0005575,GO:0005622,GO:0005623,GO:0005634,GO:0005730,GO:0005737,GO:0005739,GO:0005740,GO:0005743,GO:0005746,GO:0005747,GO:0005753,GO:0006139,GO:0006163,GO:0006164,GO:0006725,GO:0006753,GO:0006754,GO:0006793,GO:0006796,GO:0006807,GO:0006810,GO:0006811,GO:0006812,GO:0006818,GO:…	K02133		virNOG[6]	0TNFS@lilNOG,1BJ17@strNOG,1DWYK@virNOG,COG0055@NOG,KOG1350@euNOG	NA|NA|NA	C	Produces ATP from ADP in the presence of a proton gradient across the membrane (By similarity)
Mtr24752	4641.GSMUA_Achr10P28260_001	1.2e-150	491.8		GO:0003674,GO:0003824,GO:0004812,GO:0004824,GO:0005575,GO:0005622,GO:0005623,GO:0005737,GO:0005829,GO:0005911,GO:0008150,GO:0008152,GO:0009506,GO:0016874,GO:0016875,GO:0016876,GO:0030054,GO:0044424,GO:0044444,GO:0044464,GO:0055044	K04567		virNOG[6]	0TJV0@lilNOG,1BCWQ@strNOG,1DPRW@virNOG,COG1190@NOG,KOG1885@euNOG	NA|NA|NA	J	lysyl-tRNA synthetase
Mtr28738	4641.GSMUA_Achr1P04420_001	4.2e-205	670.9	ACS4	GO:0003674,GO:0003824,GO:0006082,GO:0006417,GO:0006520,GO:0006807,GO:0008150,GO:0008152,GO:0008652,GO:0009058,GO:0009692,GO:0009693,GO:0009889,GO:0009987,GO:0010035,GO:0010038,GO:0010039,GO:0010468,GO:0010556,GO:0010608,GO:0016053,GO:0016829,GO:0016846,GO:0016847,GO:0018871,GO:0019222,GO:0019752,GO:0031323,GO:0031326,GO:0032268,GO:0032787,GO:0042218,GO:0042221,GO:0043436,GO:0043449,GO:0043450,GO:…	K01762,K14270		virNOG[6]	0TP2R@lilNOG,1BFNI@strNOG,1DTKG@virNOG,COG0436@NOG,KOG0256@euNOG	NA|NA|NA	E	1-aminocyclopropane-1-carboxylate synthase
Mtr27196	4577.AC205703.4_FGP002	5.3e-80	259.7		GO:0000902,GO:0000904,GO:0005575,GO:0005622,GO:0005623,GO:0005737,GO:0005829,GO:0005856,GO:0005885,GO:0006996,GO:0007010,GO:0007015,GO:0007275,GO:0008150,GO:0008544,GO:0009653,GO:0009825,GO:0009888,GO:0009913,GO:0009987,GO:0010026,GO:0010090,GO:0015629,GO:0016043,GO:0016049,GO:0030029,GO:0030036,GO:0030154,GO:0030855,GO:0032501,GO:0032502,GO:0032989,GO:0032991,GO:0040007,GO:0043226,GO:0043228,GO:…	K18584		virNOG[6]	0TINA@lilNOG,15FHN@poaNOG,1BBTH@strNOG,1DPS4@virNOG,COG5277@NOG,KOG0678@euNOG	NA|NA|NA	Z	Functions as ATP-binding component of the Arp2 3 complex which is involved in regulation of actin polymerization and together with an activating nucleation-promoting factor (NPF) mediates the formation of branched actin networks. Seems to contact the pointed end of the daughter actin filament. Regulates the directionality of cell expansion by regulating the actin organization, and thus the microt…
Mtr27093	4558.Sb01g029100.1	4e-85	273.9					virNOG[6]	0IN4N@euNOG,0U6IM@lilNOG,0YFY0@NOG,163K8@poaNOG,1C6KS@strNOG,1EKHG@virNOG	NA|NA|NA	O	Ribosomal L18p/L5e family
Mtr24960	4641.GSMUA_Achr7P14640_001	4.1e-64	206		GO:0001071,GO:0003674,GO:0003700,GO:0005575,GO:0005622,GO:0005623,GO:0005634,GO:0006355,GO:0008150,GO:0009889,GO:0010468,GO:0010556,GO:0019219,GO:0019222,GO:0031323,GO:0031326,GO:0043226,GO:0043227,GO:0043229,GO:0043231,GO:0044424,GO:0044464,GO:0050789,GO:0050794,GO:0051171,GO:0051252,GO:0060255,GO:0065007,GO:0080090,GO:2000112,GO:2001141			virNOG[6]	0IEDR@euNOG,0TQDM@lilNOG,0YCJJ@NOG,1BDY5@strNOG,1DRVV@virNOG	NA|NA|NA	K	Helix-loop-helix DNA-binding domain
Mtr12333	4641.GSMUA_Achr7P21940_001	4.8e-58	187.3		GO:0003674,GO:0003676,GO:0003677,GO:0003723,GO:0005488,GO:0005575,GO:0005622,GO:0005623,GO:0005634,GO:0005737,GO:0005829,GO:0008150,GO:0043226,GO:0043227,GO:0043229,GO:0043231,GO:0044424,GO:0044444,GO:0044464,GO:0048519,GO:0048577,GO:0048579,GO:0048580,GO:0048581,GO:0048583,GO:0048585,GO:0048586,GO:0048587,GO:0050789,GO:0050793,GO:0051093,GO:0051239,GO:0051241,GO:0065007,GO:0097159,GO:1901363,GO:…	K14945		virNOG[6]	0TPPV@lilNOG,1BG0K@strNOG,1DTYA@virNOG,COG5176@NOG,KOG1588@euNOG	NA|NA|NA	A	KH domain-containing protein
Mtr10382	4641.GSMUA_Achr7P08060_001	7.5e-34	105.4		GO:0005575,GO:0005622,GO:0005623,GO:0005737,GO:0005783,GO:0005789,GO:0012505,GO:0016020,GO:0031090,GO:0042175,GO:0043226,GO:0043227,GO:0043229,GO:0043231,GO:0044422,GO:0044424,GO:0044425,GO:0044432,GO:0044444,GO:0044446,GO:0044464			virNOG[6]	0TYA6@lilNOG,11J9X@NOG,1BSF4@strNOG,1E4JX@virNOG,KOG3455@euNOG	NA|NA|NA	S	ergosterol biosynthetic protein
Mtr12476	4641.GSMUA_Achr7P22160_001	2.6e-41	130.5					virNOG[6]	0J2A7@euNOG,0U08Y@lilNOG,0YUR2@NOG,1BUW6@strNOG,1E6NC@virNOG	NA|NA|NA	S	expressed protein
Mtr23559	4641.GSMUA_Achr10P19160_001	7e-156	511.4	EMB3010	GO:0005575,GO:0005622,GO:0005623,GO:0005634,GO:0005730,GO:0005737,GO:0005829,GO:0005840,GO:0005886,GO:0005911,GO:0006139,GO:0006364,GO:0006396,GO:0006725,GO:0006807,GO:0008150,GO:0008152,GO:0009506,GO:0009507,GO:0009536,GO:0009987,GO:0010467,GO:0015935,GO:0016020,GO:0016070,GO:0016072,GO:0022613,GO:0022626,GO:0022627,GO:0030054,GO:0030529,GO:0031974,GO:0031981,GO:0032991,GO:0034470,GO:0034641,GO:…	K02991		virNOG[6]	0TJSJ@lilNOG,1BCUX@strNOG,1DQSP@virNOG,COG2125@NOG,KOG1646@euNOG	NA|NA|NA	J	40S ribosomal protein S6
Mtr04684	59689.Al_scaffold_0001_2947	3e-87	278.5		GO:0005575,GO:0005576			virNOG[6]	0BRWH@braNOG,0IKJ0@euNOG,1BG3U@strNOG,1DU1I@virNOG,COG3240@NOG	NA|NA|NA	I	lipid catabolic process
Mtr34620	4641.GSMUA_Achr6P24390_001	4.4e-53	170.6		GO:0005575,GO:0005623,GO:0005886,GO:0016020,GO:0044464,GO:0071944			virNOG[6]	1BFMC@strNOG,1DTJE@virNOG,COG0515@NOG,KOG0192@euNOG	NA|NA|NA	T	serine threonine-protein kinase HT1-like
Mtr23439	4641.GSMUA_Achr10P18110_001	9.3e-67	215.5		GO:0003674,GO:0003824,GO:0004073,GO:0005575,GO:0005622,GO:0005623,GO:0005737,GO:0005739,GO:0008150,GO:0008152,GO:0009507,GO:0009532,GO:0009536,GO:0009570,GO:0016491,GO:0016620,GO:0016903,GO:0043226,GO:0043227,GO:0043229,GO:0043231,GO:0044422,GO:0044424,GO:0044434,GO:0044435,GO:0044444,GO:0044446,GO:0044464,GO:0044710,GO:0055114	K00133		virNOG[6]	0TW2H@lilNOG,1BID4@strNOG,1DYJC@virNOG,COG0136@NOG,KOG4777@euNOG	NA|NA|NA	E	aspartate-semialdehyde dehydrogenase
Mtr03512	29760.VIT_01s0127g00560.t01	2.9e-115	374.8	NRX1	GO:0000003,GO:0000902,GO:0000904,GO:0001558,GO:0003006,GO:0005575,GO:0005622,GO:0005623,GO:0005737,GO:0005829,GO:0006935,GO:0008150,GO:0009605,GO:0009653,GO:0009826,GO:0009856,GO:0009860,GO:0009932,GO:0009987,GO:0010035,GO:0010038,GO:0010183,GO:0010769,GO:0016043,GO:0016049,GO:0022414,GO:0022603,GO:0022604,GO:0030154,GO:0032501,GO:0032502,GO:0032989,GO:0040007,GO:0040008,GO:0040011,GO:0042221,GO:…	K17609		virNOG[6]	0ZIWC@NOG,1BDM1@strNOG,1DRI9@virNOG,KOG2501@euNOG	NA|NA|NA	O	Nucleoredoxin
Mtr03958	4641.GSMUA_Achr6P00980_001	3.9e-127	414.7	OSI_06433	GO:0003674,GO:0004872,GO:0005488,GO:0005515,GO:0005575,GO:0005622,GO:0005623,GO:0005634,GO:0005737,GO:0007154,GO:0007165,GO:0008150,GO:0008289,GO:0009719,GO:0009725,GO:0009737,GO:0009738,GO:0009755,GO:0009987,GO:0010033,GO:0010427,GO:0019840,GO:0023052,GO:0031406,GO:0032870,GO:0033293,GO:0033993,GO:0036094,GO:0042221,GO:0042562,GO:0042802,GO:0042803,GO:0043167,GO:0043168,GO:0043178,GO:0043226,GO:…	K14496		virNOG[6]	0IVVS@euNOG,0TQ90@lilNOG,0YE0A@NOG,1BNP9@strNOG,1E0GY@virNOG	NA|NA|NA	S	abscisic acid receptor
Mtr05722	4641.GSMUA_Achr5P05160_001	2.4e-24	77	OSI_29453				virNOG[6]	0IYYJ@euNOG,0TVBJ@lilNOG,0YNX4@NOG,1BKTD@strNOG,1DYP2@virNOG	NA|NA|NA	K	AP2
Mtr00181	4641.GSMUA_Achr6P13160_001	8e-123	398.9		GO:0003674,GO:0003824,GO:0004553,GO:0004558,GO:0004564,GO:0004575,GO:0005575,GO:0005576,GO:0005618,GO:0005623,GO:0005975,GO:0005976,GO:0005982,GO:0005984,GO:0005985,GO:0005987,GO:0006073,GO:0006810,GO:0008150,GO:0008152,GO:0009056,GO:0009311,GO:0009313,GO:0009987,GO:0015926,GO:0016052,GO:0016787,GO:0016798,GO:0030312,GO:0043170,GO:0044042,GO:0044237,GO:0044238,GO:0044260,GO:0044262,GO:0044264,GO:…	K01193		virNOG[6]	0TV52@lilNOG,1BHJH@strNOG,1DUBE@virNOG,COG1621@NOG,KOG0228@euNOG	NA|NA|NA	G	Cell wall invertase
Mtr04061	4641.GSMUA_Achr6P32030_001	4.8e-52	164.1					virNOG[6]	0JD28@euNOG,0TIRR@lilNOG,0YM3E@NOG,1BBWF@strNOG,1DPV5@virNOG	NA|NA|NA	K	AP2 domain containing protein, expressed
Mtr33721	4641.GSMUA_Achr6P05250_001	4.6e-149	486.2		GO:0000003,GO:0005575,GO:0005622,GO:0005623,GO:0005634,GO:0005737,GO:0005829,GO:0007275,GO:0008150,GO:0009790,GO:0009846,GO:0009856,GO:0016020,GO:0022414,GO:0032501,GO:0032502,GO:0043226,GO:0043227,GO:0043229,GO:0043231,GO:0044424,GO:0044444,GO:0044464,GO:0044699,GO:0044703,GO:0044706,GO:0044707,GO:0044767,GO:0048856,GO:0051704	K03249		virNOG[6]	0TIX0@lilNOG,1BGD7@strNOG,1DUQI@virNOG,COG1310@NOG,KOG2975@euNOG	NA|NA|NA	J	Component of the eukaryotic translation initiation factor 3 (eIF-3) complex, which is involved in protein synthesis and, together with other initiation factors, stimulates binding of mRNA and methionyl-tRNAi to the 40S ribosome (By similarity)
Mtr23230	4641.GSMUA_Achr10P12330_001	7.6e-34	107.8	OSI_36371	GO:0005575,GO:0005623,GO:0005886,GO:0016020,GO:0044464,GO:0071944			virNOG[6]	0TN73@lilNOG,1BEYF@strNOG,1DSWD@virNOG,COG0398@NOG,KOG3140@euNOG	NA|NA|NA	S	SNARE associated Golgi protein
Mtr22210	4641.GSMUA_Achr8P20220_001	1.7e-240	791.1			K07408		virNOG[6]	0TSS6@lilNOG,1BDDF@strNOG,1DRAR@virNOG,COG2124@NOG,KOG0156@euNOG	NA|NA|NA	Q	Cytochrome P450
Mtr02083	4641.GSMUA_Achr5P12470_001	6.9e-45	143.1					virNOG[6]	0J3MU@euNOG,0TYJ2@lilNOG,11Z4C@NOG,1BRC5@strNOG,1E366@virNOG	NA|NA|NA	S	expressed protein
Mtr37021	4641.GSMUA_AchrUn_randomP15380_001	1.9e-79	257.2					virNOG[6]	0J3V9@euNOG,0TTJA@lilNOG,0YYWK@NOG,1BPUB@strNOG,1E1GV@virNOG	NA|NA|NA	S	expressed protein
Mtr27665	4641.GSMUA_Achr5P29310_001	0	1163.3		GO:0003674,GO:0005488,GO:0005509,GO:0005575,GO:0005622,GO:0005623,GO:0005737,GO:0009507,GO:0009526,GO:0009536,GO:0009941,GO:0031967,GO:0031975,GO:0043167,GO:0043169,GO:0043226,GO:0043227,GO:0043229,GO:0043231,GO:0044422,GO:0044424,GO:0044434,GO:0044435,GO:0044444,GO:0044446,GO:0044464,GO:0046872	K14684,K15111		virNOG[6]	0TK38@lilNOG,10BII@NOG,1BCWF@strNOG,1DU74@virNOG,KOG0768@euNOG	NA|NA|NA	C	mitochondrial substrate carrier family protein
Mtr20390	4641.GSMUA_Achr5P19460_001	0	1023.6					virNOG[6]	0TVMA@lilNOG,0XQGS@NOG,1BDQ5@strNOG,1DT0Q@virNOG,KOG0198@euNOG	NA|NA|NA	T	STE_MEKK_ste11_MAP3K.10 - STE kinases include homologs to sterile 7, sterile 11 and sterile 20 from yeast, expressed
Mtr06638	4641.GSMUA_Achr9P09160_001	4.1e-54	173.4		GO:0005575,GO:0005623,GO:0005886,GO:0005911,GO:0009506,GO:0016020,GO:0030054,GO:0044464,GO:0055044,GO:0071944			virNOG[6]	0IKWY@euNOG,0TTWN@lilNOG,0Y00J@NOG,1BETX@strNOG,1E0E4@virNOG	NA|NA|NA
Mtr07545	4641.GSMUA_Achr5P02020_001	3e-291	957.4			K10401		virNOG[6]	0TP5W@lilNOG,1BKY4@strNOG,1DYTN@virNOG,COG5059@NOG,KOG0242@euNOG	NA|NA|NA	Z	kinesin motor domain containing protein
Mtr18900	4641.GSMUA_Achr5P25800_001	1.6e-119	388.1		GO:0005575,GO:0005622,GO:0005623,GO:0005737,GO:0006355,GO:0006996,GO:0008150,GO:0009507,GO:0009532,GO:0009536,GO:0009570,GO:0009657,GO:0009658,GO:0009889,GO:0009987,GO:0010468,GO:0010556,GO:0016043,GO:0019219,GO:0019222,GO:0031323,GO:0031326,GO:0043226,GO:0043227,GO:0043229,GO:0043231,GO:0044422,GO:0044424,GO:0044434,GO:0044435,GO:0044444,GO:0044446,GO:0044464,GO:0044699,GO:0044763,GO:0050789,GO:…			virNOG[6]	0IRF9@euNOG,0TSST@lilNOG,0YAAY@NOG,1BE10@strNOG,1DRYR@virNOG	NA|NA|NA
Mtr27540	59689.fgenesh1_pm.C_scaffold_7001579	2.9e-61	196.7		GO:0000254,GO:0003674,GO:0003824,GO:0004497,GO:0005575,GO:0005622,GO:0005623,GO:0005737,GO:0005783,GO:0005789,GO:0006066,GO:0006629,GO:0006694,GO:0008150,GO:0008152,GO:0008202,GO:0008610,GO:0009058,GO:0012505,GO:0016020,GO:0016125,GO:0016126,GO:0016491,GO:0016705,GO:0016709,GO:0031090,GO:0042175,GO:0043226,GO:0043227,GO:0043229,GO:0043231,GO:0044238,GO:0044281,GO:0044283,GO:0044422,GO:0044424,GO:…	K14423		virNOG[6]	0BWED@braNOG,1BI7J@strNOG,1DW4J@virNOG,COG3000@NOG,COG5273@NOG,KOG0873@euNOG,KOG1315@euNOG	NA|NA|NA	I	Fatty acid hydroxylase superfamily
Mtr18655	4641.GSMUA_Achr11P17020_001	0	1139		GO:0003674,GO:0003824,GO:0004368,GO:0005575,GO:0005622,GO:0005623,GO:0005737,GO:0005739,GO:0005740,GO:0005743,GO:0005975,GO:0006066,GO:0006071,GO:0006091,GO:0006127,GO:0006810,GO:0006839,GO:0008150,GO:0008152,GO:0009056,GO:0009987,GO:0015980,GO:0016020,GO:0016052,GO:0016491,GO:0016614,GO:0016901,GO:0019400,GO:0019405,GO:0019563,GO:0019751,GO:0019866,GO:0022900,GO:0022904,GO:0031090,GO:0031966,GO:…	K00111		virNOG[6]	0TISR@lilNOG,1BD05@strNOG,1DQ8W@virNOG,COG0578@NOG,KOG0042@euNOG	NA|NA|NA	C	FAD dependent oxidoreductase
Mtr21167	4641.GSMUA_Achr11P24200_001	1.7e-167	547.9	AUX1	GO:0001736,GO:0001738,GO:0002009,GO:0003333,GO:0003674,GO:0005215,GO:0005342,GO:0005488,GO:0005575,GO:0005622,GO:0005623,GO:0005737,GO:0005768,GO:0005794,GO:0005886,GO:0006810,GO:0006811,GO:0006820,GO:0006865,GO:0007164,GO:0007275,GO:0008150,GO:0008509,GO:0008514,GO:0008544,GO:0009605,GO:0009606,GO:0009607,GO:0009624,GO:0009628,GO:0009629,GO:0009630,GO:0009653,GO:0009791,GO:0009886,GO:0009887,GO:…	K13946		virNOG[6]	0TJF4@lilNOG,1BDMA@strNOG,1DRIF@virNOG,COG0814@NOG,KOG1303@euNOG	NA|NA|NA	E	auxin transporter-like protein 1
Mtr09806	4641.GSMUA_Achr11P24170_001	0	1730.1		GO:0005575,GO:0005911,GO:0006810,GO:0006855,GO:0008150,GO:0009506,GO:0009987,GO:0015893,GO:0016020,GO:0030054,GO:0042221,GO:0042493,GO:0044699,GO:0044763,GO:0044765,GO:0050896,GO:0051179,GO:0051234,GO:0055044,GO:0055085			virNOG[6]	0TQFM@lilNOG,1BFC1@strNOG,1DRSZ@virNOG,COG0842@NOG,KOG0065@euNOG	NA|NA|NA	Q	Plant PDR ABC transporter associated
Mtr02926	4641.GSMUA_Achr11P04950_001	1.4e-40	128.4	OSI_18337				virNOG[6]	0IKAE@euNOG,0TP71@lilNOG,0YHUE@NOG,1BFRV@strNOG,1DTPT@virNOG	NA|NA|NA	S	Agenet domain
Mtr02976	4641.GSMUA_Achr11P03640_001	2.4e-100	323.8		GO:0005575,GO:0005622,GO:0005623,GO:0005737,GO:0005773,GO:0005774,GO:0016020,GO:0031090,GO:0043226,GO:0043227,GO:0043229,GO:0043231,GO:0044422,GO:0044424,GO:0044437,GO:0044444,GO:0044446,GO:0044464			virNOG[6]	0TY5Q@lilNOG,1BQV5@strNOG,1E2NY@virNOG,COG1814@NOG,KOG4473@euNOG	NA|NA|NA	S	VIT family
Mtr02954	3702.AT5G11160.1	1.7e-28	90.4		GO:0003674,GO:0003824,GO:0003999,GO:0005215,GO:0005575,GO:0005622,GO:0005623,GO:0005737,GO:0005794,GO:0005829,GO:0005886,GO:0006139,GO:0006144,GO:0006168,GO:0006725,GO:0006807,GO:0006810,GO:0006811,GO:0006817,GO:0006820,GO:0008150,GO:0008152,GO:0008509,GO:0009058,GO:0009112,GO:0009113,GO:0009987,GO:0015075,GO:0015103,GO:0015114,GO:0015698,GO:0016020,GO:0016740,GO:0016757,GO:0016763,GO:0018130,GO:…	K00759		virNOG[6]	0BS3A@braNOG,1BMN6@strNOG,1E0FA@virNOG,COG0503@NOG,KOG1712@euNOG	NA|NA|NA	F	Phosphoribosyl transferase domain
Mtr18571	4641.GSMUA_Achr11P15170_001	6.6e-127	415.7	RPS5	GO:0005575,GO:0005618,GO:0005622,GO:0005623,GO:0005737,GO:0005773,GO:0005774,GO:0005829,GO:0005840,GO:0005886,GO:0005911,GO:0009506,GO:0009507,GO:0009536,GO:0015935,GO:0016020,GO:0022626,GO:0022627,GO:0030054,GO:0030312,GO:0030529,GO:0031090,GO:0032991,GO:0043226,GO:0043227,GO:0043228,GO:0043229,GO:0043231,GO:0043232,GO:0044391,GO:0044422,GO:0044424,GO:0044437,GO:0044444,GO:0044445,GO:0044446,GO:…	K02989		virNOG[6]	0TJFM@lilNOG,1BCUS@strNOG,1DQSI@virNOG,COG0049@NOG,KOG3291@euNOG	NA|NA|NA	J	40S ribosomal protein
Mtr08550	39946.BGIOSGA012844-PA	1.3e-46	149.1	RPL27A	GO:0000003,GO:0003006,GO:0005575,GO:0005622,GO:0005623,GO:0005634,GO:0005730,GO:0005737,GO:0005829,GO:0005840,GO:0005911,GO:0007275,GO:0008150,GO:0009506,GO:0009791,GO:0009908,GO:0010229,GO:0015934,GO:0016020,GO:0022414,GO:0022625,GO:0022626,GO:0030054,GO:0030529,GO:0031974,GO:0031981,GO:0032501,GO:0032502,GO:0032991,GO:0043226,GO:0043227,GO:0043228,GO:0043229,GO:0043231,GO:0043232,GO:0043233,GO:…	K02900		virNOG[6]	0TU5T@lilNOG,15R18@poaNOG,1BQRC@strNOG,1E2JF@virNOG,COG0200@NOG,KOG1742@euNOG	NA|NA|NA	J	60S ribosomal protein
Mtr02325	4081.Solyc05g005200.2.1	1.1e-58	186.4			K01304		virNOG[6]	1BJXT@strNOG,1DXUU@virNOG,COG2039@NOG,KOG4755@euNOG	NA|NA|NA	O	Pyrrolidone-carboxylate
Mtr10380	4641.GSMUA_Achr4P01340_001	1.2e-234	769.7	ACS4	GO:0003674,GO:0003824,GO:0006082,GO:0006417,GO:0006520,GO:0006807,GO:0008150,GO:0008152,GO:0008652,GO:0009058,GO:0009692,GO:0009693,GO:0009889,GO:0009987,GO:0010035,GO:0010038,GO:0010039,GO:0010468,GO:0010556,GO:0010608,GO:0016053,GO:0016829,GO:0016846,GO:0016847,GO:0018871,GO:0019222,GO:0019752,GO:0031323,GO:0031326,GO:0032268,GO:0032787,GO:0042218,GO:0042221,GO:0043436,GO:0043449,GO:0043450,GO:…	K01762,K14270		virNOG[6]	0TP2R@lilNOG,1BFNI@strNOG,1DTKG@virNOG,COG0436@NOG,KOG0256@euNOG	NA|NA|NA	E	1-aminocyclopropane-1-carboxylate synthase
Mtr31605	4641.GSMUA_AchrUn_randomP11150_001	4.3e-34	109.1					virNOG[6]	0IF3W@euNOG,0TN4V@lilNOG,10MH1@NOG,1BCT7@strNOG,1DRZ1@virNOG	NA|NA|NA	M	Glycosyl transferases group 1
Mtr35605	4641.GSMUA_Achr5P01750_001	2.2e-33	104.8					virNOG[6]	0IYKC@euNOG,0YIS3@NOG,1BRRI@strNOG,1E3K9@virNOG	NA|NA|NA
Mtr29630	4577.GRMZM2G110913_P01	2.9e-33	105.4		GO:0005575,GO:0005622,GO:0005623,GO:0005634,GO:0007275,GO:0008150,GO:0009653,GO:0009791,GO:0009886,GO:0009887,GO:0009888,GO:0010015,GO:0010087,GO:0010089,GO:0010101,GO:0010102,GO:0010311,GO:0022622,GO:0032501,GO:0032502,GO:0043226,GO:0043227,GO:0043229,GO:0043231,GO:0044424,GO:0044464,GO:0044699,GO:0044707,GO:0044767,GO:0048364,GO:0048513,GO:0048527,GO:0048528,GO:0048569,GO:0048645,GO:0048646,GO:…			virNOG[6]	0IWWV@euNOG,0TJQK@lilNOG,0YA3N@NOG,15S1Z@poaNOG,1BRAX@strNOG,1E36J@virNOG	NA|NA|NA	S	Protein of unknown function DUF260
Mtr29919	4641.GSMUA_Achr2P11360_001	7.1e-212	694.7			K08832		virNOG[6]	0TVGK@lilNOG,0XRBH@NOG,1BM9B@strNOG,1DRHS@virNOG,KOG1290@euNOG	NA|NA|NA	T	serine threonine-protein kinase
Mtr30613	4641.GSMUA_Achr4P21210_001	3.2e-88	286.3		GO:0003674,GO:0003824,GO:0008150,GO:0008152,GO:0009982,GO:0016853,GO:0016866	K06176		virNOG[6]	0TWAC@lilNOG,1BM6C@strNOG,1DYDH@virNOG,COG0585@NOG,KOG2339@euNOG	NA|NA|NA	S	tRNA pseudouridine synthase D (TruD)
Mtr31088	4641.GSMUA_Achr4P14930_001	4.5e-53	166.9					virNOG[6]	0INUQ@euNOG,0ZNYF@NOG,1C6RN@strNOG,1EKNH@virNOG	NA|NA|NA	K	SANT
Mtr18147	4641.GSMUA_Achr4P01260_001	1.3e-155	507.6					virNOG[6]	0IKPF@euNOG,0TUYN@lilNOG,0YFY6@NOG,1BFBE@strNOG,1DT9W@virNOG	NA|NA|NA	S	expressed protein
Mtr30752	4641.GSMUA_Achr2P12050_001	2e-90	294.3			K14648		virNOG[6]	0TP2Z@lilNOG,0XX8E@NOG,1BF09@strNOG,1DSYD@virNOG,KOG2849@euNOG	NA|NA|NA	S	Endoribonuclease XendoU
Mtr16985	4641.GSMUA_Achr3P24220_001	2.2e-90	293.5					virNOG[6]	0IICI@euNOG,0TJQE@lilNOG,11G6N@NOG,1BCSH@strNOG,1DQQB@virNOG	NA|NA|NA	S	expressed protein
Mtr36700	4641.GSMUA_Achr4P02580_001	3.2e-37	118.7					virNOG[6]	0IVWV@euNOG,0TY49@lilNOG,0YKTU@NOG,1BQWA@strNOG,1E2PZ@virNOG	NA|NA|NA	S	VQ motif
Mtr16651	4641.GSMUA_Achr9P00510_001	1.2e-54	175.4		GO:0005575,GO:0005622,GO:0005623,GO:0005737,GO:0044424,GO:0044464	K13993		virNOG[6]	0TZ7N@lilNOG,1BF0V@strNOG,1DSZ0@virNOG,COG0071@NOG,KOG0710@euNOG	NA|NA|NA	O	Hsp20/alpha crystallin family
Mtr06770	4641.GSMUA_Achr9P16870_001	9.1e-305	1002.8			K00423		virNOG[6]	0TSPN@lilNOG,1BG3I@strNOG,1DU15@virNOG,COG2132@NOG,KOG1263@euNOG	NA|NA|NA	Q	L-ascorbate oxidase homolog
Mtr13318	4577.GRMZM5G890431_P01	2.3e-35	110.8					virNOG[6]	0J7ZW@euNOG,0U1Q0@lilNOG,0ZF6Z@NOG,162R1@poaNOG,1BW60@strNOG,1E8RI@virNOG	NA|NA|NA
Mtr16624	4641.GSMUA_Achr9P12360_001	8.5e-153	498.9	OSAHL2	GO:0005575,GO:0005622,GO:0005623,GO:0005737,GO:0005829,GO:0044424,GO:0044444,GO:0044464			virNOG[6]	0IJ9U@euNOG,0TP2A@lilNOG,0YFVM@NOG,1BFN7@strNOG,1DTK4@virNOG	NA|NA|NA	S	AT hook motif domain containing protein, expressed
Mtr17736	4641.GSMUA_Achr4P29920_001	5e-85	276.9		GO:0003674,GO:0003824,GO:0004553,GO:0004557,GO:0005575,GO:0005618,GO:0005622,GO:0005623,GO:0005737,GO:0005975,GO:0006629,GO:0006643,GO:0006664,GO:0006665,GO:0006672,GO:0006677,GO:0006687,GO:0006807,GO:0007275,GO:0008150,GO:0008152,GO:0009056,GO:0009311,GO:0009505,GO:0009653,GO:0009887,GO:0009909,GO:0009911,GO:0009965,GO:0009987,GO:0010016,GO:0015925,GO:0016042,GO:0016137,GO:0016139,GO:0016787,GO:…	K07407		virNOG[6]	0TS25@lilNOG,0XPF1@NOG,1BEH4@strNOG,1DUWG@virNOG,KOG2366@euNOG	NA|NA|NA	G	alpha-galactosidase
Mtr16380	4641.GSMUA_Achr8P29070_001	2.1e-88	285.6	OSI_35674	GO:0005575,GO:0005622,GO:0005623,GO:0005737,GO:0005829,GO:0008150,GO:0008152,GO:0009056,GO:0009404,GO:0009407,GO:0009987,GO:0019748,GO:0044237,GO:0044248,GO:0044424,GO:0044444,GO:0044464,GO:0044710	K01800		virNOG[6]	0TWNI@lilNOG,1BEK1@strNOG,1DSHV@virNOG,COG0625@NOG,KOG0868@euNOG	NA|NA|NA	O	glutathione S-transferase
Mtr37804	4641.GSMUA_Achr9P00510_001	4.5e-32	101.2		GO:0005575,GO:0005622,GO:0005623,GO:0005737,GO:0044424,GO:0044464	K13993		virNOG[6]	0TZ7N@lilNOG,1BF0V@strNOG,1DSZ0@virNOG,COG0071@NOG,KOG0710@euNOG	NA|NA|NA	O	Hsp20/alpha crystallin family
Mtr25956	4641.GSMUA_Achr8P31170_001	3.7e-36	112.8		GO:0001071,GO:0003674,GO:0003676,GO:0003677,GO:0003700,GO:0005488,GO:0005575,GO:0005622,GO:0005623,GO:0005634,GO:0006355,GO:0007275,GO:0008150,GO:0009719,GO:0009725,GO:0009733,GO:0009889,GO:0010033,GO:0010468,GO:0010556,GO:0019219,GO:0019222,GO:0022622,GO:0031323,GO:0031326,GO:0032501,GO:0032502,GO:0042221,GO:0043226,GO:0043227,GO:0043229,GO:0043231,GO:0044424,GO:0044464,GO:0044699,GO:0044707,GO:…	K09338		virNOG[6]	0TS4K@lilNOG,0Z2UE@NOG,1BRCE@strNOG,1E36I@virNOG,KOG0483@euNOG	NA|NA|NA	K	transcription regulatory region sequence-specific DNA binding
Mtr15237	4641.GSMUA_Achr5P06210_001	1.1e-20	65.1					virNOG[6]	0TSD4@lilNOG,10X8D@NOG,1BBVZ@strNOG,1DPUK@virNOG,KOG1072@euNOG	NA|NA|NA	S	Kelch motif
Mtr15635	4641.GSMUA_AchrUn_randomP16350_001	5.7e-190	621.5		GO:0003674,GO:0003824,GO:0004332,GO:0005575,GO:0005622,GO:0005623,GO:0005737,GO:0005739,GO:0006950,GO:0006979,GO:0008150,GO:0008152,GO:0009507,GO:0009532,GO:0009534,GO:0009536,GO:0009570,GO:0009579,GO:0010035,GO:0010038,GO:0010287,GO:0016829,GO:0016830,GO:0016832,GO:0031976,GO:0031984,GO:0042221,GO:0043226,GO:0043227,GO:0043229,GO:0043231,GO:0044422,GO:0044424,GO:0044434,GO:0044435,GO:0044444,GO:…	K01623		virNOG[6]	0TUNE@lilNOG,1BJVX@strNOG,1DXT1@virNOG,COG3588@NOG,KOG1557@euNOG	NA|NA|NA	G	fructose-bisphosphate aldolase
Mtr07859	4641.GSMUA_Achr1P12550_001	1.8e-22	70					virNOG[6]	0TP1R@lilNOG,1BM7P@strNOG,1DXTB@virNOG,COG4886@NOG,KOG4658@euNOG	NA|NA|NA	T	Disease resistance protein
Mtr33810	4641.GSMUA_Achr9P21420_001	7.7e-38	119.6	OSI_02159				virNOG[6]	0IWWM@euNOG,0U09U@lilNOG,0YQ3P@NOG,1BTZC@strNOG,1E5VY@virNOG	NA|NA|NA	S	Zinc finger protein
Mtr17999	4641.GSMUA_Achr8P11890_001	5.3e-157	512.8		GO:0005575,GO:0005622,GO:0005623,GO:0005737,GO:0005739,GO:0005740,GO:0005743,GO:0016020,GO:0019866,GO:0031090,GO:0031966,GO:0031967,GO:0031975,GO:0043226,GO:0043227,GO:0043229,GO:0043231,GO:0044422,GO:0044424,GO:0044429,GO:0044444,GO:0044446,GO:0044464	K03217		virNOG[6]	0TUTW@lilNOG,1BETD@strNOG,1DSQX@virNOG,COG0706@NOG,KOG1239@euNOG	NA|NA|NA	O, U	mitochondrial inner membrane protein OXA1-like
Mtr04374	4641.GSMUA_Achr9P31030_001	2.1e-200	653.5		GO:0000188,GO:0001932,GO:0001933,GO:0003674,GO:0003824,GO:0004721,GO:0005575,GO:0005622,GO:0005623,GO:0005737,GO:0006469,GO:0006793,GO:0006796,GO:0008138,GO:0008150,GO:0008152,GO:0009892,GO:0009966,GO:0009968,GO:0009987,GO:0010563,GO:0010605,GO:0010627,GO:0010646,GO:0010648,GO:0010741,GO:0016311,GO:0016787,GO:0016788,GO:0016791,GO:0019220,GO:0019222,GO:0023051,GO:0023057,GO:0031323,GO:0031324,GO:…	K14165		virNOG[6]	0TVJ8@lilNOG,1BJAV@strNOG,1DZZU@virNOG,COG2453@NOG,KOG1716@euNOG	NA|NA|NA	V	Actin-fragmin kinase, catalytic
Mtr37461	3711.Bra022812.1-P	5e-28	86.4		GO:0005575,GO:0005623,GO:0005886,GO:0005911,GO:0009506,GO:0016020,GO:0030054,GO:0044464,GO:0055044,GO:0071944	K13436		virNOG[6]	0BUHF@braNOG,1BYWR@strNOG,1EBH0@virNOG,COG0515@NOG,KOG1187@euNOG	NA|NA|NA	T	serine threonine protein kinase
Mtr37172	39946.BGIOSGA025093-PA	4e-27	82.3	OSI_24771				virNOG[6]	0JWF6@euNOG,0U5GB@lilNOG,104ZM@NOG,162UE@poaNOG,1C4GA@strNOG,1EI0E@virNOG	NA|NA|NA
Mtr34773	4641.GSMUA_Achr8P06210_001	2e-280	924.2		GO:0005575,GO:0005622,GO:0005623,GO:0005737,GO:0005829,GO:0044424,GO:0044444,GO:0044464	K01648	ACITL	virNOG[6]	0TK2A@lilNOG,1BFAE@strNOG,1DT8W@virNOG,COG0045@NOG,KOG1254@euNOG	NA|NA|NA	C	ATP-grasp domain
Mtr34470	4641.GSMUA_Achr5P28020_001	4.8e-35	110.8					virNOG[6]	0J0TK@euNOG,0U035@lilNOG,0YQU8@NOG,1BUDB@strNOG,1E6AF@virNOG	NA|NA|NA	S	expressed protein
Mtr18204	4641.GSMUA_Achr5P19070_001	5.3e-187	614					virNOG[6]	0IGFB@euNOG,0TVT5@lilNOG,0ZGHX@NOG,1BH00@strNOG,1DUWJ@virNOG	NA|NA|NA	S	GDP-fucose protein O-fucosyltransferase
Mtr35689	4641.GSMUA_Achr9P12200_001	7.3e-29	88.3					virNOG[6]	0JI38@euNOG,0ZAUZ@NOG,1BWQV@strNOG,1E8P5@virNOG	NA|NA|NA
Mtr33686	4641.GSMUA_Achr9P29520_001	2.1e-88	286.3		GO:0005575,GO:0005623,GO:0005886,GO:0016020,GO:0044464,GO:0071944			virNOG[6]	0TWTB@lilNOG,1BKAC@strNOG,1DWZY@virNOG,COG0515@NOG,KOG1187@euNOG	NA|NA|NA	T	Protein kinase domain containing protein, expressed
Mtr17934	4113.PGSC0003DMT400081442	1.1e-23	73.8					virNOG[6]	0J8J2@euNOG,0ZHKU@NOG,1BUIR@strNOG,1E6G6@virNOG	NA|NA|NA
Mtr00323	4641.GSMUA_Achr3P01530_001	2.3e-158	519	OSI_22239	GO:0000170,GO:0003674,GO:0003824,GO:0005575,GO:0005622,GO:0005623,GO:0005737,GO:0005783,GO:0005789,GO:0005794,GO:0006629,GO:0006643,GO:0006665,GO:0006807,GO:0007275,GO:0008150,GO:0008152,GO:0008610,GO:0009058,GO:0009314,GO:0009416,GO:0009628,GO:0009639,GO:0009640,GO:0009791,GO:0009987,GO:0012505,GO:0016020,GO:0016491,GO:0030148,GO:0031090,GO:0032501,GO:0032502,GO:0042175,GO:0043226,GO:0043227,GO:…	K04713		virNOG[6]	0TTDT@lilNOG,1BJ7B@strNOG,1DSSF@virNOG,COG3000@NOG,KOG0874@euNOG	NA|NA|NA	I	Fatty acid hydroxylase superfamily
Mtr34152	4641.GSMUA_Achr9P13450_001	3e-80	261.1	OSI_09241		K08835		virNOG[6]	0TRNV@lilNOG,0XSWS@NOG,1BDWN@strNOG,1DRU5@virNOG,KOG0582@euNOG	NA|NA|NA	T	S_TKc
Mtr00694	4641.GSMUA_Achr3P15410_001	9.3e-116	376					virNOG[6]	0IH1B@euNOG,0TV6G@lilNOG,0YG86@NOG,1BQGU@strNOG,1DQFM@virNOG	NA|NA|NA	S	Rop guanine nucleotide exchange factor 1
Mtr35944	4641.GSMUA_AchrUn_randomP18760_001	5.3e-59	188.2		GO:0000139,GO:0005575,GO:0005622,GO:0005623,GO:0005737,GO:0005783,GO:0005789,GO:0005794,GO:0012505,GO:0016020,GO:0031090,GO:0042175,GO:0043226,GO:0043227,GO:0043229,GO:0043231,GO:0044422,GO:0044424,GO:0044425,GO:0044431,GO:0044432,GO:0044444,GO:0044446,GO:0044464	K08495		virNOG[6]	0TISK@lilNOG,0YI1X@NOG,1BBWZ@strNOG,1DPVT@virNOG,KOG3208@euNOG	NA|NA|NA	U	Involved in transport from the ER to the Golgi apparatus as well as in intra-Golgi transport. It belongs to a super-family of proteins called t-SNAREs or soluble NSF (N-ethylmaleimide- sensitive factor) attachment protein receptor (By similarity)
Mtr14323	4641.GSMUA_Achr10P11350_001	6.8e-60	194.6		GO:0000139,GO:0005575,GO:0005622,GO:0005623,GO:0005737,GO:0005768,GO:0005770,GO:0005773,GO:0005794,GO:0005802,GO:0006605,GO:0006623,GO:0006810,GO:0006886,GO:0007034,GO:0008104,GO:0008150,GO:0009987,GO:0010008,GO:0012505,GO:0012506,GO:0015031,GO:0016020,GO:0016023,GO:0016482,GO:0030135,GO:0030136,GO:0030659,GO:0030662,GO:0030665,GO:0031090,GO:0031410,GO:0031902,GO:0031982,GO:0031988,GO:0033036,GO:…			virNOG[6]	0IFFK@euNOG,0TV2N@lilNOG,105IF@NOG,1BF9P@strNOG,1DSXI@virNOG	NA|NA|NA	U	vacuolar-sorting receptor
Mtr03026	4641.GSMUA_Achr10P08270_001	5.9e-115	372.8					virNOG[6]	0IHMD@euNOG,0TY8S@lilNOG,0YFA9@NOG,1BQFW@strNOG,1E2AA@virNOG	NA|NA|NA	K	MYB family transcription factor
Mtr24951	4641.GSMUA_Achr10P22400_001	4.7e-107	348.5		GO:0001676,GO:0002238,GO:0003674,GO:0003824,GO:0005575,GO:0005622,GO:0005623,GO:0005737,GO:0005783,GO:0005789,GO:0005794,GO:0005886,GO:0006082,GO:0006629,GO:0006631,GO:0006633,GO:0008150,GO:0008152,GO:0008610,GO:0009058,GO:0009607,GO:0009620,GO:0009987,GO:0010033,GO:0012505,GO:0016020,GO:0016053,GO:0016410,GO:0016740,GO:0016746,GO:0016747,GO:0019752,GO:0031090,GO:0032787,GO:0042175,GO:0042221,GO:…	K04710		virNOG[6]	0TUYY@lilNOG,1BMAV@strNOG,1DYD6@virNOG,COG5058@NOG,KOG1607@euNOG	NA|NA|NA	U	ASC1-like protein
Mtr23271	4641.GSMUA_Achr4P09550_001	1.3e-21	64.4					virNOG[6]	0JNP7@euNOG,116EG@NOG,1C2KT@strNOG,1EF6G@virNOG	NA|NA|NA	S	expressed protein
Mtr34113	29760.VIT_09s0018g02130.t01	7.3e-90	289.2		GO:0000003,GO:0003674,GO:0003824,GO:0005215,GO:0005388,GO:0005488,GO:0005515,GO:0005516,GO:0005575,GO:0005623,GO:0005886,GO:0006139,GO:0006152,GO:0006163,GO:0006195,GO:0006200,GO:0006725,GO:0006753,GO:0006793,GO:0006796,GO:0006807,GO:0006810,GO:0006811,GO:0006812,GO:0006816,GO:0007275,GO:0007338,GO:0008150,GO:0008152,GO:0008324,GO:0009056,GO:0009116,GO:0009117,GO:0009119,GO:0009123,GO:0009125,GO:…	K01537		virNOG[6]	0XNNC@NOG,1BNDT@strNOG,1E08A@virNOG,KOG0204@euNOG	NA|NA|NA	P	calcium-transporting ATPase 9, plasma membrane-type-like
Mtr08402	4641.GSMUA_Achr10P07470_001	3.6e-69	220.7		GO:0001071,GO:0003674,GO:0003700,GO:0005575,GO:0005622,GO:0005623,GO:0005634,GO:0006355,GO:0008150,GO:0009889,GO:0010468,GO:0010556,GO:0019219,GO:0019222,GO:0031323,GO:0031326,GO:0043226,GO:0043227,GO:0043229,GO:0043231,GO:0044424,GO:0044464,GO:0050789,GO:0050794,GO:0051171,GO:0051252,GO:0060255,GO:0065007,GO:0080090,GO:2000112,GO:2001141			virNOG[6]	0IIYW@euNOG,0Y9TK@NOG,1BPEI@strNOG,1E199@virNOG	NA|NA|NA	K	Transcription factor
Mtr14036	3702.AT5G60860.1	1.3e-64	207.8		GO:0005575,GO:0005622,GO:0005623,GO:0005737,GO:0005829,GO:0005886,GO:0008150,GO:0010035,GO:0010038,GO:0016020,GO:0042221,GO:0044424,GO:0044444,GO:0044464,GO:0046686,GO:0050896,GO:0071944	K07904,K07976		virNOG[6]	0BX0Z@braNOG,1BBZX@strNOG,1DPYH@virNOG,COG1100@NOG,KOG0087@euNOG	NA|NA|NA	U	RAB GTPase homolog
Mtr25720	4641.GSMUA_Achr7P11140_001	4.9e-127	413.1			K13115		virNOG[6]	0TRHW@lilNOG,1BGMS@strNOG,1DVK0@virNOG,COG5134@NOG,KOG2990@euNOG	NA|NA|NA	S	coiled-coil domain-containing protein
Mtr37746	4641.GSMUA_Achr3P29770_001	1.1e-57	184	CCD1	GO:0003674,GO:0003824,GO:0005575,GO:0005622,GO:0005623,GO:0005737,GO:0005773,GO:0005774,GO:0005794,GO:0005886,GO:0005911,GO:0006629,GO:0006720,GO:0006721,GO:0008150,GO:0008152,GO:0008300,GO:0009056,GO:0009506,GO:0009987,GO:0010436,GO:0016020,GO:0016042,GO:0016108,GO:0016110,GO:0016115,GO:0016116,GO:0016118,GO:0016119,GO:0016121,GO:0016122,GO:0016124,GO:0016491,GO:0016701,GO:0016702,GO:0030054,GO:…	K11159		virNOG[6]	0TN1J@lilNOG,1BK5T@strNOG,1DY2G@virNOG,COG3670@NOG,KOG1285@euNOG	NA|NA|NA	Q	Carotenoid cleavage dioxygenase 1
Mtr09270	4641.GSMUA_Achr1P21510_001	6e-53	169.6		GO:0005575,GO:0005622,GO:0005623,GO:0005737,GO:0009507,GO:0009536,GO:0016020,GO:0043226,GO:0043227,GO:0043229,GO:0043231,GO:0044424,GO:0044444,GO:0044464	K01626		virNOG[6]	0IGEI@euNOG,0TK94@lilNOG,1BG7Y@strNOG,1DU57@virNOG,COG3200@NOG	NA|NA|NA	E	phospho-2-dehydro-3-deoxyheptonate aldolase
Mtr35582	4641.GSMUA_Achr4P01530_001	4.9e-83	264.7					virNOG[6]	0ITMF@euNOG,0TMFA@lilNOG,0XU9Y@NOG,1C7K0@strNOG,1EMHQ@virNOG	NA|NA|NA	S	U-box domain-containing protein
Mtr24862	4641.GSMUA_Achr3P27790_001	7.2e-58	184.2					virNOG[6]	0TUU2@lilNOG,1BNWJ@strNOG,1E0QX@virNOG,COG4886@NOG,KOG4658@euNOG	NA|NA|NA	T	NB-ARC domain
Mtr09309	4641.GSMUA_Achr4P30910_001	2.1e-51	162.7		GO:0005575,GO:0005622,GO:0005623,GO:0005634,GO:0005737,GO:0043226,GO:0043227,GO:0043229,GO:0043231,GO:0044424,GO:0044464	K12581		virNOG[6]	1C2UH@strNOG,1EFZ7@virNOG,COG5228@NOG,KOG0304@euNOG	NA|NA|NA	K	CCR4-associated factor 1 homolog 8
Mtr34862	4641.GSMUA_Achr3P32120_001	8e-97	313.9					virNOG[6]	0IK3I@euNOG,0TRAW@lilNOG,0YAJT@NOG,1BDC0@strNOG,1DR9E@virNOG	NA|NA|NA	S	function domain containing protein, expressed
Mtr09748	15368.BRADI4G15160.1	1e-60	193.9			K06890		virNOG[6]	0TQWN@lilNOG,15MIN@poaNOG,1BGWK@strNOG,1E1J1@virNOG,COG0670@NOG,KOG2322@euNOG	NA|NA|NA	T	Pfam:UPF0005
Mtr09038	4641.GSMUA_Achr2P18300_001	5.6e-124	404.9		GO:0003674,GO:0003824,GO:0004175,GO:0004197,GO:0008150,GO:0008152,GO:0008233,GO:0008234,GO:0010941,GO:0010942,GO:0016787,GO:0043067,GO:0043068,GO:0048518,GO:0048522,GO:0050789,GO:0050794,GO:0065007,GO:0070011			virNOG[6]	0TWDU@lilNOG,0Y41C@NOG,1BKAV@strNOG,1DY7J@virNOG,KOG1546@euNOG	NA|NA|NA	D, O	Caspase domain
Mtr09097	4641.GSMUA_Achr1P19990_001	1.1e-25	80.1		GO:0005575,GO:0005622,GO:0005623,GO:0005737,GO:0005768,GO:0005794,GO:0005802,GO:0043226,GO:0043227,GO:0043229,GO:0043231,GO:0044424,GO:0044444,GO:0044464			virNOG[6]	0IJ0Y@euNOG,0TTUH@lilNOG,0YF1M@NOG,1BKX6@strNOG,1DYSR@virNOG	NA|NA|NA	S	Pfam:DUF248
Mtr08424	4641.GSMUA_Achr1P08870_001	1.1e-49	158.1		GO:0005575,GO:0016020			virNOG[6]	1BBZZ@strNOG,1DPYJ@virNOG,COG1131@NOG,KOG0061@euNOG	NA|NA|NA	Q	ABC transporter
Mtr09372	4641.GSMUA_Achr1P16090_001	2.3e-63	205.1		GO:0005575,GO:0005622,GO:0005623,GO:0005634,GO:0043226,GO:0043227,GO:0043229,GO:0043231,GO:0044424,GO:0044464	K03123		virNOG[6]	0TZAU@lilNOG,1BT76@strNOG,1E4NA@virNOG,COG5123@NOG,KOG3463@euNOG	NA|NA|NA	K	TFIIA is a component of the transcription machinery of RNA polymerase II and plays an important role in transcriptional activation (By similarity)
Mtr34799	4641.GSMUA_Achr1P21760_001	1.2e-32	104.6		GO:0000139,GO:0005575,GO:0005622,GO:0005623,GO:0005737,GO:0005783,GO:0005789,GO:0005793,GO:0005794,GO:0005795,GO:0005801,GO:0012505,GO:0016020,GO:0031090,GO:0031984,GO:0031985,GO:0032580,GO:0033106,GO:0033116,GO:0042175,GO:0043226,GO:0043227,GO:0043229,GO:0043231,GO:0044422,GO:0044424,GO:0044425,GO:0044431,GO:0044432,GO:0044444,GO:0044446,GO:0044464			virNOG[6]	0TJUV@lilNOG,0XTBQ@NOG,1BD9R@strNOG,1DR74@virNOG,KOG1691@euNOG	NA|NA|NA	U	Transmembrane emp24 domain-containing protein
Mtr07729	4641.GSMUA_Achr4P10430_001	3.2e-218	715.9	MUM4	GO:0000003,GO:0003006,GO:0003674,GO:0003824,GO:0005575,GO:0005622,GO:0005623,GO:0005737,GO:0005829,GO:0005911,GO:0006139,GO:0006725,GO:0006753,GO:0006793,GO:0006796,GO:0006807,GO:0006810,GO:0007154,GO:0007165,GO:0007275,GO:0008150,GO:0008152,GO:0009058,GO:0009117,GO:0009165,GO:0009225,GO:0009226,GO:0009506,GO:0009719,GO:0009725,GO:0009733,GO:0009734,GO:0009755,GO:0009791,GO:0009812,GO:0009813,GO:…	K01710,K12450		virNOG[6]	0TJUC@lilNOG,1BBX3@strNOG,1DQU2@virNOG,COG1088@NOG,KOG0747@euNOG	NA|NA|NA	G	RmlD substrate binding domain
Mtr20059	39947.LOC_Os12g13300.1	2.1e-126	412.1		GO:0005575,GO:0005623,GO:0005886,GO:0016020,GO:0044464,GO:0071944			virNOG[6]	0IF8T@euNOG,0TTAK@lilNOG,0ZGUU@NOG,15Q4P@poaNOG,1BK25@strNOG,1DWK8@virNOG	NA|NA|NA	T	Leucine rich repeat N-terminal domain
Mtr27215	4641.GSMUA_Achr1P25560_001	8.6e-68	216.3			K00799		virNOG[6]	0TR2A@lilNOG,0XSIX@NOG,1BHAQ@strNOG,1DV6T@virNOG,KOG0406@euNOG	NA|NA|NA	O	glutathione S-transferase
Mtr26762	3711.Bra026310.1-P	1.6e-61	198.4					virNOG[6]	0BUII@braNOG,11VJ1@NOG,1BS3Z@strNOG,1E3Z8@virNOG,KOG3399@euNOG	NA|NA|NA	S	Pfam:Yippee
Mtr26319	4641.GSMUA_Achr2P00240_001	9.9e-165	539.9	PAL	GO:0003674,GO:0003824,GO:0005575,GO:0005622,GO:0005623,GO:0005737,GO:0005829,GO:0006082,GO:0006725,GO:0006950,GO:0006979,GO:0007275,GO:0008150,GO:0008152,GO:0009056,GO:0009058,GO:0009314,GO:0009411,GO:0009414,GO:0009415,GO:0009416,GO:0009555,GO:0009628,GO:0009696,GO:0009698,GO:0009699,GO:0009808,GO:0009819,GO:0009987,GO:0010035,GO:0010224,GO:0016054,GO:0016829,GO:0016840,GO:0016841,GO:0019438,GO:…	K10775		virNOG[6]	0TST8@lilNOG,1BGMD@strNOG,1DSDD@virNOG,COG2986@NOG,KOG0222@euNOG	NA|NA|NA	Q	Phenylalanine ammonia-lyase
Mtr27340	4641.GSMUA_Achr2P07740_001	3.9e-31	98.1		GO:0005575,GO:0005623,GO:0005886,GO:0016020,GO:0044464,GO:0071944	K08494		virNOG[6]	0IJE9@euNOG,0TKQ4@lilNOG,1023C@NOG,1BFF3@strNOG,1DSEG@virNOG	NA|NA|NA	S	novel plant SNARE
Mtr27453	4641.GSMUA_Achr2P10630_001	5e-149	488.1		GO:0003674,GO:0003824,GO:0004553,GO:0004557,GO:0005575,GO:0005618,GO:0005622,GO:0005623,GO:0005737,GO:0005975,GO:0006629,GO:0006643,GO:0006664,GO:0006665,GO:0006672,GO:0006677,GO:0006687,GO:0006807,GO:0007275,GO:0008150,GO:0008152,GO:0009056,GO:0009311,GO:0009505,GO:0009653,GO:0009887,GO:0009909,GO:0009911,GO:0009965,GO:0009987,GO:0010016,GO:0015925,GO:0016042,GO:0016137,GO:0016139,GO:0016787,GO:…	K07407		virNOG[6]	0TS25@lilNOG,0XPF1@NOG,1BEH4@strNOG,1DUWG@virNOG,KOG2366@euNOG	NA|NA|NA	G	alpha-galactosidase
Mtr17756	4641.GSMUA_AchrUn_randomP00940_001	7.2e-61	196.5		GO:0005575,GO:0005622,GO:0005623,GO:0005634,GO:0005737,GO:0005829,GO:0006355,GO:0008150,GO:0009889,GO:0010468,GO:0010556,GO:0019219,GO:0019222,GO:0031323,GO:0031326,GO:0043226,GO:0043227,GO:0043229,GO:0043231,GO:0044424,GO:0044444,GO:0044464,GO:0050789,GO:0050794,GO:0051171,GO:0051252,GO:0060255,GO:0065007,GO:0080090,GO:2000112,GO:2001141			virNOG[6]	0TWVP@lilNOG,0XS5M@NOG,1BCII@strNOG,1DUH6@virNOG,KOG0520@euNOG	NA|NA|NA	K	calmodulin-binding transcription activator
Mtr27106	4641.GSMUA_Achr2P01870_001	6.4e-29	89.9	PPDK	GO:0005575,GO:0005622,GO:0005623,GO:0005634,GO:0005737,GO:0005829,GO:0009507,GO:0009532,GO:0009536,GO:0009570,GO:0043226,GO:0043227,GO:0043229,GO:0043231,GO:0044422,GO:0044424,GO:0044434,GO:0044435,GO:0044444,GO:0044446,GO:0044464	K01006		virNOG[6]	0IIM3@euNOG,0TUVX@lilNOG,1BIEI@strNOG,1DWBE@virNOG,COG0574@NOG	NA|NA|NA	C	Pyruvate phosphate dikinase
Mtr32896	4538.ORGLA03G0394200.1	1.4e-50	160.2	NDHI	GO:0005575,GO:0005622,GO:0005623,GO:0005737,GO:0009507,GO:0009534,GO:0009535,GO:0009536,GO:0009579,GO:0016020,GO:0031976,GO:0031984,GO:0034357,GO:0042651,GO:0043226,GO:0043227,GO:0043229,GO:0043231,GO:0044422,GO:0044424,GO:0044434,GO:0044435,GO:0044436,GO:0044444,GO:0044446,GO:0044464,GO:0055035	K05580		virNOG[6]	0TYUF@lilNOG,15XRX@poaNOG,1BH31@strNOG,1DUZ7@virNOG,COG1143@NOG,KOG3256@euNOG	NA|NA|NA	C	NDH shuttles electrons from NAD(P)H plastoquinone, via FMN and iron-sulfur (Fe-S) centers, to quinones in the photosynthetic chain and possibly in a chloroplast respiratory chain. The immediate electron acceptor for the enzyme in this species is believed to be plastoquinone. Couples the redox reaction to proton translocation, and thus conserves the redox energy in a proton gradient (By similarity)
Mtr13448	29760.VIT_04s0008g06460.t01	3.3e-87	281.6			K07964		virNOG[6]	0IHNV@euNOG,0YDJW@NOG,1BDNJ@strNOG,1DQT7@virNOG	NA|NA|NA	G	heparanase-like protein
Mtr12398	4641.GSMUA_Achr8P17460_001	3.8e-36	114.4					virNOG[6]	0IHAI@euNOG,0TPTG@lilNOG,0Y9A9@NOG,1BG91@strNOG,1DU6B@virNOG	NA|NA|NA
Mtr05080	4641.GSMUA_Achr11P25900_001	7.2e-88	285.7	B120	GO:0003674,GO:0003824,GO:0004672,GO:0004674,GO:0005488,GO:0005515,GO:0005516,GO:0005575,GO:0005623,GO:0005886,GO:0006464,GO:0006468,GO:0006793,GO:0006796,GO:0008150,GO:0008152,GO:0009987,GO:0016020,GO:0016301,GO:0016310,GO:0016740,GO:0016772,GO:0016773,GO:0019538,GO:0036211,GO:0043170,GO:0043412,GO:0044237,GO:0044238,GO:0044260,GO:0044267,GO:0044425,GO:0044459,GO:0044464,GO:0071704,GO:0071944			virNOG[6]	0IE3D@euNOG,0TS4Y@lilNOG,1BFGP@strNOG,1DTEV@virNOG,COG0515@NOG	NA|NA|NA	T	serine threonine-protein kinase
Mtr11691	3694.POPTR_0001s19170.1	2.5e-54	175.3		GO:0005575,GO:0005622,GO:0005623,GO:0005856,GO:0043226,GO:0043228,GO:0043229,GO:0043232,GO:0044424,GO:0044464	K05759		virNOG[6]	126PD@NOG,1BR88@strNOG,1E32E@virNOG,KOG1755@euNOG	NA|NA|NA	Z	Binds to actin and affects the structure of the cytoskeleton. At high concentrations, profilin prevents the polymerization of actin, whereas it enhances it at low concentrations. By
Mtr11272	4641.GSMUA_Achr6P05080_001	2.3e-71	230.4			K08678		virNOG[6]	0TPZB@lilNOG,1BG7Q@strNOG,1DU50@virNOG,COG0451@NOG,KOG1429@euNOG	NA|NA|NA	G, M	UDP-glucuronic acid decarboxylase
Mtr30663	4641.GSMUA_AchrUn_randomP02640_001	9e-75	240.2		GO:0003674,GO:0003676,GO:0003723,GO:0003727,GO:0005488,GO:0006139,GO:0006396,GO:0006725,GO:0006807,GO:0008150,GO:0008152,GO:0008380,GO:0009987,GO:0010467,GO:0016032,GO:0016070,GO:0019048,GO:0034641,GO:0035821,GO:0042592,GO:0043170,GO:0044003,GO:0044237,GO:0044238,GO:0044260,GO:0044403,GO:0044419,GO:0044764,GO:0046483,GO:0046719,GO:0048878,GO:0051701,GO:0051704,GO:0051817,GO:0065007,GO:0065008,GO:…	K14944		virNOG[6]	0TUKS@lilNOG,0XRZD@NOG,1BG05@strNOG,1DTXV@virNOG,KOG2191@euNOG	NA|NA|NA	A	RNA-binding protein
Mtr11433	4641.GSMUA_Achr10P25770_001	1.3e-48	152.6					virNOG[6]	0JF4Z@euNOG,0U0AZ@lilNOG,11A2V@NOG,1BU0E@strNOG,1E5WU@virNOG	NA|NA|NA	K	Transcription factor bHLH135
Mtr11652	4641.GSMUA_Achr10P22400_001	1.6e-108	351.6		GO:0001676,GO:0002238,GO:0003674,GO:0003824,GO:0005575,GO:0005622,GO:0005623,GO:0005737,GO:0005783,GO:0005789,GO:0005794,GO:0005886,GO:0006082,GO:0006629,GO:0006631,GO:0006633,GO:0008150,GO:0008152,GO:0008610,GO:0009058,GO:0009607,GO:0009620,GO:0009987,GO:0010033,GO:0012505,GO:0016020,GO:0016053,GO:0016410,GO:0016740,GO:0016746,GO:0016747,GO:0019752,GO:0031090,GO:0032787,GO:0042175,GO:0042221,GO:…	K04710		virNOG[6]	0TUYY@lilNOG,1BMAV@strNOG,1DYD6@virNOG,COG5058@NOG,KOG1607@euNOG	NA|NA|NA	U	ASC1-like protein
Mtr16124	4538.ORGLA03G0081900.1	6e-58	187.9		GO:0000302,GO:0003674,GO:0005215,GO:0005342,GO:0005575,GO:0005623,GO:0005886,GO:0006810,GO:0006811,GO:0006820,GO:0006842,GO:0006873,GO:0006875,GO:0006879,GO:0006950,GO:0006979,GO:0008150,GO:0008509,GO:0008514,GO:0009719,GO:0009723,GO:0009725,GO:0009987,GO:0010033,GO:0010035,GO:0010038,GO:0010039,GO:0015075,GO:0015137,GO:0015142,GO:0015711,GO:0015746,GO:0015849,GO:0016020,GO:0019725,GO:0022857,GO:…			virNOG[6]	0TQ2W@lilNOG,15KS3@poaNOG,1BDM7@strNOG,1DU77@virNOG,COG0534@NOG,KOG1347@euNOG	NA|NA|NA	V	MatE
Mtr13364	4641.GSMUA_Achr7P25740_001	1.2e-48	156.8		GO:0003674,GO:0003824,GO:0005575,GO:0005622,GO:0005623,GO:0005737,GO:0005829,GO:0006629,GO:0006714,GO:0006720,GO:0006721,GO:0006950,GO:0008150,GO:0008152,GO:0008299,GO:0008610,GO:0009058,GO:0009507,GO:0009532,GO:0009536,GO:0009570,GO:0009607,GO:0009611,GO:0009625,GO:0009719,GO:0009725,GO:0009753,GO:0009975,GO:0009987,GO:0010033,GO:0010333,GO:0010334,GO:0016098,GO:0016099,GO:0016106,GO:0016114,GO:…	K07385,K12467,K19968		virNOG[6]	0II1F@euNOG,0TNDJ@lilNOG,0YF98@NOG,1BBTR@strNOG,1DPSE@virNOG	NA|NA|NA	O	Myrcene synthase, chloroplastic
Mtr12888	4641.GSMUA_Achr10P29790_001	2.3e-23	73		GO:0001071,GO:0003674,GO:0003676,GO:0003677,GO:0003700,GO:0005488,GO:0005575,GO:0005622,GO:0005623,GO:0005634,GO:0006355,GO:0006950,GO:0008150,GO:0009414,GO:0009415,GO:0009628,GO:0009889,GO:0009891,GO:0009893,GO:0010035,GO:0010468,GO:0010556,GO:0010557,GO:0010604,GO:0010628,GO:0019219,GO:0019222,GO:0031323,GO:0031325,GO:0031326,GO:0031328,GO:0042221,GO:0043226,GO:0043227,GO:0043229,GO:0043231,GO:…			virNOG[6]	0IW64@euNOG,0TKZJ@lilNOG,0YKTX@NOG,1BDXB@strNOG,1DRUU@virNOG	NA|NA|NA	K	ZF-HD protein dimerisation region
Mtr12337	4641.GSMUA_Achr7P19760_001	0	1580.5		GO:0000003,GO:0003006,GO:0003674,GO:0003824,GO:0004402,GO:0005575,GO:0005622,GO:0005623,GO:0005634,GO:0006325,GO:0006464,GO:0006473,GO:0006475,GO:0006996,GO:0007275,GO:0008080,GO:0008150,GO:0008152,GO:0009791,GO:0009908,GO:0009987,GO:0016043,GO:0016407,GO:0016410,GO:0016568,GO:0016569,GO:0016570,GO:0016573,GO:0016740,GO:0016746,GO:0016747,GO:0018193,GO:0018205,GO:0018393,GO:0018394,GO:0019538,GO:…	K04498		virNOG[6]	0IRVA@euNOG,0U6Y4@lilNOG,0XPJ0@NOG,1C7A6@strNOG,1EM7D@virNOG	NA|NA|NA	B	histone acetyltransferase HAC-like
Mtr21646	4641.GSMUA_Achr6P29190_001	1.6e-32	101.1		GO:0005575,GO:0005622,GO:0005623,GO:0005737,GO:0009507,GO:0009536,GO:0043226,GO:0043227,GO:0043229,GO:0043231,GO:0044424,GO:0044444,GO:0044464			virNOG[6]	0TPFT@lilNOG,1BEED@strNOG,1DSC9@virNOG,COG0484@NOG,KOG0715@euNOG	NA|NA|NA	O	DnaJ domain
Mtr36398	4641.GSMUA_Achr4P23250_001	7.4e-36	114.9		GO:0000902,GO:0003674,GO:0003824,GO:0007154,GO:0007165,GO:0007275,GO:0008080,GO:0008150,GO:0008152,GO:0009314,GO:0009416,GO:0009628,GO:0009639,GO:0009640,GO:0009653,GO:0009719,GO:0009723,GO:0009725,GO:0009733,GO:0009734,GO:0009755,GO:0009791,GO:0009826,GO:0009987,GO:0010033,GO:0016043,GO:0016049,GO:0016407,GO:0016410,GO:0016740,GO:0016746,GO:0016747,GO:0023052,GO:0032501,GO:0032502,GO:0032870,GO:…			virNOG[6]	0IGKI@euNOG,0TS1S@lilNOG,0YF8W@NOG,1BI37@strNOG,1DW06@virNOG	NA|NA|NA	S	Acetyltransferase (GNAT) family
Mtr23033	4641.GSMUA_Achr6P07360_001	1.6e-184	603.8	UPF3	GO:0000184,GO:0000956,GO:0005575,GO:0005622,GO:0005623,GO:0005634,GO:0005730,GO:0005737,GO:0006139,GO:0006401,GO:0006402,GO:0006725,GO:0006807,GO:0006950,GO:0006952,GO:0007154,GO:0007165,GO:0008150,GO:0008152,GO:0009056,GO:0009057,GO:0009314,GO:0009416,GO:0009607,GO:0009611,GO:0009617,GO:0009628,GO:0009648,GO:0009719,GO:0009725,GO:0009751,GO:0009753,GO:0009755,GO:0009863,GO:0009867,GO:0009987,GO:…	K14328		virNOG[6]	0TT59@lilNOG,122XD@NOG,1BN07@strNOG,1DZUQ@virNOG,KOG1295@euNOG	NA|NA|NA	A	Smg-4/UPF3 family
Mtr06807	4081.Solyc10g083450.1.1	1.1e-51	163.6					virNOG[6]	0JBKR@euNOG,11BC1@NOG,1C1HE@strNOG,1EEGX@virNOG	NA|NA|NA	K	nac domain protein
Mtr04869	4641.GSMUA_Achr8P18130_001	1.1e-116	379.5			K03327		virNOG[6]	0TR2Y@lilNOG,1BJEB@strNOG,1DXBN@virNOG,COG0534@NOG,KOG1347@euNOG	NA|NA|NA	V	protein TRANSPARENT TESTA
Mtr23022	4577.GRMZM2G100462_P04	1.9e-45	141.6					virNOG[6]	0U3T1@lilNOG,1609Z@poaNOG,1BZDG@strNOG,1EAWF@virNOG,COG0100@NOG,KOG0407@euNOG	NA|NA|NA	J	Ribosomal protein S11
Mtr28663	4641.GSMUA_Achr2P17190_001	9.4e-31	97.7	RPS9	GO:0000312,GO:0000313,GO:0000314,GO:0003674,GO:0003735,GO:0005198,GO:0005575,GO:0005622,GO:0005623,GO:0005737,GO:0005840,GO:0006412,GO:0008150,GO:0008152,GO:0009058,GO:0009059,GO:0009507,GO:0009526,GO:0009532,GO:0009536,GO:0009547,GO:0009570,GO:0009941,GO:0009987,GO:0010467,GO:0015935,GO:0016020,GO:0019538,GO:0030529,GO:0031967,GO:0031975,GO:0032991,GO:0034645,GO:0043170,GO:0043226,GO:0043227,GO:…	K02996		virNOG[6]	0TSRD@lilNOG,1BJ2A@strNOG,1DWZH@virNOG,COG0103@NOG,KOG1697@euNOG	NA|NA|NA	J	ribosomal protein S9
Mtr22395	4641.GSMUA_Achr10P13680_001	2.4e-26	83.2					virNOG[6]	0TZAV@lilNOG,129XV@NOG,1BSUP@strNOG,1E4PW@virNOG,KOG3415@euNOG	NA|NA|NA	U	Rab5-interacting protein (Rab5ip)
Mtr07171	4641.GSMUA_Achr8P13230_001	1.2e-81	264.8	OPCL1	GO:0005575,GO:0005622,GO:0005623,GO:0005737,GO:0005777,GO:0006082,GO:0006950,GO:0008150,GO:0008152,GO:0009058,GO:0009611,GO:0009694,GO:0009695,GO:0009987,GO:0016053,GO:0019752,GO:0032787,GO:0042579,GO:0043226,GO:0043227,GO:0043229,GO:0043231,GO:0043436,GO:0044237,GO:0044249,GO:0044281,GO:0044283,GO:0044424,GO:0044444,GO:0044464,GO:0044710,GO:0044711,GO:0046394,GO:0050896,GO:0071704,GO:0072330,GO:…	K01904,K10526		virNOG[6]	0TMUS@lilNOG,1BEPU@strNOG,1DSMI@virNOG,COG0318@NOG,KOG1176@euNOG	NA|NA|NA	I	AMP-binding enzyme
Mtr34535	39946.BGIOSGA022638-PA	6e-107	349.1		GO:0000003,GO:0003002,GO:0003006,GO:0003674,GO:0003682,GO:0003824,GO:0005488,GO:0005575,GO:0005622,GO:0005623,GO:0005634,GO:0005737,GO:0005829,GO:0006139,GO:0006152,GO:0006163,GO:0006195,GO:0006200,GO:0006325,GO:0006338,GO:0006725,GO:0006753,GO:0006793,GO:0006796,GO:0006807,GO:0006950,GO:0006996,GO:0007275,GO:0007389,GO:0008150,GO:0008152,GO:0009056,GO:0009116,GO:0009117,GO:0009119,GO:0009123,GO:…			virNOG[6]	0TTPP@lilNOG,15SUQ@poaNOG,1BIQQ@strNOG,1DQ8J@virNOG,COG0553@NOG,KOG0386@euNOG	NA|NA|NA	B, K	SNF2 family N-terminal domain
Mtr03717	4641.GSMUA_Achr11P10050_001	8.7e-240	785.5					virNOG[6]	0IEW8@euNOG,0TJUR@lilNOG,1BCWJ@strNOG,1DQKA@virNOG,COG0793@NOG	NA|NA|NA	M	TSPc
Mtr04251	4641.GSMUA_Achr4P33040_001	1.6e-112	367		GO:0005575,GO:0005622,GO:0005623,GO:0005737,GO:0005773,GO:0005774,GO:0008150,GO:0009314,GO:0009416,GO:0009507,GO:0009526,GO:0009532,GO:0009534,GO:0009535,GO:0009536,GO:0009570,GO:0009579,GO:0009628,GO:0009637,GO:0009639,GO:0009941,GO:0010114,GO:0010218,GO:0010287,GO:0016020,GO:0031090,GO:0031967,GO:0031975,GO:0031976,GO:0031984,GO:0034357,GO:0042651,GO:0043226,GO:0043227,GO:0043229,GO:0043231,GO:…	K08912,K08913		virNOG[6]	0IU0X@euNOG,0TVKW@lilNOG,0ZHBU@NOG,1BGKX@strNOG,1DRK2@virNOG	NA|NA|NA	O	Chlorophyll A-B binding protein
Mtr27672	4641.GSMUA_Achr6P27630_001	3.7e-22	68.9			K13151		virNOG[6]	0TQA6@lilNOG,0XQNJ@NOG,1BHWV@strNOG,1DVT6@virNOG,KOG3132@euNOG	NA|NA|NA	A	Inherit from KOG: Snurportin 1
Mtr28626	4641.GSMUA_Achr10P27910_001	1e-77	250.1					virNOG[6]	0ITVI@euNOG,0U744@lilNOG,11G2K@NOG,1C7N8@strNOG,1EMK3@virNOG	NA|NA|NA	S	zinc finger CCCH domain-containing protein
Mtr28653	4641.GSMUA_Achr10P19860_001	2.1e-88	287.1		GO:0005575,GO:0005622,GO:0005623,GO:0005634,GO:0005737,GO:0005773,GO:0005774,GO:0005783,GO:0005794,GO:0005886,GO:0005911,GO:0009506,GO:0016020,GO:0030054,GO:0031090,GO:0043226,GO:0043227,GO:0043229,GO:0043231,GO:0044422,GO:0044424,GO:0044437,GO:0044444,GO:0044446,GO:0044464,GO:0055044,GO:0071944	K18171		virNOG[6]	0TMA5@lilNOG,0ZR2A@NOG,1BE5V@strNOG,1DS3S@virNOG,KOG4467@euNOG	NA|NA|NA	S	Uncharacterised conserved protein (DUF2359)
Mtr02249	4641.GSMUA_Achr6P13160_001	3.8e-59	188.1		GO:0003674,GO:0003824,GO:0004553,GO:0004558,GO:0004564,GO:0004575,GO:0005575,GO:0005576,GO:0005618,GO:0005623,GO:0005975,GO:0005976,GO:0005982,GO:0005984,GO:0005985,GO:0005987,GO:0006073,GO:0006810,GO:0008150,GO:0008152,GO:0009056,GO:0009311,GO:0009313,GO:0009987,GO:0015926,GO:0016052,GO:0016787,GO:0016798,GO:0030312,GO:0043170,GO:0044042,GO:0044237,GO:0044238,GO:0044260,GO:0044262,GO:0044264,GO:…	K01193		virNOG[6]	0TV52@lilNOG,1BHJH@strNOG,1DUBE@virNOG,COG1621@NOG,KOG0228@euNOG	NA|NA|NA	G	Cell wall invertase
Mtr06857	4641.GSMUA_Achr6P28580_001	1.7e-201	659		GO:0003674,GO:0003824,GO:0004842,GO:0006464,GO:0008150,GO:0008152,GO:0009987,GO:0016567,GO:0016874,GO:0016879,GO:0016881,GO:0019538,GO:0019787,GO:0032446,GO:0036211,GO:0043170,GO:0043412,GO:0044237,GO:0044238,GO:0044260,GO:0044267,GO:0070647,GO:0071704	K11968		virNOG[6]	0TMHB@lilNOG,0XP9Y@NOG,1BJGP@strNOG,1DXE6@virNOG,KOG1815@euNOG	NA|NA|NA	O	E3 ubiquitin-protein ligase
Mtr14820	4641.GSMUA_Achr6P15040_001	1.1e-211	695.8		GO:0003002,GO:0005575,GO:0005622,GO:0005623,GO:0005737,GO:0005886,GO:0006810,GO:0007275,GO:0007389,GO:0008150,GO:0009507,GO:0009536,GO:0009888,GO:0010051,GO:0010087,GO:0010088,GO:0010232,GO:0010233,GO:0010588,GO:0016020,GO:0016324,GO:0022622,GO:0032501,GO:0032502,GO:0043226,GO:0043227,GO:0043229,GO:0043231,GO:0044424,GO:0044425,GO:0044444,GO:0044459,GO:0044464,GO:0044699,GO:0044707,GO:0044765,GO:…			virNOG[6]	0IIMY@euNOG,0TJKQ@lilNOG,0YBGZ@NOG,1BES1@strNOG,1DWF8@virNOG	NA|NA|NA	S	UPF0503 protein At3g09070
Mtr04820	4641.GSMUA_Achr6P36120_001	6.9e-114	370.1		GO:0003674,GO:0003824,GO:0003924,GO:0005575,GO:0005618,GO:0005622,GO:0005623,GO:0005634,GO:0005737,GO:0005886,GO:0006139,GO:0006152,GO:0006163,GO:0006184,GO:0006195,GO:0006725,GO:0006753,GO:0006793,GO:0006796,GO:0006807,GO:0007154,GO:0007165,GO:0008150,GO:0008152,GO:0009056,GO:0009116,GO:0009117,GO:0009119,GO:0009141,GO:0009143,GO:0009144,GO:0009146,GO:0009150,GO:0009154,GO:0009164,GO:0009166,GO:…	K04392		virNOG[6]	0TMXI@lilNOG,1BEQ2@strNOG,1DSMQ@virNOG,COG1100@NOG,KOG0393@euNOG	NA|NA|NA	S	rac-like GTP-binding protein
Mtr04775	4113.PGSC0003DMT400069728	2.8e-76	246.1		GO:0005575,GO:0005576,GO:0008150,GO:0010035,GO:0010038,GO:0042221,GO:0046688,GO:0048046,GO:0050896	K05909		virNOG[6]	1BNTI@strNOG,1E0MJ@virNOG,COG2132@NOG,KOG1263@euNOG	NA|NA|NA	Q	Lignin degradation and detoxification of lignin-derived products (By similarity)
Mtr18726	4641.GSMUA_Achr6P06730_001	0	1066.5					virNOG[6]	0IK54@euNOG,11ADI@NOG,1BK9K@strNOG,1DY64@virNOG	NA|NA|NA	S	Mediator complex subunit 28
Mtr20925	4641.GSMUA_Achr5P04500_001	8.7e-167	544.5					virNOG[6]	0TQMQ@lilNOG,1BEKU@strNOG,1DSIT@virNOG,COG1073@NOG,KOG1552@euNOG	NA|NA|NA	S	abhydrolase domain-containing protein
Mtr04750	4641.GSMUA_Achr1P05230_001	1.1e-66	215.7					virNOG[6]	0IDYX@euNOG,0TK88@lilNOG,0Y9MA@NOG,1BD8V@strNOG,1DR6E@virNOG	NA|NA|NA
Mtr33981	4577.GRMZM2G031790_P01	5.9e-24	72.3			K15397		virNOG[6]	0JS98@euNOG,0TJT0@lilNOG,15GMD@poaNOG,1BKUB@strNOG,1DYPP@virNOG,COG3424@NOG	NA|NA|NA	Q	3-ketoacyl-coa synthase
Mtr20191	4641.GSMUA_Achr1P10930_001	3.5e-181	592.2	GR	GO:0005575,GO:0005622,GO:0005623,GO:0005737,GO:0005777,GO:0042579,GO:0043226,GO:0043227,GO:0043229,GO:0043231,GO:0044424,GO:0044444,GO:0044464	K00383		virNOG[6]	0TTXB@lilNOG,1BC9N@strNOG,1DPWH@virNOG,COG1249@NOG,KOG0405@euNOG	NA|NA|NA	Q	Glutathione reductase
Mtr26628	4641.GSMUA_AchrUn_randomP03970_001	1.8e-80	261.7		GO:0005575,GO:0016020,GO:0031224,GO:0031225,GO:0044425			virNOG[6]	0IHGK@euNOG,0TKYC@lilNOG,0YEZD@NOG,1BMW7@strNOG,1DZQE@virNOG	NA|NA|NA	G	Glycosyl hydrolases family 17
Mtr36684	29760.VIT_06s0004g04380.t01	6.8e-22	68.7		GO:0005575,GO:0005622,GO:0005623,GO:0005737,GO:0005739,GO:0005740,GO:0005743,GO:0005746,GO:0005750,GO:0005753,GO:0016020,GO:0016469,GO:0019866,GO:0031090,GO:0031966,GO:0031967,GO:0031975,GO:0032991,GO:0043226,GO:0043227,GO:0043229,GO:0043231,GO:0043234,GO:0044422,GO:0044424,GO:0044425,GO:0044429,GO:0044444,GO:0044446,GO:0044455,GO:0044464,GO:0045259,GO:0045275,GO:0070469			virNOG[6]	0J4SR@euNOG,0Z03B@NOG,1BV5J@strNOG,1E74K@virNOG	NA|NA|NA
Mtr00658	4641.GSMUA_Achr5P23950_001	5.4e-76	241.3					virNOG[6]	0U5ZD@lilNOG,0YD1V@NOG,1C61U@strNOG,1EJZH@virNOG,KOG0825@euNOG,KOG2043@euNOG	NA|NA|NA	D, K, L, T	BRCA1 C Terminus (BRCT) domain
Mtr19318	3847.GLYMA11G29340.1	1.7e-73	237.9					virNOG[6]	0IWC1@euNOG,0YB00@NOG,1BGC1@strNOG,1DU9Q@virNOG	NA|NA|NA	S	Protein of unknown function (DUF640)
Mtr33387	3694.POPTR_0343s00200.1	3.4e-19	60.2		GO:0005575,GO:0005622,GO:0005623,GO:0005737,GO:0005768,GO:0005794,GO:0005802,GO:0006950,GO:0006970,GO:0008150,GO:0009628,GO:0009651,GO:0043226,GO:0043227,GO:0043229,GO:0043231,GO:0044424,GO:0044444,GO:0044464,GO:0050896			virNOG[6]	0IF2V@euNOG,0YDUK@NOG,1BENZ@strNOG,1DSKW@virNOG	NA|NA|NA	S	BURP domain-containing protein
Mtr01049	4641.GSMUA_Achr11P04850_001	4.9e-90	292.5			K00430		virNOG[6]	0IIH7@euNOG,0TVMV@lilNOG,0YDTD@NOG,1BIUH@strNOG,1DWPT@virNOG	NA|NA|NA	G	Peroxidase
Mtr10945	4641.GSMUA_Achr8P19410_001	4.1e-55	176.4					virNOG[6]	0IFHJ@euNOG,0TT6K@lilNOG,0YB4X@NOG,1BJ0D@strNOG,1DWXT@virNOG	NA|NA|NA	S	avr9 Cf-9 rapidly elicited protein
Mtr07753	4641.GSMUA_Achr11P17300_001	1.7e-66	210.7					virNOG[6]	0TWTG@lilNOG,1BP6F@strNOG,1DZX6@virNOG,COG0724@NOG,KOG0118@euNOG	NA|NA|NA	A	RNA recognition motif. (a.k.a. RRM, RBD, or RNP domain)
Mtr00085	39947.LOC_Os01g67126.1	1.9e-60	196.2		GO:0003002,GO:0003674,GO:0003676,GO:0003723,GO:0005488,GO:0005575,GO:0005622,GO:0005623,GO:0005634,GO:0005730,GO:0005737,GO:0005773,GO:0005829,GO:0005840,GO:0005886,GO:0006810,GO:0006913,GO:0007275,GO:0007389,GO:0008097,GO:0008150,GO:0008283,GO:0009507,GO:0009536,GO:0009653,GO:0009887,GO:0009955,GO:0009965,GO:0009987,GO:0010015,GO:0010016,GO:0015934,GO:0016020,GO:0019843,GO:0022622,GO:0022625,GO:…	K02932,K03327		virNOG[6]	0TJCX@lilNOG,15G73@poaNOG,1BJEA@strNOG,1DXBT@virNOG,COG0256@NOG,KOG0875@euNOG	NA|NA|NA	J	60S ribosomal protein
Mtr05754	4641.GSMUA_Achr11P05510_001	4e-26	83.1					virNOG[6]	0J0AK@euNOG,0TZ9Q@lilNOG,0YZ0W@NOG,1BSRC@strNOG,1E3WF@virNOG	NA|NA|NA	S	auxin-repressed protein
Mtr07077	4641.GSMUA_Achr11P14190_001	4.6e-53	169.4			K14779		virNOG[6]	0TMID@lilNOG,0XQS8@NOG,1BHJC@strNOG,1DVFA@virNOG,KOG0344@euNOG	NA|NA|NA	A	DEAD-box ATP-dependent RNA helicase
Mtr19024	4641.GSMUA_Achr11P20380_001	4.1e-93	300.1		GO:0000228,GO:0003674,GO:0003824,GO:0003887,GO:0004518,GO:0004527,GO:0005575,GO:0005622,GO:0005623,GO:0005634,GO:0005657,GO:0005694,GO:0006139,GO:0006259,GO:0006260,GO:0006261,GO:0006271,GO:0006273,GO:0006281,GO:0006284,GO:0006287,GO:0006289,GO:0006297,GO:0006401,GO:0006725,GO:0006807,GO:0006950,GO:0006974,GO:0007346,GO:0008150,GO:0008152,GO:0008408,GO:0009056,GO:0009057,GO:0009058,GO:0009059,GO:…	K02350		virNOG[6]	1EGYB@virNOG,COG0417@NOG,KOG0968@euNOG	NA|NA|NA	L	Inherit from KOG: DNA polymerase
Mtr24130	4641.GSMUA_Achr1P21650_001	3.8e-31	98.1	OSI_33502				virNOG[6]	0JF0R@euNOG,0TZZN@lilNOG,11CDZ@NOG,1BTA2@strNOG,1E560@virNOG	NA|NA|NA	K	Inherit from strNOG: Transcription factor
Mtr23501	4641.GSMUA_Achr11P13140_001	1.1e-76	245.1		GO:0003674,GO:0003824,GO:0005975,GO:0005976,GO:0008150,GO:0008152,GO:0010393,GO:0016787,GO:0016788,GO:0030599,GO:0043170,GO:0044238,GO:0045488,GO:0052689,GO:0071704	K01051		virNOG[6]	0IKYQ@euNOG,0TJMQ@lilNOG,1BEFD@strNOG,1DSD8@virNOG,COG4677@NOG	NA|NA|NA	G	Pectinesterase
Mtr19082	29760.VIT_10s0116g00030.t01	3.7e-35	111.8		GO:0005575,GO:0005622,GO:0005623,GO:0005737,GO:0005739,GO:0005740,GO:0005743,GO:0016020,GO:0019866,GO:0031090,GO:0031966,GO:0031967,GO:0031975,GO:0043226,GO:0043227,GO:0043229,GO:0043231,GO:0044422,GO:0044424,GO:0044429,GO:0044444,GO:0044446,GO:0044464			virNOG[6]	0Z7Z7@NOG,1BE9Q@strNOG,1DS7C@virNOG,KOG4197@euNOG	NA|NA|NA	S	Pentatricopeptide repeat-containing protein
Mtr05476	4641.GSMUA_Achr11P21660_001	7.1e-121	393.4		GO:0003674,GO:0005488,GO:0005575,GO:0005622,GO:0005623,GO:0005634,GO:0006950,GO:0008150,GO:0009611,GO:0030246,GO:0043226,GO:0043227,GO:0043229,GO:0043231,GO:0044424,GO:0044464,GO:0050896			virNOG[6]	0IG7C@euNOG,0TJSW@lilNOG,0Y934@NOG,1BCV6@strNOG,1DQT0@virNOG	NA|NA|NA	S	F-box protein
Mtr20387	4641.GSMUA_Achr5P29690_001	1.9e-35	110.5		GO:0005575,GO:0005622,GO:0005623,GO:0005634,GO:0008150,GO:0009314,GO:0009416,GO:0009605,GO:0009606,GO:0009628,GO:0009637,GO:0009638,GO:0032501,GO:0043226,GO:0043227,GO:0043229,GO:0043231,GO:0044424,GO:0044464,GO:0044699,GO:0044707,GO:0050896			virNOG[6]	0II6I@euNOG,0TKCG@lilNOG,0YAX9@NOG,1BHH4@strNOG,1DWFV@virNOG	NA|NA|NA	S	NPH3 family
Mtr00107	4641.GSMUA_Achr7P23600_001	2.3e-72	234.5	LARS	GO:0005575,GO:0005622,GO:0005623,GO:0005737,GO:0005829,GO:0005911,GO:0009506,GO:0009507,GO:0009536,GO:0030054,GO:0043226,GO:0043227,GO:0043229,GO:0043231,GO:0044424,GO:0044444,GO:0044464,GO:0055044	K01869		virNOG[6]	0TQE2@lilNOG,1BE6D@strNOG,1DRKQ@virNOG,COG0495@NOG,KOG0437@euNOG	NA|NA|NA	J	leucyl-tRNA synthetase
Mtr12823	4641.GSMUA_Achr11P01420_001	3.8e-25	76.3					virNOG[6]	0INV2@euNOG,0U6MP@lilNOG,0YHV7@NOG,1C6RW@strNOG,1EKNR@virNOG	NA|NA|NA	K	MYB family transcription factor
Mtr08039	3694.POPTR_0009s16310.1	2.2e-55	177		GO:0000288,GO:0000289,GO:0000956,GO:0002213,GO:0003674,GO:0003824,GO:0004518,GO:0004527,GO:0005575,GO:0005622,GO:0005623,GO:0005634,GO:0005737,GO:0006139,GO:0006396,GO:0006397,GO:0006401,GO:0006402,GO:0006725,GO:0006807,GO:0006950,GO:0006952,GO:0008150,GO:0008152,GO:0008408,GO:0009056,GO:0009057,GO:0009607,GO:0009611,GO:0009617,GO:0009625,GO:0009987,GO:0010467,GO:0016070,GO:0016071,GO:0016787,GO:…	K12581		virNOG[6]	1C58R@strNOG,1EIXF@virNOG,COG5228@NOG,KOG0304@euNOG	NA|NA|NA	K	CCR4-associated factor
Mtr05316	4641.GSMUA_Achr11P21580_001	4.4e-149	489.4		GO:0000302,GO:0003674,GO:0005215,GO:0005216,GO:0005244,GO:0005253,GO:0005575,GO:0005623,GO:0005886,GO:0006810,GO:0006811,GO:0006820,GO:0006873,GO:0006950,GO:0006979,GO:0008150,GO:0008308,GO:0008509,GO:0009270,GO:0009415,GO:0009628,GO:0009719,GO:0009725,GO:0009737,GO:0009987,GO:0010033,GO:0010035,GO:0010037,GO:0010118,GO:0010193,GO:0015075,GO:0015267,GO:0015698,GO:0015711,GO:0016020,GO:0016021,GO:…			virNOG[6]	0IIDV@euNOG,0TJC8@lilNOG,11I0D@NOG,1BIJX@strNOG,1DWH2@virNOG	NA|NA|NA	P	C4-dicarboxylate transporter malic acid transport protein domain containing protein, expressed
Mtr18578	4641.GSMUA_Achr11P15030_001	5.1e-200	656.6		GO:0005575,GO:0005623,GO:0005886,GO:0005911,GO:0009506,GO:0016020,GO:0030054,GO:0044464,GO:0055044,GO:0071944	K13436		virNOG[6]	0TPUF@lilNOG,1BE93@strNOG,1DT0P@virNOG,COG0515@NOG,KOG1187@euNOG	NA|NA|NA	T	STYKc
Mtr30874	4641.GSMUA_AchrUn_randomP23370_001	1.2e-163	535.2			K17087		virNOG[6]	0TU37@lilNOG,0XSVB@NOG,1BDMG@strNOG,1DX5K@virNOG,KOG1277@euNOG	NA|NA|NA	U	Endomembrane protein 70
Mtr34633	4641.GSMUA_AchrUn_randomP21520_001	1.2e-103	335.2					virNOG[6]	0TRPU@lilNOG,1BHUV@strNOG,1DVR4@virNOG,COG5411@NOG,KOG0565@euNOG	NA|NA|NA	U	IPPc
Mtr34014	4533.OB01G12350.1	3.3e-39	125.2		GO:0003674,GO:0003824,GO:0004672,GO:0004674,GO:0004675,GO:0004871,GO:0004872,GO:0004888,GO:0005575,GO:0005623,GO:0005886,GO:0005911,GO:0006464,GO:0006468,GO:0006793,GO:0006796,GO:0007154,GO:0007165,GO:0007166,GO:0007167,GO:0007178,GO:0008150,GO:0008152,GO:0009506,GO:0009607,GO:0009620,GO:0009987,GO:0016020,GO:0016301,GO:0016310,GO:0016740,GO:0016772,GO:0016773,GO:0019199,GO:0019538,GO:0023052,GO:…	K04730		virNOG[6]	0TNIJ@lilNOG,160PM@poaNOG,1BF2E@strNOG,1DT0D@virNOG,COG0515@NOG,KOG1187@euNOG	NA|NA|NA	T	STYKc
Mtr07694	29760.VIT_19s0015g01070.t01	2.9e-90	290.8	CBL2	GO:0000325,GO:0003674,GO:0005488,GO:0005509,GO:0005513,GO:0005575,GO:0005622,GO:0005623,GO:0005737,GO:0005773,GO:0005774,GO:0005829,GO:0005840,GO:0005886,GO:0007154,GO:0007165,GO:0008150,GO:0009593,GO:0009705,GO:0009987,GO:0010035,GO:0010038,GO:0012506,GO:0016020,GO:0016023,GO:0019722,GO:0019932,GO:0022626,GO:0023052,GO:0030529,GO:0030659,GO:0031090,GO:0031410,GO:0031982,GO:0031988,GO:0032578,GO:…	K06268		virNOG[6]	1BEDI@strNOG,1DSBC@virNOG,COG5126@NOG,KOG0034@euNOG	NA|NA|NA	T	calcineurin b-like protein
Mtr36196	4641.GSMUA_Achr4P07180_001	1.7e-28	89.9					virNOG[6]	0TSK1@lilNOG,11H3Z@NOG,1BFI1@strNOG,1DX4J@virNOG,KOG0324@euNOG	NA|NA|NA	S	ethylene-responsive element-binding protein
Mtr30832	4641.GSMUA_AchrUn_randomP05050_001	3.6e-35	110.2					virNOG[6]	0IZ5M@euNOG,0U0UP@lilNOG,0YSB4@NOG,1BUNP@strNOG,1E6KI@virNOG	NA|NA|NA	S	B-box zinc finger family protein
Mtr29968	4641.GSMUA_Achr1P02850_001	0	1267.9					virNOG[6]	0U3RX@lilNOG,0XNQK@NOG,1C049@strNOG,1ECW7@virNOG,KOG0254@euNOG	NA|NA|NA	G	Sugar (and other) transporter
Mtr31607	4641.GSMUA_Achr4P08470_001	1.2e-125	409.7					virNOG[6]	0IEVG@euNOG,0TN46@lilNOG,1BEW0@strNOG,1DSTK@virNOG,COG5434@NOG	NA|NA|NA	M	Glycosyl hydrolases family 28
Mtr29819	4641.GSMUA_Achr1P02210_001	3.5e-260	855.3		GO:0005575,GO:0005576,GO:0005622,GO:0005623,GO:0005737,GO:0005829,GO:0044424,GO:0044444,GO:0044464	K01176		virNOG[6]	0TPNC@lilNOG,1BFIW@strNOG,1DZSM@virNOG,COG0366@NOG,KOG0471@euNOG	NA|NA|NA	G	Alpha-amylase C-terminal beta-sheet domain
Mtr30792	4641.GSMUA_Achr8P28080_001	1.1e-39	125.5		GO:0000139,GO:0003674,GO:0003824,GO:0005575,GO:0005622,GO:0005623,GO:0005737,GO:0005794,GO:0008150,GO:0008152,GO:0008194,GO:0012505,GO:0016020,GO:0016740,GO:0016757,GO:0016758,GO:0031090,GO:0043226,GO:0043227,GO:0043229,GO:0043231,GO:0044422,GO:0044424,GO:0044431,GO:0044444,GO:0044446,GO:0044464,GO:0047262	K13648		virNOG[6]	0IKIZ@euNOG,0TP5C@lilNOG,0ZTI1@NOG,1BFAK@strNOG,1DT92@virNOG	NA|NA|NA	G	Glycosyl transferase family 8
Mtr26275	4641.GSMUA_Achr3P18960_001	4.3e-31	97.5		GO:0005575,GO:0005622,GO:0005623,GO:0005737,GO:0005773,GO:0043226,GO:0043227,GO:0043229,GO:0043231,GO:0044424,GO:0044444,GO:0044464	K13617		virNOG[6]	0TRC6@lilNOG,1BHIM@strNOG,1DVEF@virNOG,COG0596@NOG,KOG2564@euNOG	NA|NA|NA	S	Demethylates proteins that have been reversibly carboxymethylated (By similarity)
Mtr26579	4641.GSMUA_Achr4P10620_001	1.3e-138	447.9					virNOG[6]	0IMYM@euNOG,0TMT4@lilNOG,1C765@strNOG,1EKIH@virNOG,COG0448@NOG	NA|NA|NA	M	This protein plays a role in synthesis of starch. It catalyzes the synthesis of the activated glycosyl donor, ADP- glucose from Glc-1-P and ATP (By similarity)
Mtr05956	4641.GSMUA_Achr9P05680_001	4.9e-237	776.8		GO:0002376,GO:0006950,GO:0006952,GO:0006955,GO:0008150,GO:0008219,GO:0009626,GO:0009987,GO:0010337,GO:0010565,GO:0012501,GO:0016265,GO:0019222,GO:0031323,GO:0033554,GO:0034050,GO:0044699,GO:0044763,GO:0045087,GO:0050789,GO:0050794,GO:0050896,GO:0051716,GO:0065007	K14638		virNOG[6]	0JR2D@euNOG,0TJU9@lilNOG,0XRQR@NOG,1BDF1@strNOG,1DSXP@virNOG	NA|NA|NA	S	MAC Perforin domain containing protein
Mtr17667	4641.GSMUA_Achr6P19960_001	1.8e-169	554.6					virNOG[6]	0TQ1N@lilNOG,0XQ2U@NOG,1BGG1@strNOG,1DUDH@virNOG,KOG0293@euNOG,KOG0786@euNOG	NA|NA|NA	E	CTLH
Mtr06603	4641.GSMUA_Achr9P08330_001	4.2e-157	512.8					virNOG[6]	0TQP1@lilNOG,1BMDD@strNOG,1DXW3@virNOG,COG3104@NOG,KOG1237@euNOG	NA|NA|NA	E	Peptide transporter
Mtr06162	4641.GSMUA_Achr8P19670_001	9.5e-76	243.6		GO:0005575,GO:0005622,GO:0005623,GO:0005737,GO:0044424,GO:0044464	K03105		virNOG[6]	0TYF2@lilNOG,1BRV2@strNOG,1E3Q5@virNOG,COG1400@NOG,KOG3198@euNOG	NA|NA|NA	U	Signal recognition particle 19 kDa
Mtr15579	4641.GSMUA_Achr11P15170_001	1.5e-85	277.4	RPS5	GO:0005575,GO:0005618,GO:0005622,GO:0005623,GO:0005737,GO:0005773,GO:0005774,GO:0005829,GO:0005840,GO:0005886,GO:0005911,GO:0009506,GO:0009507,GO:0009536,GO:0015935,GO:0016020,GO:0022626,GO:0022627,GO:0030054,GO:0030312,GO:0030529,GO:0031090,GO:0032991,GO:0043226,GO:0043227,GO:0043228,GO:0043229,GO:0043231,GO:0043232,GO:0044391,GO:0044422,GO:0044424,GO:0044437,GO:0044444,GO:0044445,GO:0044446,GO:…	K02989		virNOG[6]	0TJFM@lilNOG,1BCUS@strNOG,1DQSI@virNOG,COG0049@NOG,KOG3291@euNOG	NA|NA|NA	J	40S ribosomal protein
Mtr15663	4641.GSMUA_Achr8P17700_001	6.2e-73	235.4		GO:0000724,GO:0000725,GO:0005575,GO:0005622,GO:0005623,GO:0005737,GO:0006139,GO:0006259,GO:0006281,GO:0006302,GO:0006310,GO:0006725,GO:0006807,GO:0006950,GO:0006974,GO:0008150,GO:0008152,GO:0009507,GO:0009536,GO:0009987,GO:0033554,GO:0034641,GO:0043170,GO:0043226,GO:0043227,GO:0043229,GO:0043231,GO:0044237,GO:0044238,GO:0044260,GO:0044424,GO:0044444,GO:0044464,GO:0044699,GO:0044763,GO:0046483,GO:…			virNOG[6]	0IXB6@euNOG,0TZ18@lilNOG,0YI2T@NOG,1BRZC@strNOG,1E3U9@virNOG	NA|NA|NA
Mtr17202	3847.GLYMA15G04730.1	4.6e-28	90.4	RPL35	GO:0005575,GO:0005622,GO:0005623,GO:0005634,GO:0005730,GO:0005737,GO:0005829,GO:0005840,GO:0005911,GO:0009506,GO:0015934,GO:0022625,GO:0022626,GO:0030054,GO:0030529,GO:0031974,GO:0031981,GO:0032991,GO:0043226,GO:0043227,GO:0043228,GO:0043229,GO:0043231,GO:0043232,GO:0043233,GO:0044391,GO:0044422,GO:0044424,GO:0044428,GO:0044444,GO:0044445,GO:0044446,GO:0044464,GO:0055044,GO:0070013	K02918		virNOG[6]	1BS0W@strNOG,1E3NP@virNOG,COG0255@NOG,KOG3436@euNOG	NA|NA|NA	J	60S ribosomal protein
Mtr02815	4641.GSMUA_Achr8P19380_001	4.7e-89	288.8					virNOG[6]	0IJPG@euNOG,0TYT5@lilNOG,0YKDW@NOG,1BSQ7@strNOG,1E4KI@virNOG	NA|NA|NA	S	expressed protein
Mtr06829	4641.GSMUA_Achr6P27600_001	8.8e-94	304.1		GO:0000302,GO:0001071,GO:0003674,GO:0003700,GO:0005575,GO:0005622,GO:0005623,GO:0005634,GO:0006355,GO:0006950,GO:0006979,GO:0008150,GO:0009719,GO:0009723,GO:0009725,GO:0009889,GO:0009987,GO:0010033,GO:0010035,GO:0010038,GO:0010039,GO:0010468,GO:0010556,GO:0010959,GO:0019219,GO:0019222,GO:0031323,GO:0031326,GO:0032870,GO:0032879,GO:0033554,GO:0034599,GO:0034614,GO:0034756,GO:0042221,GO:0043226,GO:…			virNOG[6]	0IWRK@euNOG,0TWJQ@lilNOG,0YQ9Q@NOG,1BNN6@strNOG,1E1B9@virNOG	NA|NA|NA	K	Helix-loop-helix DNA-binding domain
Mtr13805	4641.GSMUA_Achr3P32000_001	2.7e-34	107.8		GO:0005575,GO:0005622,GO:0005623,GO:0005634,GO:0005737,GO:0005739,GO:0005740,GO:0005743,GO:0016020,GO:0019866,GO:0031090,GO:0031966,GO:0031967,GO:0031975,GO:0043226,GO:0043227,GO:0043229,GO:0043231,GO:0044422,GO:0044424,GO:0044429,GO:0044444,GO:0044446,GO:0044464	K14684		virNOG[6]	0TR5Z@lilNOG,0ZRF1@NOG,1BHGR@strNOG,1DVCJ@virNOG,KOG0752@euNOG	NA|NA|NA	C	Mitochondrial substrate carrier family protein
Mtr25154	59689.fgenesh1_pm.C_scaffold_1001757	0	1171.9	CAT1	GO:0000302,GO:0003674,GO:0003824,GO:0004096,GO:0004601,GO:0005488,GO:0005575,GO:0005576,GO:0005618,GO:0005622,GO:0005623,GO:0005737,GO:0005739,GO:0005773,GO:0005777,GO:0005829,GO:0005840,GO:0005886,GO:0005911,GO:0006950,GO:0006979,GO:0006995,GO:0007154,GO:0008150,GO:0008152,GO:0009056,GO:0009266,GO:0009267,GO:0009314,GO:0009409,GO:0009416,GO:0009506,GO:0009507,GO:0009514,GO:0009526,GO:0009532,GO:…	K03781		virNOG[6]	1BI78@strNOG,1DW47@virNOG,COG0753@NOG,KOG0047@euNOG	NA|NA|NA	P	Occurs in almost all aerobically respiring organisms and serves to protect cells from the toxic effects of hydrogen peroxide (By similarity)
Mtr15640	29760.VIT_17s0000g03040.t01	3.7e-74	239.2		GO:0005575,GO:0005622,GO:0005623,GO:0005737,GO:0005829,GO:0008150,GO:0010035,GO:0010038,GO:0042221,GO:0044424,GO:0044444,GO:0044464,GO:0046686,GO:0050896	K09496		virNOG[6]	1BEM0@strNOG,1DSIW@virNOG,COG0459@NOG,KOG0358@euNOG	NA|NA|NA	O	T-complex protein 1 subunit delta
Mtr16243	4641.GSMUA_Achr8P33200_001	0	1574.8	XPO1	GO:0000003,GO:0000902,GO:0000904,GO:0003006,GO:0003674,GO:0004872,GO:0005575,GO:0005622,GO:0005623,GO:0005634,GO:0005737,GO:0005829,GO:0006611,GO:0006810,GO:0006886,GO:0006913,GO:0007275,GO:0008104,GO:0008150,GO:0009553,GO:0009555,GO:0009653,GO:0009826,GO:0009846,GO:0009856,GO:0009860,GO:0009932,GO:0009987,GO:0015031,GO:0016043,GO:0016049,GO:0016482,GO:0022414,GO:0030154,GO:0032501,GO:0032502,GO:…	K14290		virNOG[6]	0TMZV@lilNOG,1BES6@strNOG,1DSPR@virNOG,COG5101@NOG,KOG2020@euNOG	NA|NA|NA	U, Y	CRM1 C terminal
Mtr16032	3694.POPTR_0003s22010.1	1e-40	128.1					virNOG[6]	0J341@euNOG,0YQWH@NOG,1BUNI@strNOG,1E6KA@virNOG	NA|NA|NA
Mtr23812	4641.GSMUA_Achr8P32000_001	1.4e-115	371.3					virNOG[6]	1C5C7@strNOG,1EJ3X@virNOG,COG0814@NOG,KOG1303@euNOG	NA|NA|NA	E	Tryptophan/tyrosine permease family
Mtr03169	4641.GSMUA_Achr6P34990_001	2.1e-41	133			K00517		virNOG[6]	0TXJW@lilNOG,1BGJJ@strNOG,1DRF9@virNOG,COG2124@NOG,KOG0156@euNOG	NA|NA|NA	Q	cytochrome P450
Mtr17205	4641.GSMUA_Achr8P02440_001	6.8e-84	270.8					virNOG[6]	0JARZ@euNOG,0TNW8@lilNOG,1BI4J@strNOG,1DW1F@virNOG,COG0515@NOG	NA|NA|NA	T	receptor protein kinase
Mtr16824	4641.GSMUA_Achr8P03170_001	2.5e-161	527.6	OSI_13046		K13065		virNOG[6]	0IJG5@euNOG,0TQSP@lilNOG,0XTI7@NOG,1BITB@strNOG,1DWQJ@virNOG	NA|NA|NA	S	Transferase family
Mtr26256	4641.GSMUA_Achr8P00610_001	1.7e-59	191.5		GO:0003674,GO:0003824,GO:0005575,GO:0005622,GO:0005623,GO:0005737,GO:0006873,GO:0008081,GO:0008150,GO:0008152,GO:0008889,GO:0009536,GO:0009987,GO:0016787,GO:0016788,GO:0019725,GO:0030002,GO:0030643,GO:0042578,GO:0042592,GO:0043226,GO:0043227,GO:0043229,GO:0043231,GO:0044424,GO:0044444,GO:0044464,GO:0044699,GO:0044763,GO:0048878,GO:0050801,GO:0055062,GO:0055081,GO:0055082,GO:0065007,GO:0065008,GO:…	K18696		virNOG[6]	1BBUZ@strNOG,1DPTQ@virNOG,COG0584@NOG,KOG2421@euNOG	NA|NA|NA	C	Glycerophosphodiester phosphodiesterase
Mtr12967	4641.GSMUA_Achr9P24340_001	6.6e-136	441.6		GO:0005575,GO:0005622,GO:0005623,GO:0005737,GO:0005783,GO:0043226,GO:0043227,GO:0043229,GO:0043231,GO:0044424,GO:0044444,GO:0044464	K01551		virNOG[6]	0TT0Z@lilNOG,1BD9Z@strNOG,1DR7D@virNOG,COG0003@NOG,KOG2825@euNOG	NA|NA|NA	P	ATPase required for the post-translational delivery of tail-anchored (TA) proteins to the endoplasmic reticulum. Recognizes and selectively binds the transmembrane domain of TA proteins in the cytosol. This complex then targets to the endoplasmic reticulum by membrane-bound receptors, where the tail- anchored protein is released for insertion. This process is regulated by ATP binding and hydrolys…
Mtr25415	4513.MLOC_15960.1	1.4e-21	66.1	OSI_31495				virNOG[6]	0JGAF@euNOG,0TVCZ@lilNOG,0ZQBN@NOG,15K4M@poaNOG,1BKUG@strNOG,1DYPT@virNOG	NA|NA|NA	S	Late embryogenesis abundant protein
Mtr02718	4641.GSMUA_Achr8P12080_001	2e-150	489.3	DPS1	GO:0003674,GO:0003824,GO:0005575,GO:0005622,GO:0005623,GO:0005737,GO:0008150,GO:0008152,GO:0008840,GO:0009507,GO:0009536,GO:0016829,GO:0016835,GO:0016836,GO:0043226,GO:0043227,GO:0043229,GO:0043231,GO:0044424,GO:0044444,GO:0044464	K01714	DHDPS	virNOG[6]	0IJ4Q@euNOG,0TPGT@lilNOG,1BEC3@strNOG,1DQF6@virNOG,COG0329@NOG	NA|NA|NA	E	Dihydrodipicolinate synthase
Mtr06376	4641.GSMUA_Achr9P04010_001	8.6e-65	208.8		GO:0005575,GO:0005622,GO:0005623,GO:0005634,GO:0005737,GO:0005783,GO:0043226,GO:0043227,GO:0043229,GO:0043231,GO:0044424,GO:0044444,GO:0044464			virNOG[6]	0IIB0@euNOG,0TT3I@lilNOG,1239U@NOG,1BFT3@strNOG,1DST8@virNOG	NA|NA|NA
Mtr35190	15368.BRADI5G08707.1	1.4e-93	300.9					virNOG[6]	0TV80@lilNOG,15S7C@poaNOG,1BN63@strNOG,1E013@virNOG,COG0584@NOG,KOG2421@euNOG	NA|NA|NA	C	Glycerophosphoryl diester phosphodiesterase family
Mtr17332	4641.GSMUA_Achr8P04290_001	9.7e-50	159.7	OSI_34501	GO:0005575,GO:0005622,GO:0005623,GO:0005737,GO:0044424,GO:0044464			virNOG[6]	0TKJ6@lilNOG,11H56@NOG,1BPEE@strNOG,1DXMG@virNOG,KOG1584@euNOG	NA|NA|NA	S	Sulfotransferase domain
Mtr05801	4641.GSMUA_AchrUn_randomP27400_001	3.1e-213	700.7		GO:0000003,GO:0000322,GO:0000325,GO:0000326,GO:0003006,GO:0003674,GO:0005575,GO:0005622,GO:0005623,GO:0005737,GO:0005773,GO:0007275,GO:0008150,GO:0009719,GO:0009725,GO:0009737,GO:0009791,GO:0009987,GO:0010033,GO:0010154,GO:0010431,GO:0016023,GO:0022414,GO:0031410,GO:0031982,GO:0031988,GO:0032501,GO:0032502,GO:0032504,GO:0032870,GO:0033095,GO:0033993,GO:0042221,GO:0043226,GO:0043227,GO:0043229,GO:…			virNOG[6]	0IHSE@euNOG,0TJ61@lilNOG,0YATH@NOG,1BKW9@strNOG,1DYRP@virNOG	NA|NA|NA	S	glutelin
Mtr37257	4641.GSMUA_Achr8P04580_001	2e-26	83.2		GO:0005575,GO:0005622,GO:0005623,GO:0005737,GO:0005829,GO:0005911,GO:0009506,GO:0016020,GO:0030054,GO:0044424,GO:0044444,GO:0044464,GO:0055044	K09500		virNOG[6]	0TU4K@lilNOG,0XPXR@NOG,1BC5C@strNOG,1DUIS@virNOG,KOG0362@euNOG	NA|NA|NA	O	T-complex protein 1 subunit
Mtr14869	4641.GSMUA_Achr10P16890_001	4.9e-34	108.7		GO:0005575,GO:0005622,GO:0005623,GO:0005737,GO:0005777,GO:0042579,GO:0043226,GO:0043227,GO:0043229,GO:0043231,GO:0044424,GO:0044444,GO:0044464	K00276		virNOG[6]	0TWTC@lilNOG,1BCW4@strNOG,1DQTZ@virNOG,COG3733@NOG,KOG1186@euNOG	NA|NA|NA	Q	Copper amine oxidase, N2 domain
Mtr03283	4081.Solyc08g079970.1.1	4.6e-60	190.6					virNOG[6]	0IJIN@euNOG,1BFR9@strNOG,1DTP9@virNOG,COG1404@NOG	NA|NA|NA	O	subtilisin-like protease
Mtr16140	4641.GSMUA_Achr8P31820_001	8.1e-149	483.9	ERO1	GO:0005575,GO:0005622,GO:0005623,GO:0005737,GO:0005783,GO:0005789,GO:0012505,GO:0016020,GO:0031090,GO:0042175,GO:0043226,GO:0043227,GO:0043229,GO:0043231,GO:0044422,GO:0044424,GO:0044425,GO:0044432,GO:0044444,GO:0044446,GO:0044464	K10950,K10976		virNOG[6]	1DV14@virNOG,COG5061@NOG,KOG2608@euNOG	NA|NA|NA	O	Endoplasmic
Mtr06152	4641.GSMUA_Achr9P02230_001	1.3e-89	291.6	RPS14		K02955		virNOG[6]	0TWA8@lilNOG,1BPYE@strNOG,1E2NU@virNOG,COG0100@NOG,KOG0407@euNOG	NA|NA|NA	J	40S ribosomal protein
Mtr06192	4641.GSMUA_Achr9P02650_001	9.8e-56	175.7					virNOG[6]	0IXWH@euNOG,0TYAW@lilNOG,0YHQG@NOG,1BQZX@strNOG,1E2TS@virNOG	NA|NA|NA	S	atofp18 ofp18
Mtr37004	4641.GSMUA_Achr3P07840_001	6.3e-124	402.7		GO:0005575,GO:0005622,GO:0005623,GO:0005634,GO:0043226,GO:0043227,GO:0043229,GO:0043231,GO:0044424,GO:0044464			virNOG[6]	0IGAU@euNOG,0TV14@lilNOG,12D19@NOG,1BM4F@strNOG,1DYZI@virNOG	NA|NA|NA	S	protein Brevis radix-like
Mtr00568	4641.GSMUA_Achr3P06980_001	0	1076.5	CORE3FT	GO:0000139,GO:0003674,GO:0003824,GO:0005575,GO:0005622,GO:0005623,GO:0005737,GO:0005768,GO:0005794,GO:0005795,GO:0005802,GO:0005975,GO:0005996,GO:0006004,GO:0006464,GO:0006486,GO:0006487,GO:0008150,GO:0008152,GO:0008417,GO:0009056,GO:0009058,GO:0009059,GO:0009100,GO:0009101,GO:0009987,GO:0012505,GO:0016020,GO:0016052,GO:0016740,GO:0016757,GO:0016758,GO:0018392,GO:0019317,GO:0019318,GO:0019320,GO:…	K00753		virNOG[6]	0TV3M@lilNOG,0ZIMX@NOG,1BHUN@strNOG,1DVQV@virNOG,KOG2619@euNOG	NA|NA|NA	E, G	glycoprotein 3-alpha-L-fucosyltransferase
Mtr01646	4641.GSMUA_Achr3P15420_001	1.4e-246	812		GO:0003674,GO:0003824,GO:0004672,GO:0004674,GO:0005575,GO:0005622,GO:0005623,GO:0005737,GO:0005829,GO:0005886,GO:0006464,GO:0006468,GO:0006793,GO:0006796,GO:0006950,GO:0006970,GO:0006972,GO:0007154,GO:0007165,GO:0007275,GO:0008150,GO:0008152,GO:0009593,GO:0009628,GO:0009651,GO:0009653,GO:0009719,GO:0009720,GO:0009725,GO:0009726,GO:0009729,GO:0009733,GO:0009741,GO:0009742,GO:0009755,GO:0009825,GO:…	K00924,K14502		virNOG[6]	0TQZN@lilNOG,1BMBV@strNOG,1DZ6K@virNOG,COG0515@NOG,KOG0658@euNOG	NA|NA|NA	T	shaggy-related protein kinase
Mtr13527	29760.VIT_12s0059g01950.t01	1.8e-69	220.3					virNOG[6]	0Z7Z7@NOG,1BIM7@strNOG,1DWIH@virNOG,KOG4197@euNOG	NA|NA|NA	U	Pentatricopeptide repeat-containing protein
Mtr15378	4641.GSMUA_Achr10P20060_001	4.7e-148	484		GO:0003674,GO:0005488,GO:0005507,GO:0005575,GO:0005622,GO:0005623,GO:0005737,GO:0009507,GO:0009526,GO:0009532,GO:0009536,GO:0009570,GO:0009579,GO:0009941,GO:0031967,GO:0031975,GO:0043167,GO:0043169,GO:0043226,GO:0043227,GO:0043229,GO:0043231,GO:0044422,GO:0044424,GO:0044434,GO:0044435,GO:0044444,GO:0044446,GO:0044464,GO:0046872,GO:0046914		NODOx,NODOy	virNOG[6]	0IVEF@euNOG,0TTNE@lilNOG,1BKT5@strNOG,1DYNX@virNOG,COG0543@NOG	NA|NA|NA	C	fruit protein
Mtr33593	4641.GSMUA_Achr10P20450_001	6.3e-66	212.9		GO:0000003,GO:0001071,GO:0003006,GO:0003674,GO:0003700,GO:0005575,GO:0005622,GO:0005623,GO:0005634,GO:0006355,GO:0007275,GO:0008150,GO:0009790,GO:0009791,GO:0009793,GO:0009888,GO:0009889,GO:0009891,GO:0009893,GO:0010065,GO:0010067,GO:0010087,GO:0010154,GO:0010468,GO:0010556,GO:0010557,GO:0010604,GO:0010628,GO:0019219,GO:0019222,GO:0022414,GO:0031323,GO:0031325,GO:0031326,GO:0031328,GO:0032501,GO:…			virNOG[6]	0IWJ5@euNOG,0TJJY@lilNOG,0YEQW@NOG,1BEJB@strNOG,1DSH5@virNOG	NA|NA|NA	S	Zinc finger protein
Mtr25037	4641.GSMUA_Achr10P21660_001	1.5e-191	627.7					virNOG[6]	0IQ1P@euNOG,0U6RH@lilNOG,0YE1I@NOG,1C6YP@strNOG,1EKVV@virNOG	NA|NA|NA	S	chloroplast unusual positioning protein
Mtr14057	4641.GSMUA_Achr10P22540_001	7e-69	221.1		GO:0005575,GO:0005622,GO:0005623,GO:0005737,GO:0005852,GO:0005886,GO:0016020,GO:0032991,GO:0043234,GO:0044424,GO:0044444,GO:0044464,GO:0071944	K03248		virNOG[6]	0TK1C@lilNOG,0Y3CW@NOG,1BD2M@strNOG,1DR00@virNOG,KOG0122@euNOG	NA|NA|NA	J	Component of the eukaryotic translation initiation factor 3 (eIF-3) complex (By similarity)
Mtr13929	4641.GSMUA_Achr8P05810_001	8.5e-100	324.2			K13083		virNOG[6]	0TTRJ@lilNOG,1BNKG@strNOG,1E0E2@virNOG,COG2124@NOG,KOG0156@euNOG	NA|NA|NA	Q	Cytochrome P450
Mtr24113	4641.GSMUA_Achr4P15410_001	1.2e-93	302		GO:0005575,GO:0016020			virNOG[6]	0IF1S@euNOG,0U2XJ@lilNOG,1BPV2@strNOG,1E1P8@virNOG,COG0515@NOG	NA|NA|NA	T	receptor-like serine threonine-protein kinase
Mtr31878	4641.GSMUA_Achr6P10290_001	2.3e-29	92.1		GO:0005575,GO:0005622,GO:0005623,GO:0005634,GO:0043226,GO:0043227,GO:0043229,GO:0043231,GO:0044424,GO:0044464			virNOG[6]	0IWF3@euNOG,0TWW9@lilNOG,0YF8H@NOG,1BCQH@strNOG,1DVI8@virNOG	NA|NA|NA	K	Helix-loop-helix DNA-binding domain
Mtr25463	4641.GSMUA_Achr7P15170_001	4.4e-107	347.4	PAS2	GO:0005575,GO:0005622,GO:0005623,GO:0005634,GO:0005737,GO:0005783,GO:0005789,GO:0012505,GO:0016020,GO:0031090,GO:0042175,GO:0043226,GO:0043227,GO:0043229,GO:0043231,GO:0044422,GO:0044424,GO:0044425,GO:0044432,GO:0044444,GO:0044446,GO:0044464	K10703		virNOG[6]	0TM2P@lilNOG,1BMKG@strNOG,1DZER@virNOG,COG5198@NOG,KOG3187@euNOG	NA|NA|NA	I	Protein tyrosine phosphatase-like protein, PTPLA
Mtr32732	3694.POPTR_0008s14740.1	1.7e-29	93.9		GO:0005575,GO:0005622,GO:0005623,GO:0005634,GO:0005737,GO:0005886,GO:0009507,GO:0009536,GO:0016020,GO:0043226,GO:0043227,GO:0043229,GO:0043231,GO:0044424,GO:0044444,GO:0044464,GO:0071944	K00924,K04733		virNOG[6]	1BEAR@strNOG,1DS8G@virNOG,COG0515@NOG,KOG1187@euNOG	NA|NA|NA	T	protein kinase 2B, chloroplastic-like
Mtr25760	4641.GSMUA_Achr10P26840_001	7.1e-64	205.5					virNOG[6]	0IZDP@euNOG,0U0CD@lilNOG,0YZD0@NOG,1BEYX@strNOG,1DSWV@virNOG	NA|NA|NA	S	CCT motif
Mtr37533	4513.MLOC_4843.1	2.9e-19	60.8	CDC20.1	GO:0005575,GO:0005622,GO:0005623,GO:0005634,GO:0032991,GO:0033597,GO:0043226,GO:0043227,GO:0043229,GO:0043231,GO:0043234,GO:0044422,GO:0044424,GO:0044428,GO:0044446,GO:0044464	K03363,K15028		virNOG[6]	0TMPR@lilNOG,0XQ8I@NOG,15PDD@poaNOG,1BFHA@strNOG,1DSR4@virNOG,KOG0305@euNOG	NA|NA|NA	D	WD domain, G-beta repeat
Mtr08344	4641.GSMUA_Achr1P08480_001	3.1e-104	336.7					virNOG[6]	0IVKR@euNOG,0TJ12@lilNOG,1BMC1@strNOG,1DTC4@virNOG,COG3240@NOG	NA|NA|NA	I	GDSL-like Lipase/Acylhydrolase
Mtr07985	4641.GSMUA_Achr9P22670_001	1.1e-226	744.6		GO:0005575,GO:0005622,GO:0005623,GO:0005737,GO:0005773,GO:0005774,GO:0016020,GO:0031090,GO:0043226,GO:0043227,GO:0043229,GO:0043231,GO:0044422,GO:0044424,GO:0044437,GO:0044444,GO:0044446,GO:0044464	K03549		virNOG[6]	0IIRE@euNOG,0TPHJ@lilNOG,1BDVX@strNOG,1DTZI@virNOG,COG3158@NOG	NA|NA|NA	P	Potassium transporter
Mtr08569	4641.GSMUA_Achr10P03800_001	2.1e-193	633.8		GO:0005575,GO:0016020	K13411		virNOG[6]	0TW0Y@lilNOG,0XNZY@NOG,1BHPS@strNOG,1DZPH@virNOG,KOG0039@euNOG	NA|NA|NA	P, Q	respiratory burst oxidase
Mtr33847	4081.Solyc04g011970.1.1	4.5e-98	320.6					virNOG[6]	0IRPM@euNOG,0XS4D@NOG,1C78Y@strNOG,1EM67@virNOG	NA|NA|NA	S	Retrotransposon protein
Mtr36627	4641.GSMUA_Achr1P12210_001	1.2e-37	121		GO:0000165,GO:0000186,GO:0001932,GO:0001934,GO:0003674,GO:0003676,GO:0003677,GO:0003824,GO:0004672,GO:0004674,GO:0004702,GO:0004709,GO:0004871,GO:0005057,GO:0005488,GO:0005575,GO:0005622,GO:0005623,GO:0005634,GO:0006464,GO:0006468,GO:0006793,GO:0006796,GO:0006950,GO:0006970,GO:0007154,GO:0007165,GO:0007243,GO:0008150,GO:0008152,GO:0009266,GO:0009409,GO:0009611,GO:0009628,GO:0009651,GO:0009893,GO:…	K13414		virNOG[6]	0TP5U@lilNOG,0XQGS@NOG,1BFQV@strNOG,1DTNU@virNOG,KOG0198@euNOG	NA|NA|NA	T	Mitogen-activated protein kinase kinase kinase
Mtr08714	4641.GSMUA_Achr1P23450_001	2.5e-193	633.1	4CL1	GO:0003674,GO:0003824,GO:0006725,GO:0008150,GO:0008152,GO:0009698,GO:0009987,GO:0016207,GO:0016405,GO:0016874,GO:0016877,GO:0016878,GO:0019748,GO:0044237,GO:0044710,GO:0071704,GO:1901360	K01904		virNOG[6]	0TVSX@lilNOG,1BD7G@strNOG,1DR50@virNOG,COG0318@NOG,KOG1176@euNOG	NA|NA|NA	I	4-coumarate--CoA ligase
Mtr07886	4641.GSMUA_Achr5P18050_001	1.2e-163	535.4					virNOG[6]	0ISPJ@euNOG,0U6ZS@lilNOG,104I0@NOG,1C7E1@strNOG,1EMBK@virNOG	NA|NA|NA	S	JmjC domain containing protein, expressed
Mtr16833	4558.Sb01g036640.1	3.6e-51	162.8			K14802		virNOG[6]	0TW2V@lilNOG,15I7M@poaNOG,1BE9B@strNOG,1DS6Y@virNOG,COG0474@NOG,KOG0206@euNOG	NA|NA|NA	P	E1-E2 ATPase
Mtr36744	4641.GSMUA_Achr7P27320_001	3.6e-80	260.5	SPP1	GO:0005575,GO:0005622,GO:0005623,GO:0005634,GO:0005737,GO:0005829,GO:0005911,GO:0008150,GO:0009506,GO:0010035,GO:0010038,GO:0030054,GO:0042221,GO:0043226,GO:0043227,GO:0043229,GO:0043231,GO:0044424,GO:0044444,GO:0044464,GO:0046686,GO:0050896,GO:0055044			virNOG[6]	0IK7M@euNOG,0TKMM@lilNOG,1BKTI@strNOG,1DR0E@virNOG,COG0561@NOG	NA|NA|NA	S	sucrose-phosphatase
Mtr35439	4641.GSMUA_Achr1P08490_001	2.2e-68	219.2					virNOG[6]	0IVKR@euNOG,0TJ12@lilNOG,1BMC1@strNOG,1DTC4@virNOG,COG3240@NOG	NA|NA|NA	I	GDSL-like Lipase/Acylhydrolase
Mtr36112	4641.GSMUA_Achr10P09490_001	1.6e-96	311.7		GO:0001071,GO:0003674,GO:0003700,GO:0006355,GO:0008150,GO:0009889,GO:0010468,GO:0010556,GO:0019219,GO:0019222,GO:0031323,GO:0031326,GO:0050789,GO:0050794,GO:0051171,GO:0051252,GO:0060255,GO:0065007,GO:0080090,GO:2000112,GO:2001141			virNOG[6]	0IVR0@euNOG,0TNIZ@lilNOG,0Y9AC@NOG,1BPC8@strNOG,1E16Q@virNOG	NA|NA|NA
Mtr09243	4641.GSMUA_Achr9P21710_001	7.3e-60	194.2	ATPB	GO:0000166,GO:0000275,GO:0001882,GO:0001883,GO:0003674,GO:0003676,GO:0003723,GO:0003727,GO:0005488,GO:0005507,GO:0005524,GO:0005575,GO:0005622,GO:0005623,GO:0005634,GO:0005730,GO:0005737,GO:0005739,GO:0005740,GO:0005743,GO:0005746,GO:0005747,GO:0005753,GO:0006139,GO:0006163,GO:0006164,GO:0006725,GO:0006753,GO:0006754,GO:0006793,GO:0006796,GO:0006807,GO:0006810,GO:0006811,GO:0006812,GO:0006818,GO:…	K02133		virNOG[6]	0TNFS@lilNOG,1BJ17@strNOG,1DWYK@virNOG,COG0055@NOG,KOG1350@euNOG	NA|NA|NA	C	Produces ATP from ADP in the presence of a proton gradient across the membrane (By similarity)
Mtr33865	4641.GSMUA_Achr11P23900_001	8e-61	190.9			K13411		virNOG[6]	0U2HR@lilNOG,0XNZY@NOG,1BXMF@strNOG,1EA1M@virNOG,KOG0039@euNOG	NA|NA|NA	P, Q	Respiratory burst NADPH oxidase
Mtr37498	4641.GSMUA_Achr1P19990_001	7.5e-39	124.1		GO:0005575,GO:0005622,GO:0005623,GO:0005737,GO:0005768,GO:0005794,GO:0005802,GO:0043226,GO:0043227,GO:0043229,GO:0043231,GO:0044424,GO:0044444,GO:0044464			virNOG[6]	0IJ0Y@euNOG,0TTUH@lilNOG,0YF1M@NOG,1BKX6@strNOG,1DYSR@virNOG	NA|NA|NA	S	Pfam:DUF248
Mtr36621	4641.GSMUA_Achr1P12320_001	7.2e-69	220.9			K04730		virNOG[6]	0TUPA@lilNOG,1BDV1@strNOG,1DRSE@virNOG,COG0515@NOG,KOG1187@euNOG	NA|NA|NA	T	STYKc
Mtr27127	4641.GSMUA_Achr2P01990_001	4.8e-151	492.2		GO:0005575,GO:0005622,GO:0005623,GO:0005737,GO:0009507,GO:0009532,GO:0009534,GO:0009535,GO:0009536,GO:0009570,GO:0009579,GO:0016020,GO:0031976,GO:0031984,GO:0034357,GO:0042651,GO:0043226,GO:0043227,GO:0043229,GO:0043231,GO:0044422,GO:0044424,GO:0044434,GO:0044435,GO:0044436,GO:0044444,GO:0044446,GO:0044464,GO:0055035	K03070		virNOG[6]	0IHHM@euNOG,0TWKV@lilNOG,1BN24@strNOG,1DZWV@virNOG,COG0653@NOG	NA|NA|NA	U	translocase subunit SecA
Mtr12027	4555.Si010625m	3.2e-97	317.6			K17506		virNOG[6]	0TRDS@lilNOG,15QEJ@poaNOG,1BD7F@strNOG,1DR4Z@virNOG,COG0631@NOG,KOG0698@euNOG	NA|NA|NA	T	PP2C_SIG
Mtr27784	4641.GSMUA_Achr6P01720_001	2.8e-239	784.5					virNOG[6]	0JAIR@euNOG,0TIMN@lilNOG,11BD7@NOG,1BF8Z@strNOG,1DT7A@virNOG	NA|NA|NA	S	3'-N-debenzoyl-2'-deoxytaxol N-benzoyltransferase
Mtr27684	4641.GSMUA_Achr2P12000_001	4.5e-192	626.6					virNOG[6]	0IQFS@euNOG,0U6TC@lilNOG,0YDW0@NOG,1C71Q@strNOG,1EKYW@virNOG	NA|NA|NA	S	serine esterase family protein
Mtr27680	59689.fgenesh1_pm.C_scaffold_4002225	3e-54	170.2	EXPB2	GO:0000902,GO:0005575,GO:0005618,GO:0005623,GO:0008150,GO:0009653,GO:0009664,GO:0009826,GO:0009827,GO:0009828,GO:0009987,GO:0016020,GO:0016043,GO:0016049,GO:0030312,GO:0032502,GO:0032989,GO:0040007,GO:0042545,GO:0044464,GO:0044699,GO:0044763,GO:0044767,GO:0045229,GO:0048589,GO:0048856,GO:0048869,GO:0060560,GO:0071554,GO:0071555,GO:0071669,GO:0071840,GO:0071944			virNOG[6]	0BXP2@braNOG,0IV9K@euNOG,0YEZU@NOG,1BF77@strNOG,1DT57@virNOG	NA|NA|NA	G	atexpb2, expb2, athexp beta 1.4 atexpb2 (arabidopsis thaliana expansin b2)
Mtr28741	4641.GSMUA_Achr1P04480_001	1.9e-41	130.5		GO:0000003,GO:0001071,GO:0003002,GO:0003006,GO:0003674,GO:0003700,GO:0005575,GO:0005622,GO:0005623,GO:0005634,GO:0006355,GO:0007275,GO:0007389,GO:0008150,GO:0009791,GO:0009798,GO:0009888,GO:0009889,GO:0009908,GO:0009943,GO:0009944,GO:0009955,GO:0010022,GO:0010073,GO:0010254,GO:0010468,GO:0010556,GO:0010582,GO:0019219,GO:0019222,GO:0022414,GO:0031323,GO:0031326,GO:0032501,GO:0032502,GO:0043226,GO:…			virNOG[6]	0IXQH@euNOG,0Y6JT@NOG,1BSQ4@strNOG,1E4J1@virNOG	NA|NA|NA	K	protein DROOPING LEAF
Mtr25128	4641.GSMUA_Achr2P01820_001	3.4e-209	685.2		GO:0001071,GO:0003674,GO:0003700,GO:0005575,GO:0005622,GO:0005623,GO:0005634,GO:0006355,GO:0008150,GO:0009889,GO:0010468,GO:0010556,GO:0019219,GO:0019222,GO:0031323,GO:0031326,GO:0043226,GO:0043227,GO:0043229,GO:0043231,GO:0044424,GO:0044464,GO:0050789,GO:0050794,GO:0051171,GO:0051252,GO:0060255,GO:0065007,GO:0080090,GO:2000112,GO:2001141			virNOG[6]	0IIZ6@euNOG,0TPR1@lilNOG,10DQF@NOG,1BBY6@strNOG,1DPWU@virNOG	NA|NA|NA	S	Squamosa promoter-binding-like protein
Mtr11952	4641.GSMUA_Achr7P15260_001	9.5e-39	123		GO:0005575,GO:0005622,GO:0005623,GO:0005634,GO:0005694,GO:0005730,GO:0005737,GO:0009507,GO:0009532,GO:0009534,GO:0009536,GO:0009570,GO:0009579,GO:0031974,GO:0031976,GO:0031981,GO:0031984,GO:0043226,GO:0043227,GO:0043228,GO:0043229,GO:0043231,GO:0043232,GO:0043233,GO:0044422,GO:0044424,GO:0044428,GO:0044434,GO:0044435,GO:0044444,GO:0044446,GO:0044464,GO:0070013	K11252		virNOG[6]	0U05W@lilNOG,11NV5@NOG,1BR2B@strNOG,1E2WH@virNOG,KOG1744@euNOG	NA|NA|NA	B	Core component of nucleosome. Nucleosomes wrap and compact DNA into chromatin, limiting DNA accessibility to the cellular machineries which require DNA as a template. Histones thereby play a central role in transcription regulation, DNA repair, DNA replication and chromosomal stability. DNA accessibility is regulated via a complex set of post-translational modifications of histones, also called h…
Mtr10696	4641.GSMUA_Achr7P06970_001	8.6e-87	280.2			K09286		virNOG[6]	0IY7W@euNOG,0TYM7@lilNOG,0YIZG@NOG,1BRA2@strNOG,1E34D@virNOG	NA|NA|NA	K	transcription factor
Mtr12631	4641.GSMUA_Achr5P22430_001	4.7e-73	235		GO:0005575,GO:0005623,GO:0005886,GO:0016020,GO:0044464,GO:0071944			virNOG[6]	0TTVP@lilNOG,1BER4@strNOG,1DSNN@virNOG,COG0515@NOG,KOG1187@euNOG	NA|NA|NA	T	STYKc
Mtr37691	4641.GSMUA_Achr4P16590_001	7e-28	88.6		GO:0001071,GO:0003674,GO:0003700,GO:0005575,GO:0005622,GO:0005623,GO:0005634,GO:0006355,GO:0008150,GO:0009889,GO:0010468,GO:0010556,GO:0019219,GO:0019222,GO:0031323,GO:0031326,GO:0043226,GO:0043227,GO:0043229,GO:0043231,GO:0044424,GO:0044464,GO:0050789,GO:0050794,GO:0051171,GO:0051252,GO:0060255,GO:0065007,GO:0080090,GO:2000112,GO:2001141			virNOG[6]	0IZNM@euNOG,0TP7K@lilNOG,0YK33@NOG,1BD5N@strNOG,1DYUK@virNOG	NA|NA|NA	S	Zinc finger protein
Mtr11586	4641.GSMUA_Achr7P12680_001	4e-131	427.4		GO:0005575,GO:0005618,GO:0005622,GO:0005623,GO:0005737,GO:0005794,GO:0008150,GO:0009505,GO:0009719,GO:0009725,GO:0009741,GO:0010033,GO:0014070,GO:0030312,GO:0033993,GO:0042221,GO:0043226,GO:0043227,GO:0043229,GO:0043231,GO:0044424,GO:0044444,GO:0044464,GO:0050896,GO:0071944,GO:0097305,GO:1901700			virNOG[6]	0IIQX@euNOG,0TNU7@lilNOG,0YFUT@NOG,1BCDW@strNOG,1DQ73@virNOG	NA|NA|NA	S	phosphate-induced protein 1 conserved region domain containing protein, expressed
Mtr12002	4641.GSMUA_Achr7P17700_001	1.3e-48	155		GO:0000902,GO:0007275,GO:0008150,GO:0008544,GO:0009653,GO:0009826,GO:0009888,GO:0009913,GO:0009932,GO:0009987,GO:0010015,GO:0010053,GO:0010054,GO:0016043,GO:0016049,GO:0021700,GO:0022622,GO:0030154,GO:0030855,GO:0032501,GO:0032502,GO:0032989,GO:0040007,GO:0043588,GO:0044699,GO:0044707,GO:0044763,GO:0044767,GO:0048364,GO:0048468,GO:0048469,GO:0048513,GO:0048589,GO:0048731,GO:0048764,GO:0048765,GO:…			virNOG[6]	0TK1M@lilNOG,1BHE9@strNOG,1DVAG@virNOG,COG5411@NOG,KOG0565@euNOG	NA|NA|NA	U	endonuclease exonuclease phosphatase family domain containing protein, expressed
Mtr17717	4641.GSMUA_Achr10P28330_001	6.9e-30	90.1					virNOG[6]	0IQUN@euNOG,0YFP8@NOG,1C73P@strNOG,1EM0W@virNOG	NA|NA|NA	A	RNA recognition motif. (a.k.a. RRM, RBD, or RNP domain)
Mtr24087	4641.GSMUA_Achr7P26270_001	1.5e-142	465.6	OSI_10450	GO:0005575,GO:0005622,GO:0005623,GO:0005737,GO:0005777,GO:0006996,GO:0008150,GO:0009657,GO:0009658,GO:0009987,GO:0016043,GO:0042579,GO:0043226,GO:0043227,GO:0043229,GO:0043231,GO:0044424,GO:0044444,GO:0044464,GO:0044699,GO:0044763,GO:0071840			virNOG[6]	0IH8J@euNOG,0TSUI@lilNOG,11T26@NOG,1BEBB@strNOG,1DS95@virNOG	NA|NA|NA	S	expressed protein
Mtr37297	4641.GSMUA_AchrUn_randomP20470_001	1.2e-43	139.3		GO:0005575,GO:0005622,GO:0005623,GO:0005737,GO:0044424,GO:0044464	K14174		virNOG[6]	0IVC5@euNOG,0TKR3@lilNOG,0YBXH@NOG,1BII9@strNOG,1DTPY@virNOG	NA|NA|NA	S	( )-delta-cadinene synthase
Mtr31151	4641.GSMUA_Achr6P35610_001	1.1e-207	681.1	OSI_37534	GO:0003333,GO:0003674,GO:0005215,GO:0005342,GO:0005575,GO:0005622,GO:0005623,GO:0005737,GO:0005886,GO:0006810,GO:0006811,GO:0006820,GO:0006865,GO:0008150,GO:0008509,GO:0008514,GO:0009507,GO:0009526,GO:0009536,GO:0009607,GO:0009624,GO:0009941,GO:0009987,GO:0015075,GO:0015171,GO:0015711,GO:0015849,GO:0016020,GO:0022857,GO:0022891,GO:0022892,GO:0031090,GO:0031967,GO:0031969,GO:0031975,GO:0034220,GO:…			virNOG[6]	0TNBT@lilNOG,1BFSM@strNOG,1DTQF@virNOG,COG0531@NOG,KOG1286@euNOG	NA|NA|NA	E	Amino acid permease family protein, expressed
Mtr23313	4641.GSMUA_Achr6P09280_001	0	1028.9	OSI_21565	GO:0005575,GO:0005618,GO:0005623,GO:0006950,GO:0006952,GO:0008150,GO:0009607,GO:0009620,GO:0030312,GO:0044464,GO:0050832,GO:0050896,GO:0051704,GO:0051707,GO:0071944			virNOG[6]	0TJVZ@lilNOG,1BCX3@strNOG,1DQUX@virNOG,COG4886@NOG,KOG0619@euNOG	NA|NA|NA	T	LRR receptor-like serine threonine-protein kinase
Mtr21936	4641.GSMUA_Achr9P26660_001	1.9e-91	297.6		GO:0005575,GO:0016020	K00512,K15472		virNOG[6]	0TTMT@lilNOG,1BFD4@strNOG,1DQGU@virNOG,COG2124@NOG,KOG0156@euNOG	NA|NA|NA	Q	cytochrome P450
Mtr12299	4533.OB06G14670.1	1.1e-178	581.7					virNOG[6]	0JSZW@euNOG,0U3AK@lilNOG,160NM@poaNOG,1BYRN@strNOG,1EBB0@virNOG,COG3808@NOG	NA|NA|NA	C	Inorganic H+ pyrophosphatase
Mtr03003	4641.GSMUA_Achr6P24370_001	4.9e-147	479.8					virNOG[6]	0TJPZ@lilNOG,10X8D@NOG,1BCRZ@strNOG,1DQPT@virNOG,KOG1072@euNOG	NA|NA|NA	S	Kelch motif
Mtr05913	4641.GSMUA_Achr9P28710_001	1.6e-23	72.8		GO:0000003,GO:0003006,GO:0005575,GO:0005622,GO:0005623,GO:0005634,GO:0005654,GO:0005849,GO:0006139,GO:0006396,GO:0006397,GO:0006725,GO:0006807,GO:0007275,GO:0008150,GO:0008152,GO:0009791,GO:0009908,GO:0009987,GO:0010228,GO:0010467,GO:0016070,GO:0016071,GO:0022414,GO:0031974,GO:0031981,GO:0032501,GO:0032502,GO:0032991,GO:0034641,GO:0043170,GO:0043226,GO:0043227,GO:0043229,GO:0043231,GO:0043233,GO:…	K14399		virNOG[6]	0TSPC@lilNOG,1BN35@strNOG,1DRIN@virNOG,COG5623@NOG,KOG2749@euNOG	NA|NA|NA	A	Pre-mRNA cleavage complex II protein Clp1
Mtr37734	29760.VIT_06s0004g05820.t01	1.6e-35	112.4	TIM10	GO:0005575,GO:0005622,GO:0005623,GO:0005737,GO:0005739,GO:0005740,GO:0005758,GO:0031967,GO:0031970,GO:0031974,GO:0031975,GO:0043226,GO:0043227,GO:0043229,GO:0043231,GO:0044422,GO:0044424,GO:0044429,GO:0044444,GO:0044446,GO:0044464	K17778		virNOG[6]	12539@NOG,1BU6H@strNOG,1E637@virNOG,KOG3480@euNOG	NA|NA|NA	U	Mitochondrial import inner membrane translocase subunit
Mtr23039	39946.BGIOSGA021672-PA	3.1e-213	700.2			K05894		virNOG[6]	0TWZV@lilNOG,15RHI@poaNOG,1BC2R@strNOG,1DQ19@virNOG,COG1902@NOG,KOG0134@euNOG	NA|NA|NA	C	12-oxophytodienoic acid reductase
Mtr37067	4641.GSMUA_Achr9P29490_001	1.9e-98	319.4		GO:0000502,GO:0005575,GO:0005622,GO:0005623,GO:0005634,GO:0005737,GO:0005829,GO:0005911,GO:0008150,GO:0008152,GO:0009056,GO:0009057,GO:0009506,GO:0010035,GO:0010038,GO:0019538,GO:0030054,GO:0030163,GO:0032991,GO:0042221,GO:0043170,GO:0043226,GO:0043227,GO:0043229,GO:0043231,GO:0043234,GO:0044238,GO:0044424,GO:0044444,GO:0044464,GO:0046686,GO:0050896,GO:0055044,GO:0071704,GO:1901575	K03036		virNOG[6]	1BGSM@strNOG,1DUPC@virNOG,COG5159@NOG,KOG1463@euNOG	NA|NA|NA	O	26S proteasome non-atpase regulatory subunit
Mtr04404	4641.GSMUA_Achr6P01650_001	4.4e-137	447		GO:0003674,GO:0005215,GO:0005342,GO:0005575,GO:0005622,GO:0005623,GO:0005737,GO:0006810,GO:0006811,GO:0006820,GO:0006848,GO:0006849,GO:0008028,GO:0008150,GO:0008509,GO:0008514,GO:0009507,GO:0009526,GO:0009534,GO:0009536,GO:0009579,GO:0009941,GO:0009987,GO:0015075,GO:0015711,GO:0015718,GO:0015849,GO:0016020,GO:0022857,GO:0022891,GO:0022892,GO:0031967,GO:0031975,GO:0031976,GO:0031984,GO:0034220,GO:…	K03453		virNOG[6]	0TTHZ@lilNOG,1BES4@strNOG,1DSPP@virNOG,COG0385@NOG,KOG2718@euNOG	NA|NA|NA	P	Sodium Bile acid symporter family
Mtr31147	4577.GRMZM2G056403_P02	7.2e-25	78.5					virNOG[6]	0TNKV@lilNOG,0XSN6@NOG,15JCR@poaNOG,1BF9J@strNOG,1DT7W@virNOG,KOG4524@euNOG	NA|NA|NA	S	Inherit from KOG: TELO2 interacting protein 1
Mtr24737	4641.GSMUA_Achr6P09280_001	0	1050	OSI_21565	GO:0005575,GO:0005618,GO:0005623,GO:0006950,GO:0006952,GO:0008150,GO:0009607,GO:0009620,GO:0030312,GO:0044464,GO:0050832,GO:0050896,GO:0051704,GO:0051707,GO:0071944			virNOG[6]	0TJVZ@lilNOG,1BCX3@strNOG,1DQUX@virNOG,COG4886@NOG,KOG0619@euNOG	NA|NA|NA	T	LRR receptor-like serine threonine-protein kinase
Mtr23767	4641.GSMUA_Achr9P02120_001	9.8e-110	355.7		GO:0000166,GO:0003674,GO:0003824,GO:0004633,GO:0005488,GO:0005575,GO:0005622,GO:0005623,GO:0005737,GO:0005829,GO:0006139,GO:0006163,GO:0006164,GO:0006725,GO:0006732,GO:0006753,GO:0006793,GO:0006796,GO:0006807,GO:0006950,GO:0006970,GO:0006972,GO:0008150,GO:0008152,GO:0009058,GO:0009108,GO:0009116,GO:0009117,GO:0009119,GO:0009150,GO:0009152,GO:0009163,GO:0009165,GO:0009259,GO:0009260,GO:0009628,GO:…	K01598,K18172	PPCDC	virNOG[6]	0TNVR@lilNOG,1BIZI@strNOG,1DWWT@virNOG,COG0452@NOG,KOG0672@euNOG	NA|NA|NA	D, P	Flavoprotein
Mtr04046	59689.Al_scaffold_0003_2365	2.7e-65	211					virNOG[6]	0C6CM@braNOG,0IYBU@euNOG,0YKTH@NOG,1BSMZ@strNOG,1E4GV@virNOG	NA|NA|NA	S	Inherit from strNOG: AAI
Mtr18500	4641.GSMUA_Achr1P08370_001	2.1e-20	62.5		GO:0000003,GO:0000041,GO:0003006,GO:0003674,GO:0005215,GO:0005375,GO:0005488,GO:0005515,GO:0005575,GO:0005622,GO:0005623,GO:0005737,GO:0005773,GO:0005886,GO:0005887,GO:0006810,GO:0006811,GO:0006812,GO:0006825,GO:0007275,GO:0007276,GO:0008150,GO:0008324,GO:0008643,GO:0009555,GO:0009987,GO:0015075,GO:0015144,GO:0016020,GO:0016021,GO:0019953,GO:0022412,GO:0022414,GO:0022622,GO:0022857,GO:0022890,GO:…	K14686		virNOG[6]	0TZYX@lilNOG,11I8D@NOG,1BTY5@strNOG,1E5US@virNOG,KOG3386@euNOG	NA|NA|NA	P	Copper transporter
Mtr19838	4641.GSMUA_Achr10P30320_001	5.2e-237	779.8		GO:0003333,GO:0003674,GO:0005215,GO:0005310,GO:0005313,GO:0005342,GO:0005575,GO:0005622,GO:0005623,GO:0005737,GO:0006082,GO:0006520,GO:0006536,GO:0006541,GO:0006807,GO:0006810,GO:0006811,GO:0006820,GO:0006835,GO:0006865,GO:0008150,GO:0008152,GO:0008509,GO:0008514,GO:0009064,GO:0009507,GO:0009526,GO:0009528,GO:0009534,GO:0009536,GO:0009579,GO:0009607,GO:0009624,GO:0009706,GO:0009941,GO:0009987,GO:…	K03319		virNOG[6]	0IK3C@euNOG,0TMDR@lilNOG,1BE8S@strNOG,1DS6G@virNOG,COG0471@NOG	NA|NA|NA	P	Sodium:sulfate symporter transmembrane region
Mtr19372	4641.GSMUA_Achr5P28060_001	2.8e-42	135.1		GO:0000003,GO:0003006,GO:0003674,GO:0003676,GO:0003677,GO:0003697,GO:0005488,GO:0005575,GO:0005622,GO:0005623,GO:0005737,GO:0005739,GO:0006355,GO:0007275,GO:0008150,GO:0009553,GO:0009561,GO:0009653,GO:0009790,GO:0009791,GO:0009793,GO:0009889,GO:0010154,GO:0010468,GO:0010556,GO:0019219,GO:0019222,GO:0022414,GO:0031323,GO:0031326,GO:0031347,GO:0032501,GO:0032502,GO:0043226,GO:0043227,GO:0043229,GO:…	K06236,K08775		virNOG[6]	0TVF6@lilNOG,0Y06W@NOG,1BFEE@strNOG,1DTCN@virNOG,KOG4751@euNOG	NA|NA|NA	L	BRCA2, helical
Mtr21462	39946.BGIOSGA009737-PA	4e-76	245.7		GO:0003674,GO:0005488,GO:0005575,GO:0005622,GO:0005623,GO:0005737,GO:0005739,GO:0005740,GO:0005743,GO:0005746,GO:0005747,GO:0016020,GO:0019866,GO:0030964,GO:0031090,GO:0031966,GO:0031967,GO:0031975,GO:0032991,GO:0043167,GO:0043169,GO:0043226,GO:0043227,GO:0043229,GO:0043231,GO:0043234,GO:0044422,GO:0044424,GO:0044425,GO:0044429,GO:0044444,GO:0044446,GO:0044455,GO:0044464,GO:0045271,GO:0046872,GO:…	K03941		virNOG[6]	0TVG5@lilNOG,15SGA@poaNOG,1BMHG@strNOG,1DV6W@virNOG,COG1143@NOG,KOG3256@euNOG	NA|NA|NA	C	4Fe-4S binding domain
Mtr01306	4577.GRMZM2G421495_P01	8.2e-102	325.8					virNOG[6]	0U36V@lilNOG,160IY@poaNOG,1BYIY@strNOG,1EB3F@virNOG,COG0842@NOG,KOG0065@euNOG	NA|NA|NA	Q	Plant PDR ABC transporter associated
Mtr32383	4641.GSMUA_Achr5P00300_001	1.1e-24	76.3	OSI_24070		K14488		virNOG[6]	0J30A@euNOG,0U0D1@lilNOG,0YUJ0@NOG,1BU27@strNOG,1E5YT@virNOG	NA|NA|NA	S	SAUR family
Mtr19943	4641.GSMUA_Achr11P20780_001	1.2e-49	159.6					virNOG[6]	0J7VZ@euNOG,0TZFP@lilNOG,0ZNU1@NOG,1BUAM@strNOG,1E6KJ@virNOG	NA|NA|NA	T	FHA
Mtr21234	3694.POPTR_0007s15330.1	5.5e-23	68.8					virNOG[6]	0JIY9@euNOG,11B5Q@NOG,1C5RY@strNOG,1EJIM@virNOG	NA|NA|NA
Mtr08556	4641.GSMUA_AchrUn_randomP17460_001	1.1e-96	314.9					virNOG[6]	0TQC5@lilNOG,1BGQF@strNOG,1DUM7@virNOG,COG1131@NOG,KOG0061@euNOG	NA|NA|NA	Q	ABC-2 type transporter
Mtr22636	4641.GSMUA_Achr11P03830_001	6.6e-84	270.4		GO:0000902,GO:0005575,GO:0005576,GO:0005618,GO:0005622,GO:0005623,GO:0005737,GO:0005773,GO:0005774,GO:0005886,GO:0005911,GO:0008150,GO:0009505,GO:0009506,GO:0009653,GO:0009826,GO:0009932,GO:0009987,GO:0016020,GO:0016043,GO:0016049,GO:0030054,GO:0030312,GO:0031090,GO:0031224,GO:0031225,GO:0031226,GO:0032502,GO:0032989,GO:0040007,GO:0043226,GO:0043227,GO:0043229,GO:0043231,GO:0044422,GO:0044424,GO:…	K19791		virNOG[6]	0TQAT@lilNOG,1BGVX@strNOG,1DUSJ@virNOG,COG2132@NOG,KOG1263@euNOG	NA|NA|NA	Q	Multicopper oxidase
Mtr03331	4641.GSMUA_Achr7P23600_001	1.4e-77	251.5	LARS	GO:0005575,GO:0005622,GO:0005623,GO:0005737,GO:0005829,GO:0005911,GO:0009506,GO:0009507,GO:0009536,GO:0030054,GO:0043226,GO:0043227,GO:0043229,GO:0043231,GO:0044424,GO:0044444,GO:0044464,GO:0055044	K01869		virNOG[6]	0TQE2@lilNOG,1BE6D@strNOG,1DRKQ@virNOG,COG0495@NOG,KOG0437@euNOG	NA|NA|NA	J	leucyl-tRNA synthetase
Mtr02723	4641.GSMUA_Achr11P03220_001	7.6e-66	210	OSI_08453				virNOG[6]	0TVKB@lilNOG,121N2@NOG,1BRG3@strNOG,1E3AI@virNOG,KOG0800@euNOG	NA|NA|NA	O	RING-H2 finger protein
Mtr19880	4641.GSMUA_Achr11P04780_001	1.9e-219	718.9		GO:0000278,GO:0000280,GO:0003674,GO:0003824,GO:0004672,GO:0004674,GO:0005575,GO:0005622,GO:0005623,GO:0005634,GO:0005737,GO:0006325,GO:0006464,GO:0006468,GO:0006793,GO:0006796,GO:0006996,GO:0007049,GO:0007067,GO:0008150,GO:0008152,GO:0009987,GO:0016043,GO:0016301,GO:0016310,GO:0016568,GO:0016569,GO:0016570,GO:0016572,GO:0016740,GO:0016772,GO:0016773,GO:0018107,GO:0018193,GO:0018210,GO:0019538,GO:…	K16315		virNOG[6]	0TQ4W@lilNOG,1BGIG@strNOG,1DUFT@virNOG,COG5072@NOG,KOG2464@euNOG	NA|NA|NA	D	serine threonine-protein kinase
Mtr19021	4641.GSMUA_Achr11P17590_001	3.8e-171	561.5	OSI_34203				virNOG[6]	0TSD3@lilNOG,0XRM0@NOG,1BHEA@strNOG,1DVAH@virNOG,KOG1039@euNOG	NA|NA|NA	O	zinc finger, RING-type
Mtr14858	3694.POPTR_0002s25640.1	4.5e-168	548.4		GO:0003674,GO:0005215,GO:0005575,GO:0005623,GO:0005886,GO:0005911,GO:0006810,GO:0006811,GO:0006812,GO:0006820,GO:0008150,GO:0008324,GO:0008509,GO:0008519,GO:0009506,GO:0009987,GO:0015075,GO:0015101,GO:0015291,GO:0015398,GO:0015672,GO:0015695,GO:0015696,GO:0015698,GO:0016020,GO:0022804,GO:0022857,GO:0022890,GO:0022891,GO:0022892,GO:0030054,GO:0034220,GO:0044464,GO:0044699,GO:0044763,GO:0044765,GO:…	K03320		virNOG[6]	1BGPG@strNOG,1DUKC@virNOG,COG0004@NOG,KOG0682@euNOG	NA|NA|NA	P	Ammonium transporter
Mtr19261	4641.GSMUA_Achr11P17190_001	3.7e-106	346.1		GO:0001071,GO:0003674,GO:0003700,GO:0006355,GO:0008150,GO:0009889,GO:0010468,GO:0010556,GO:0019219,GO:0019222,GO:0031323,GO:0031326,GO:0050789,GO:0050794,GO:0051171,GO:0051252,GO:0060255,GO:0065007,GO:0080090,GO:2000112,GO:2001141	K09422		virNOG[6]	0TSAB@lilNOG,1BRIR@strNOG,1E3DA@virNOG,COG5147@NOG,KOG0048@euNOG	NA|NA|NA	K	MYB family transcription factor
Mtr18881	3847.GLYMA18G02970.1	4.2e-83	270.8	RPL10A	GO:0003002,GO:0005575,GO:0005622,GO:0005623,GO:0005634,GO:0005730,GO:0005737,GO:0005829,GO:0005840,GO:0005886,GO:0005911,GO:0007275,GO:0007389,GO:0008150,GO:0009506,GO:0009955,GO:0015934,GO:0016020,GO:0022625,GO:0022626,GO:0030054,GO:0030529,GO:0031974,GO:0031981,GO:0032501,GO:0032502,GO:0032991,GO:0043226,GO:0043227,GO:0043228,GO:0043229,GO:0043231,GO:0043232,GO:0043233,GO:0044391,GO:0044422,GO:…	K02865		virNOG[6]	1BEAE@strNOG,1DS83@virNOG,COG0081@NOG,KOG1570@euNOG	NA|NA|NA	J	ribosomal protein
Mtr02099	4641.GSMUA_Achr11P07170_001	2.4e-86	279.5	PAD1	GO:0000502,GO:0005575,GO:0005622,GO:0005623,GO:0005634,GO:0005737,GO:0005773,GO:0005774,GO:0005819,GO:0005829,GO:0005839,GO:0005840,GO:0005856,GO:0006508,GO:0006511,GO:0008150,GO:0008152,GO:0009056,GO:0009057,GO:0009507,GO:0009524,GO:0009536,GO:0009987,GO:0015630,GO:0016020,GO:0019538,GO:0019773,GO:0019941,GO:0022626,GO:0030163,GO:0030529,GO:0031090,GO:0032991,GO:0043170,GO:0043226,GO:0043227,GO:…	K02731		virNOG[6]	0TKX2@lilNOG,0XP21@NOG,1BDVE@strNOG,1DRSV@virNOG,KOG0183@euNOG	NA|NA|NA	O	The proteasome is a multicatalytic proteinase complex which is characterized by its ability to cleave peptides with Arg, Phe, Tyr, Leu, and Glu adjacent to the leaving group at neutral or slightly basic pH. The proteasome has an ATP-dependent proteolytic activity (By similarity)
Mtr05227	4641.GSMUA_Achr11P24550_001	1.2e-170	557.8		GO:0000902,GO:0001558,GO:0003674,GO:0003824,GO:0004672,GO:0005575,GO:0005623,GO:0005886,GO:0005911,GO:0006464,GO:0006468,GO:0006793,GO:0006796,GO:0007154,GO:0007165,GO:0007275,GO:0008150,GO:0008152,GO:0009506,GO:0009653,GO:0009719,GO:0009725,GO:0009741,GO:0009742,GO:0009755,GO:0009791,GO:0009826,GO:0009987,GO:0010033,GO:0014070,GO:0016020,GO:0016043,GO:0016049,GO:0016301,GO:0016310,GO:0016740,GO:…			virNOG[6]	0TJ68@lilNOG,1BIC3@strNOG,1DXI2@virNOG,COG0515@NOG,KOG1187@euNOG	NA|NA|NA	T	receptor-like protein kinase
Mtr37619	4641.GSMUA_Achr4P15980_001	3.4e-36	114.4		GO:0003674,GO:0003824,GO:0004672,GO:0004673,GO:0004871,GO:0004872,GO:0004888,GO:0005034,GO:0005575,GO:0005623,GO:0005886,GO:0006464,GO:0006468,GO:0006793,GO:0006796,GO:0006950,GO:0006952,GO:0006970,GO:0007154,GO:0007165,GO:0007275,GO:0007568,GO:0008150,GO:0008152,GO:0009266,GO:0009267,GO:0009409,GO:0009414,GO:0009415,GO:0009605,GO:0009607,GO:0009617,GO:0009628,GO:0009651,GO:0009719,GO:0009725,GO:…	K14489		virNOG[6]	0TNXZ@lilNOG,1BEMS@strNOG,1DSJP@virNOG,COG0642@NOG,KOG0519@euNOG	NA|NA|NA	T	Histidine kinase
Mtr03997	4641.GSMUA_Achr6P03440_001	7.8e-115	373.4		GO:0005575,GO:0005622,GO:0005623,GO:0005737,GO:0009507,GO:0009536,GO:0043226,GO:0043227,GO:0043229,GO:0043231,GO:0044424,GO:0044444,GO:0044464			virNOG[6]	0IV7T@euNOG,0XXT2@NOG,1BI7M@strNOG,1DW4N@virNOG	NA|NA|NA	S	DUF246 domain-containing protein
Mtr37526	4641.GSMUA_Achr4P32650_001	5e-45	142.8	CM1	GO:0003674,GO:0003824,GO:0004601,GO:0005575,GO:0005622,GO:0005623,GO:0005737,GO:0005829,GO:0008150,GO:0008152,GO:0009507,GO:0009536,GO:0016209,GO:0016491,GO:0016684,GO:0016688,GO:0043226,GO:0043227,GO:0043229,GO:0043231,GO:0044424,GO:0044444,GO:0044464,GO:0044710,GO:0055114	K01850		virNOG[6]	0TVHZ@lilNOG,1BGME@strNOG,1DUIC@virNOG,COG1605@NOG,KOG0795@euNOG	NA|NA|NA	E	chorismate mutase
Mtr30873	4641.GSMUA_AchrUn_randomP02850_001	1.2e-98	320.7		GO:0005575,GO:0005622,GO:0005623,GO:0005737,GO:0005739,GO:0005794,GO:0005886,GO:0012505,GO:0012506,GO:0016020,GO:0016023,GO:0030133,GO:0030658,GO:0030659,GO:0031090,GO:0031410,GO:0031982,GO:0031988,GO:0043226,GO:0043227,GO:0043229,GO:0043231,GO:0044422,GO:0044424,GO:0044433,GO:0044444,GO:0044446,GO:0044464,GO:0071944	K19995		virNOG[6]	0TTCI@lilNOG,0XSJN@NOG,1BBT6@strNOG,1DPRU@virNOG,KOG3088@euNOG	NA|NA|NA	U	secretory carrier-associated membrane protein
Mtr35936	4641.GSMUA_AchrUn_randomP04750_001	3e-69	222.9		GO:0005575,GO:0005576			virNOG[6]	0IJT2@euNOG,0TQ5E@lilNOG,0Y95B@NOG,1BMJ8@strNOG,1DZDM@virNOG	NA|NA|NA	G	DPBB_1
Mtr36592	39947.LOC_Os02g42310.1	9.9e-78	250	SCPL34	GO:0005575,GO:0005576,GO:0005618,GO:0005622,GO:0005623,GO:0005737,GO:0005773,GO:0009505,GO:0030312,GO:0043226,GO:0043227,GO:0043229,GO:0043231,GO:0044424,GO:0044444,GO:0044464,GO:0071944	K16297		virNOG[6]	0TPIK@lilNOG,15GJD@poaNOG,1BBY0@strNOG,1DVWQ@virNOG,COG2939@NOG,KOG1282@euNOG	NA|NA|NA	E, O	Serine carboxypeptidase
Mtr37800	4641.GSMUA_Achr1P00910_001	1.9e-66	211.7	ARPC2B		K05758		virNOG[6]	0TQXV@lilNOG,0YKF6@NOG,1BFZM@strNOG,1DV3C@virNOG,KOG2826@euNOG	NA|NA|NA	Z	protein 2 3 complex, subunit
Mtr10636	4641.GSMUA_Achr4P32600_001	9.6e-183	599.5		GO:0003674,GO:0003824,GO:0004645,GO:0005575,GO:0005622,GO:0005623,GO:0005737,GO:0006950,GO:0008150,GO:0008152,GO:0009266,GO:0009414,GO:0009415,GO:0009501,GO:0009507,GO:0009532,GO:0009536,GO:0009570,GO:0009628,GO:0010035,GO:0016740,GO:0016757,GO:0016758,GO:0042221,GO:0043226,GO:0043227,GO:0043229,GO:0043231,GO:0044422,GO:0044424,GO:0044434,GO:0044435,GO:0044444,GO:0044446,GO:0044464,GO:0050896,GO:…	K00688		virNOG[6]	0TS24@lilNOG,1BCRX@strNOG,1DQPR@virNOG,COG0058@NOG,KOG2099@euNOG	NA|NA|NA	G	Phosphorylase is an important allosteric enzyme in carbohydrate metabolism. Enzymes from different sources differ in their regulatory mechanisms and in their natural substrates. However, all known phosphorylases share catalytic and structural properties (By similarity)
Mtr35281	3702.AT3G14415.2	4.3e-66	210.2		GO:0005575,GO:0005622,GO:0005623,GO:0005737,GO:0005777,GO:0042579,GO:0043226,GO:0043227,GO:0043229,GO:0043231,GO:0044424,GO:0044444,GO:0044464	K11517		virNOG[6]	0C1HX@braNOG,1C02K@strNOG,1ECUF@virNOG,COG1304@NOG,KOG0538@euNOG	NA|NA|NA	C	Short chain alpha-hydroxy acid oxidase
Mtr18994	4641.GSMUA_Achr4P24910_001	6.1e-59	189.5		GO:0001071,GO:0003674,GO:0003676,GO:0003677,GO:0003700,GO:0005488,GO:0005515,GO:0005575,GO:0005622,GO:0005623,GO:0005634,GO:0005730,GO:0006355,GO:0008150,GO:0009719,GO:0009723,GO:0009725,GO:0009889,GO:0010033,GO:0010468,GO:0010556,GO:0019219,GO:0019222,GO:0031323,GO:0031326,GO:0031974,GO:0031981,GO:0042221,GO:0042802,GO:0042803,GO:0043226,GO:0043227,GO:0043228,GO:0043229,GO:0043231,GO:0043232,GO:…			virNOG[6]	0IERQ@euNOG,0TRUK@lilNOG,120EV@NOG,1BHYF@strNOG,1DVUR@virNOG	NA|NA|NA	K	GAGA binding protein-like family
Mtr19055	29760.VIT_09s0054g00520.t01	2.2e-164	537.7	YCF1	GO:0005575,GO:0005622,GO:0005623,GO:0005737,GO:0009507,GO:0009526,GO:0009536,GO:0009941,GO:0016020,GO:0031090,GO:0031967,GO:0031969,GO:0031975,GO:0042170,GO:0043226,GO:0043227,GO:0043229,GO:0043231,GO:0044422,GO:0044424,GO:0044434,GO:0044435,GO:0044444,GO:0044446,GO:0044464			virNOG[6]	0IVJT@euNOG,12D2K@NOG,1BQFH@strNOG,1E29S@virNOG	NA|NA|NA	S	Its presence in a non-photosynthetic plant (Epifagus virginiana) and experiments in tobacco indicate that it may have a function which is probably not related to photosynthesis
Mtr27990	4641.GSMUA_Achr9P22840_001	4.6e-34	103.9					virNOG[6]	0U21X@lilNOG,1BZYP@strNOG,1ECQ3@virNOG,COG0318@NOG,KOG1176@euNOG	NA|NA|NA	I	AMP-binding enzyme
Mtr36184	4641.GSMUA_AchrUn_randomP15700_001	3.4e-103	333.8	LTA3	GO:0005575,GO:0005622,GO:0005623,GO:0005737,GO:0005739,GO:0005759,GO:0031974,GO:0043226,GO:0043227,GO:0043229,GO:0043231,GO:0043233,GO:0044422,GO:0044424,GO:0044429,GO:0044444,GO:0044446,GO:0044464,GO:0070013	K00627		virNOG[6]	0TW0V@lilNOG,1BFRH@strNOG,1DTPF@virNOG,COG0508@NOG,KOG0557@euNOG	NA|NA|NA	C	e3 binding domain
Mtr03195	4641.GSMUA_Achr9P26430_001	2e-98	319.9		GO:0005575,GO:0005622,GO:0005623,GO:0005737,GO:0005773,GO:0005774,GO:0005886,GO:0006950,GO:0007154,GO:0008150,GO:0009266,GO:0009409,GO:0009414,GO:0009415,GO:0009605,GO:0009628,GO:0009631,GO:0009719,GO:0009725,GO:0009737,GO:0009987,GO:0009991,GO:0010033,GO:0010035,GO:0016020,GO:0031090,GO:0031668,GO:0033554,GO:0033993,GO:0042221,GO:0042631,GO:0043226,GO:0043227,GO:0043229,GO:0043231,GO:0044422,GO:…			virNOG[6]	0IVQJ@euNOG,0TJ6R@lilNOG,11SCF@NOG,1BNK7@strNOG,1E0DW@virNOG	NA|NA|NA	S	Cold acclimation protein
Mtr12180	4641.GSMUA_Achr10P22540_001	2.2e-107	348.5		GO:0005575,GO:0005622,GO:0005623,GO:0005737,GO:0005852,GO:0005886,GO:0016020,GO:0032991,GO:0043234,GO:0044424,GO:0044444,GO:0044464,GO:0071944	K03248		virNOG[6]	0TK1C@lilNOG,0Y3CW@NOG,1BD2M@strNOG,1DR00@virNOG,KOG0122@euNOG	NA|NA|NA	J	Component of the eukaryotic translation initiation factor 3 (eIF-3) complex (By similarity)
Mtr35960	29760.VIT_09s0002g06880.t01	3.5e-61	197.2		GO:0005575,GO:0016020,GO:0031224,GO:0031225,GO:0044425			virNOG[6]	0IHGK@euNOG,0YEZD@NOG,1BMW7@strNOG,1DZQE@virNOG	NA|NA|NA	G	hydrolase family 17 protein
Mtr35218	4641.GSMUA_Achr9P20610_001	4.9e-23	71.1					virNOG[6]	0TP1R@lilNOG,1BM7P@strNOG,1DXTB@virNOG,COG4886@NOG,KOG4658@euNOG	NA|NA|NA	T	Disease resistance protein
Mtr16977	4641.GSMUA_Achr8P27330_001	2.4e-121	395		GO:0003674,GO:0003824,GO:0004672,GO:0004674,GO:0005575,GO:0005622,GO:0005623,GO:0005737,GO:0005829,GO:0005886,GO:0006464,GO:0006468,GO:0006793,GO:0006796,GO:0006950,GO:0006970,GO:0006972,GO:0007154,GO:0007165,GO:0007275,GO:0008150,GO:0008152,GO:0009593,GO:0009628,GO:0009651,GO:0009653,GO:0009719,GO:0009720,GO:0009725,GO:0009726,GO:0009729,GO:0009733,GO:0009741,GO:0009742,GO:0009755,GO:0009825,GO:…	K00924,K14502		virNOG[6]	0TQZN@lilNOG,1BMBV@strNOG,1DZ6K@virNOG,COG0515@NOG,KOG0658@euNOG	NA|NA|NA	T	shaggy-related protein kinase
Mtr05740	4641.GSMUA_Achr8P16190_001	9.1e-131	426.4		GO:0003674,GO:0003676,GO:0003677,GO:0005488,GO:0043565,GO:0097159,GO:1901363	K09201		virNOG[6]	0TKG2@lilNOG,1BFXV@strNOG,1DU38@virNOG,COG5048@NOG,KOG1721@euNOG	NA|NA|NA	K	Zinc finger protein
Mtr13233	4641.GSMUA_Achr9P22670_001	5.6e-249	818.1		GO:0005575,GO:0005622,GO:0005623,GO:0005737,GO:0005773,GO:0005774,GO:0016020,GO:0031090,GO:0043226,GO:0043227,GO:0043229,GO:0043231,GO:0044422,GO:0044424,GO:0044437,GO:0044444,GO:0044446,GO:0044464	K03549		virNOG[6]	0IIRE@euNOG,0TPHJ@lilNOG,1BDVX@strNOG,1DTZI@virNOG,COG3158@NOG	NA|NA|NA	P	Potassium transporter
Mtr07658	4641.GSMUA_Achr9P12400_001	3.2e-111	361.1		GO:0005575,GO:0005622,GO:0005623,GO:0005737,GO:0005777,GO:0008150,GO:0010035,GO:0010038,GO:0016020,GO:0042221,GO:0042579,GO:0043226,GO:0043227,GO:0043229,GO:0043231,GO:0044424,GO:0044444,GO:0044464,GO:0046686,GO:0050896			virNOG[6]	0TRAY@lilNOG,1BHHU@strNOG,1DSU8@virNOG,COG1028@NOG,KOG0725@euNOG	NA|NA|NA	Q	3-oxoacyl- acyl-carrier-protein reductase
Mtr16255	4641.GSMUA_Achr8P33640_001	8.9e-37	116		GO:0005575,GO:0005622,GO:0005623,GO:0005737,GO:0009507,GO:0009536,GO:0043226,GO:0043227,GO:0043229,GO:0043231,GO:0044424,GO:0044444,GO:0044464			virNOG[6]	0TYUS@lilNOG,1BRSJ@strNOG,1E3MC@virNOG,COG0236@NOG,KOG1748@euNOG	NA|NA|NA	I	Carrier of the growing fatty acid chain in fatty acid biosynthesis (By similarity)
Mtr07178	15368.BRADI4G39430.1	2.1e-191	626.5		GO:0003674,GO:0005488,GO:0005515,GO:0005575,GO:0005622,GO:0005623,GO:0005737,GO:0005819,GO:0005856,GO:0008017,GO:0008092,GO:0009524,GO:0015630,GO:0015631,GO:0032991,GO:0043226,GO:0043228,GO:0043229,GO:0043232,GO:0043234,GO:0044422,GO:0044424,GO:0044430,GO:0044444,GO:0044446,GO:0044464,GO:0051011			virNOG[6]	0IISZ@euNOG,0TNZA@lilNOG,10HS1@NOG,15JQY@poaNOG,1BFZB@strNOG,1DTWX@virNOG	NA|NA|NA
Mtr26341	4641.GSMUA_Achr8P01950_001	2.4e-178	583.2		GO:0005575,GO:0016020			virNOG[6]	0IF3X@euNOG,0TJEN@lilNOG,0YEBV@NOG,1BCHK@strNOG,1DQFJ@virNOG	NA|NA|NA	S	Tetraspanin family
Mtr17273	4641.GSMUA_Achr4P21360_001	2.5e-64	207.4	RPS18	GO:0003674,GO:0003735,GO:0005198,GO:0005575,GO:0005618,GO:0005622,GO:0005623,GO:0005634,GO:0005730,GO:0005737,GO:0005773,GO:0005774,GO:0005829,GO:0005840,GO:0005886,GO:0005911,GO:0006412,GO:0006413,GO:0008150,GO:0008152,GO:0009058,GO:0009059,GO:0009506,GO:0009987,GO:0010467,GO:0015935,GO:0016020,GO:0019538,GO:0022613,GO:0022626,GO:0022627,GO:0030054,GO:0030312,GO:0030529,GO:0031090,GO:0031974,GO:…	K02964		virNOG[6]	0TITS@lilNOG,1BJ59@strNOG,1DX2I@virNOG,COG0099@NOG,KOG3311@euNOG	NA|NA|NA	J	ribosomal protein
Mtr03464	4641.GSMUA_Achr9P29480_001	1.9e-39	124.1		GO:0001071,GO:0003674,GO:0003700,GO:0005575,GO:0005622,GO:0005623,GO:0005634,GO:0006355,GO:0007154,GO:0007165,GO:0007275,GO:0008150,GO:0009555,GO:0009653,GO:0009719,GO:0009725,GO:0009733,GO:0009734,GO:0009755,GO:0009889,GO:0009987,GO:0010033,GO:0010468,GO:0010556,GO:0019219,GO:0019222,GO:0022622,GO:0023052,GO:0031323,GO:0031326,GO:0032501,GO:0032502,GO:0032870,GO:0042221,GO:0043226,GO:0043227,GO:…			virNOG[6]	0IJN8@euNOG,0ZJKK@NOG,1BMV4@strNOG,1DZPC@virNOG	NA|NA|NA	K	auxin response factor
Mtr12317	4641.GSMUA_Achr8P22650_001	4e-283	929.9		GO:0003674,GO:0003824,GO:0005575,GO:0005622,GO:0005623,GO:0005737,GO:0006950,GO:0008150,GO:0008152,GO:0008728,GO:0009507,GO:0009536,GO:0009611,GO:0009719,GO:0009725,GO:0009737,GO:0010033,GO:0016740,GO:0016772,GO:0016778,GO:0033993,GO:0042221,GO:0043226,GO:0043227,GO:0043229,GO:0043231,GO:0044424,GO:0044444,GO:0044464,GO:0050896,GO:0097305,GO:1901700		GTPDPK_1,PPGPPDP	virNOG[6]	0TJ98@lilNOG,1BEB6@strNOG,1DS92@virNOG,COG0317@NOG,KOG1157@euNOG	NA|NA|NA	T	HD domain containing protein
Mtr15568	4641.GSMUA_Achr8P18690_001	1.5e-61	196.4		GO:0005575,GO:0005623,GO:0005886,GO:0016020,GO:0044464,GO:0071944			virNOG[6]	0TIQI@lilNOG,1BBXN@strNOG,1DPWE@virNOG,COG0515@NOG,KOG0192@euNOG	NA|NA|NA	T	STYKc
Mtr16467	4641.GSMUA_AchrUn_randomP14480_001	2.1e-47	151.6					virNOG[6]	0JJ62@euNOG,0TYRI@lilNOG,11CWB@NOG,1BRBE@strNOG,1E3CS@virNOG	NA|NA|NA	S	Inherit from strNOG: Heavy-metal-associated domain
Mtr34245	4641.GSMUA_Achr9P28980_001	9.9e-59	190.7	OSNAAT1	GO:0001558,GO:0001560,GO:0003674,GO:0003824,GO:0004838,GO:0005575,GO:0005622,GO:0005623,GO:0005737,GO:0005829,GO:0006082,GO:0006520,GO:0006558,GO:0006559,GO:0006570,GO:0006572,GO:0006725,GO:0006790,GO:0006807,GO:0007154,GO:0007275,GO:0008150,GO:0008152,GO:0008483,GO:0009056,GO:0009058,GO:0009063,GO:0009072,GO:0009074,GO:0009605,GO:0009683,GO:0009684,GO:0009850,GO:0009851,GO:0009987,GO:0009991,GO:…	K00815,K11819,K14271		virNOG[6]	0TTNG@lilNOG,1BD01@strNOG,1DVX7@virNOG,COG0436@NOG,KOG0259@euNOG	NA|NA|NA	E	Nicotianamine aminotransferase
Mtr06001	4641.GSMUA_Achr9P06990_001	5.1e-87	278.4		GO:0003674,GO:0003824,GO:0005575,GO:0005622,GO:0005623,GO:0005737,GO:0005975,GO:0005996,GO:0006012,GO:0006950,GO:0006979,GO:0008150,GO:0008152,GO:0008194,GO:0008378,GO:0016740,GO:0016757,GO:0016758,GO:0019318,GO:0035250,GO:0044238,GO:0044424,GO:0044464,GO:0044723,GO:0047216,GO:0050896,GO:0071704	K18819		virNOG[6]	1BJKY@strNOG,1DXIP@virNOG,COG5597@NOG,KOG1950@euNOG	NA|NA|NA	G	galactinol synthase
Mtr06945	4641.GSMUA_Achr9P18480_001	2.2e-209	685.6	OSI_35492	GO:0005575,GO:0005622,GO:0005623,GO:0005737,GO:0006457,GO:0008150,GO:0008152,GO:0009507,GO:0009526,GO:0009532,GO:0009536,GO:0009570,GO:0009941,GO:0009987,GO:0019538,GO:0031967,GO:0031975,GO:0043170,GO:0043226,GO:0043227,GO:0043229,GO:0043231,GO:0044237,GO:0044238,GO:0044260,GO:0044267,GO:0044422,GO:0044424,GO:0044434,GO:0044435,GO:0044444,GO:0044446,GO:0044464,GO:0071704	K04077		virNOG[6]	0TJK4@lilNOG,1BFWM@strNOG,1DTU5@virNOG,COG0459@NOG,KOG0356@euNOG	NA|NA|NA	O	ruBisCO large subunit-binding protein subunit beta
Mtr16409	4641.GSMUA_Achr8P28660_001	1.2e-183	602.7			K17890		virNOG[6]	0TKYT@lilNOG,0XQYA@NOG,1BDFQ@strNOG,1DRD6@virNOG,KOG0288@euNOG	NA|NA|NA	S	Autophagy protein 16 (ATG16)
Mtr00282	4641.GSMUA_Achr3P05350_001	3.4e-170	557.4		GO:0005575,GO:0005618,GO:0005622,GO:0005623,GO:0005737,GO:0005773,GO:0005886,GO:0005911,GO:0009505,GO:0009506,GO:0016020,GO:0030054,GO:0030312,GO:0031224,GO:0031225,GO:0031226,GO:0043226,GO:0043227,GO:0043229,GO:0043231,GO:0044424,GO:0044425,GO:0044444,GO:0044459,GO:0044464,GO:0046658,GO:0055044,GO:0071944	K19893		virNOG[6]	0IEQN@euNOG,0TSZ7@lilNOG,0YE7X@NOG,1BBTX@strNOG,1DPSJ@virNOG	NA|NA|NA	G	glucan endo-1,3-beta-glucosidase
Mtr36179	4641.GSMUA_Achr3P13850_001	8.9e-31	94.8		GO:0005575,GO:0005622,GO:0005623,GO:0005634,GO:0005737,GO:0005768,GO:0005802,GO:0009504,GO:0010008,GO:0016020,GO:0031090,GO:0032588,GO:0043226,GO:0043227,GO:0043229,GO:0043231,GO:0044422,GO:0044424,GO:0044440,GO:0044444,GO:0044446,GO:0044464	K07904		virNOG[6]	0TJ52@lilNOG,1BHK4@strNOG,1DVG6@virNOG,COG1100@NOG,KOG0087@euNOG	NA|NA|NA	U	ras-related protein
Mtr01749	4641.GSMUA_Achr3P17380_001	1.7e-180	588.8					virNOG[6]	0IP73@euNOG,0U6NT@lilNOG,1C6TP@strNOG,1EKQN@virNOG,COG2513@NOG	NA|NA|NA	C	carboxyvinyl-carboxyphosphonate phosphorylmutase
Mtr33587	4081.Solyc11g017270.1.1	1.9e-133	436.1					virNOG[6]	0IFQ5@euNOG,1BFHZ@strNOG,1DTG2@virNOG,COG4886@NOG	NA|NA|NA	T	Leucine-rich repeat
Mtr27018	4641.GSMUA_Achr7P03990_001	1.1e-31	99.1	MRPL20		K02887		virNOG[6]	0TYIU@lilNOG,1BS2M@strNOG,1E3XS@virNOG,COG0292@NOG,KOG4707@euNOG	NA|NA|NA	J	Binds directly to 23S ribosomal RNA and is necessary for the in vitro assembly process of the 50S ribosomal subunit. It is not involved in the protein synthesizing functions of that subunit (By similarity)
Mtr33491	4641.GSMUA_Achr10P17460_001	2e-84	269.7					virNOG[6]	0IY7I@euNOG,0U0Z4@lilNOG,0Y1Y5@NOG,1BVKU@strNOG,1E7N0@virNOG	NA|NA|NA	S	Protein of unknown function (DUF581)
Mtr15152	4641.GSMUA_Achr10P18910_001	0	1061.4		GO:0003674,GO:0005215,GO:0006810,GO:0008150,GO:0009607,GO:0009624,GO:0050896,GO:0051179,GO:0051234,GO:0051704,GO:0051707			virNOG[6]	0TPA3@lilNOG,1BFUQ@strNOG,1DTSI@virNOG,COG0488@NOG,KOG0927@euNOG	NA|NA|NA	S	ABC transporter F family member
Mtr14135	39947.LOC_Os01g09620.1	2.2e-72	234.4		GO:0001071,GO:0003674,GO:0003700,GO:0005488,GO:0005575,GO:0005622,GO:0005623,GO:0005634,GO:0005886,GO:0006355,GO:0006950,GO:0006979,GO:0007154,GO:0007165,GO:0007275,GO:0007568,GO:0008150,GO:0008270,GO:0009719,GO:0009725,GO:0009753,GO:0009755,GO:0009867,GO:0009889,GO:0009987,GO:0010033,GO:0010150,GO:0010260,GO:0010468,GO:0010556,GO:0016020,GO:0019219,GO:0019222,GO:0023052,GO:0031323,GO:0031326,GO:…			virNOG[6]	0TN32@lilNOG,0XR0Z@NOG,15SVP@poaNOG,1BM3Q@strNOG,1DVQC@virNOG,KOG1595@euNOG	NA|NA|NA	S	ZnF_C3H1
Mtr16471	4641.GSMUA_Achr7P09340_001	1.8e-36	115					virNOG[6]	0ITVI@euNOG,0U744@lilNOG,11G2K@NOG,1C7N8@strNOG,1EMK3@virNOG	NA|NA|NA	S	zinc finger CCCH domain-containing protein
Mtr33398	4641.GSMUA_Achr5P18020_001	2.4e-21	66.4	CDC20.1	GO:0005575,GO:0005622,GO:0005623,GO:0005634,GO:0032991,GO:0033597,GO:0043226,GO:0043227,GO:0043229,GO:0043231,GO:0043234,GO:0044422,GO:0044424,GO:0044428,GO:0044446,GO:0044464	K03363,K15028		virNOG[6]	0TMPR@lilNOG,0XQ8I@NOG,1BFHA@strNOG,1DSR4@virNOG,KOG0305@euNOG	NA|NA|NA	D	Anaphase-promoting complex subunit
Mtr15249	4641.GSMUA_Achr9P01680_001	1.9e-42	134.8		GO:0005575,GO:0005622,GO:0005623,GO:0005634,GO:0005886,GO:0016020,GO:0043226,GO:0043227,GO:0043229,GO:0043231,GO:0044424,GO:0044464,GO:0071944	K06911		virNOG[6]	0IF52@euNOG,0TK78@lilNOG,1BDC7@strNOG,1DPQG@virNOG,COG1741@NOG	NA|NA|NA	S	pirin-like protein
Mtr25360	3218.PP1S133_103V6.1	4.2e-65	209.4		GO:0005575,GO:0005622,GO:0005623,GO:0005634,GO:0005694,GO:0043226,GO:0043227,GO:0043228,GO:0043229,GO:0043231,GO:0043232,GO:0044424,GO:0044464	K11254		virNOG[6]	1BRX2@strNOG,1E3RZ@virNOG,COG2036@NOG,KOG3467@euNOG	NA|NA|NA	B	Core component of nucleosome. Nucleosomes wrap and compact DNA into chromatin, limiting DNA accessibility to the cellular machineries which require DNA as a template. Histones thereby play a central role in transcription regulation, DNA repair, DNA replication and chromosomal stability. DNA accessibility is regulated via a complex set of post-translational modifications of histones, also called h…
Mtr36050	4641.GSMUA_Achr1P12410_001	3.7e-27	85.5	AP2D14	GO:0001071,GO:0003674,GO:0003700,GO:0005575,GO:0005622,GO:0005623,GO:0005634,GO:0006355,GO:0008150,GO:0009889,GO:0010468,GO:0010556,GO:0019219,GO:0019222,GO:0031323,GO:0031326,GO:0043226,GO:0043227,GO:0043229,GO:0043231,GO:0044424,GO:0044464,GO:0050789,GO:0050794,GO:0051171,GO:0051252,GO:0060255,GO:0065007,GO:0080090,GO:2000112,GO:2001141	K09285		virNOG[6]	0II4V@euNOG,0TUIU@lilNOG,0YEPX@NOG,1BJUU@strNOG,1DXRZ@virNOG	NA|NA|NA	K	AP2
Mtr08529	4641.GSMUA_Achr5P08980_001	5.8e-96	311.1		GO:0003674,GO:0005488,GO:0005515,GO:0005575,GO:0005622,GO:0005623,GO:0005634,GO:0035064,GO:0042393,GO:0043226,GO:0043227,GO:0043229,GO:0043231,GO:0044424,GO:0044464	K11346		virNOG[6]	0TKQS@lilNOG,1BCS9@strNOG,1DQQ2@virNOG,COG5034@NOG,KOG1973@euNOG	NA|NA|NA	B	inhibitor of growth protein
Mtr25854	4641.GSMUA_Achr3P30660_001	2.2e-35	111					virNOG[6]	11F38@NOG,1BH33@strNOG,1DUZ9@virNOG,KOG4372@euNOG	NA|NA|NA	S	Putative serine esterase (DUF676)
Mtr08527	4641.GSMUA_Achr8P04700_001	5.6e-97	314.8		GO:0005575,GO:0005623,GO:0005886,GO:0006810,GO:0006833,GO:0006950,GO:0008150,GO:0009414,GO:0009415,GO:0009628,GO:0010035,GO:0010148,GO:0016020,GO:0042044,GO:0042221,GO:0044464,GO:0044699,GO:0044765,GO:0050896,GO:0051179,GO:0051234,GO:0071944,GO:1901700			virNOG[6]	0TQUC@lilNOG,1BH3U@strNOG,1DV00@virNOG,COG1131@NOG,KOG0061@euNOG	NA|NA|NA	Q	ABC-2 type transporter
Mtr08127	4641.GSMUA_Achr9P00880_001	5.6e-40	127.5					virNOG[6]	0IJW5@euNOG,0TM3B@lilNOG,0XNRZ@NOG,1BEGH@strNOG,1DSEA@virNOG	NA|NA|NA	S	Pfam:NC
Mtr35074	4641.GSMUA_Achr3P21250_001	8.3e-49	155.3		GO:0005575,GO:0005622,GO:0005623,GO:0005737,GO:0005739,GO:0043226,GO:0043227,GO:0043229,GO:0043231,GO:0044424,GO:0044444,GO:0044464	K13412		virNOG[6]	0TMHP@lilNOG,0XRMJ@NOG,1BBW9@strNOG,1DPUZ@virNOG,KOG0032@euNOG	NA|NA|NA	T	S_TKc
Mtr25855	4641.GSMUA_Achr3P30660_001	4.2e-55	175.8					virNOG[6]	11F38@NOG,1BH33@strNOG,1DUZ9@virNOG,KOG4372@euNOG	NA|NA|NA	S	Putative serine esterase (DUF676)
Mtr37709	4641.GSMUA_Achr3P29230_001	7.3e-191	628.1		GO:0001071,GO:0003674,GO:0003700,GO:0005575,GO:0005622,GO:0005623,GO:0005634,GO:0006355,GO:0008150,GO:0009889,GO:0010468,GO:0010556,GO:0019219,GO:0019222,GO:0031323,GO:0031326,GO:0043226,GO:0043227,GO:0043229,GO:0043231,GO:0044424,GO:0044464,GO:0050789,GO:0050794,GO:0051171,GO:0051252,GO:0060255,GO:0065007,GO:0080090,GO:2000112,GO:2001141			virNOG[6]	0TNVZ@lilNOG,0XPMQ@NOG,1BH8A@strNOG,1DWPS@virNOG,KOG0773@euNOG	NA|NA|NA	K	Homeobox domain containing protein, expressed
Mtr36149	4641.GSMUA_Achr3P19260_001	3.8e-33	105.5	OSI_16471				virNOG[6]	0IH49@euNOG,0TPWZ@lilNOG,11MBV@NOG,1BJQ1@strNOG,1DX6Z@virNOG	NA|NA|NA	S	myb-like DNA-binding domain containing protein
Mtr03942	15368.BRADI5G20660.1	2.4e-49	157.4		GO:0000469,GO:0000478,GO:0002103,GO:0005575,GO:0005622,GO:0005623,GO:0005737,GO:0006139,GO:0006364,GO:0006396,GO:0006725,GO:0006807,GO:0006996,GO:0008150,GO:0008152,GO:0009507,GO:0009536,GO:0009657,GO:0009987,GO:0010467,GO:0016043,GO:0016070,GO:0016072,GO:0022613,GO:0034470,GO:0034641,GO:0034660,GO:0042254,GO:0043170,GO:0043226,GO:0043227,GO:0043229,GO:0043231,GO:0044085,GO:0044237,GO:0044238,GO:…			virNOG[6]	0IEVE@euNOG,0TMRH@lilNOG,0YAFM@NOG,15N0W@poaNOG,1BIY5@strNOG,1DWVG@virNOG	NA|NA|NA	S	Inherit from strNOG: DAG protein
Mtr25045	4641.GSMUA_Achr3P24930_001	3.9e-56	180.3	GID1A	GO:0000003,GO:0003006,GO:0003674,GO:0005488,GO:0005575,GO:0005622,GO:0005623,GO:0005634,GO:0005737,GO:0005975,GO:0007154,GO:0007165,GO:0007275,GO:0008150,GO:0008152,GO:0008289,GO:0009058,GO:0009311,GO:0009312,GO:0009653,GO:0009719,GO:0009725,GO:0009739,GO:0009755,GO:0009791,GO:0009886,GO:0009887,GO:0009908,GO:0009937,GO:0009939,GO:0009966,GO:0009967,GO:0009987,GO:0010033,GO:0010325,GO:0010331,GO:…	K14493		virNOG[6]	0TSYG@lilNOG,1BJKV@strNOG,1DXIJ@virNOG,COG0657@NOG,KOG1515@euNOG	NA|NA|NA	T	gibberellin receptor
Mtr08413	4641.GSMUA_Achr1P08720_001	1.2e-44	142.8					virNOG[6]	0IGXB@euNOG,0TNHV@lilNOG,0YBQC@NOG,1BCEN@strNOG,1DQCM@virNOG	NA|NA|NA	S	Protein of unknown function, DUF594
Mtr08425	4641.GSMUA_Achr1P08870_001	3.4e-62	199.2		GO:0005575,GO:0016020			virNOG[6]	1BBZZ@strNOG,1DPYJ@virNOG,COG1131@NOG,KOG0061@euNOG	NA|NA|NA	Q	ABC transporter
Mtr09027	3694.POPTR_0019s11180.1	3.1e-23	69.9					virNOG[6]	0JH41@euNOG,115DP@NOG,1BWMZ@strNOG,1E8X1@virNOG	NA|NA|NA
Mtr34716	29760.VIT_08s0007g06850.t01	2.6e-25	77.4					virNOG[6]	0J4HN@euNOG,118K9@NOG,1BW5B@strNOG,1E898@virNOG	NA|NA|NA
Mtr26170	29760.VIT_10s0003g03150.t01	1.1e-46	151.4	OSI_03189	GO:0005575,GO:0005622,GO:0005623,GO:0005737,GO:0005773,GO:0005774,GO:0005829,GO:0005840,GO:0005886,GO:0015934,GO:0016020,GO:0022625,GO:0022626,GO:0030529,GO:0031090,GO:0032991,GO:0043226,GO:0043227,GO:0043228,GO:0043229,GO:0043231,GO:0043232,GO:0044391,GO:0044422,GO:0044424,GO:0044437,GO:0044444,GO:0044445,GO:0044446,GO:0044464,GO:0071944	K02882		virNOG[6]	1BIJ1@strNOG,1DWG8@virNOG,COG2157@NOG,KOG0829@euNOG	NA|NA|NA	J	60S ribosomal protein L18a
Mtr23943	4641.GSMUA_Achr1P28300_001	2.4e-178	582.6		GO:0000041,GO:0003674,GO:0005215,GO:0005575,GO:0005622,GO:0005623,GO:0005737,GO:0005739,GO:0005740,GO:0005743,GO:0006810,GO:0006811,GO:0006812,GO:0006828,GO:0008150,GO:0010033,GO:0016020,GO:0016021,GO:0016530,GO:0019866,GO:0030001,GO:0031090,GO:0031224,GO:0031966,GO:0031967,GO:0031975,GO:0042221,GO:0043226,GO:0043227,GO:0043229,GO:0043231,GO:0044422,GO:0044424,GO:0044425,GO:0044429,GO:0044444,GO:…	K15119		virNOG[6]	0TQQ1@lilNOG,0XQVP@NOG,1BF48@strNOG,1DT2E@virNOG,KOG0761@euNOG	NA|NA|NA	C	Solute carrier family 25 member
Mtr09081	4641.GSMUA_Achr1P19430_001	2.1e-118	385.8					virNOG[6]	0IYAT@euNOG,0TNNU@lilNOG,0YHTE@NOG,1BS1N@strNOG,1E3WR@virNOG	NA|NA|NA	K	myb-like DNA-binding domain containing protein
Mtr09941	4641.GSMUA_Achr9P02330_001	4.5e-34	108	OSI_35754	GO:0003674,GO:0003824,GO:0005575,GO:0005622,GO:0005623,GO:0005737,GO:0006139,GO:0006259,GO:0006281,GO:0006284,GO:0006725,GO:0006807,GO:0006950,GO:0006974,GO:0008150,GO:0008152,GO:0009295,GO:0009507,GO:0009532,GO:0009536,GO:0009570,GO:0009987,GO:0016787,GO:0016798,GO:0016799,GO:0019104,GO:0033554,GO:0034641,GO:0042644,GO:0042646,GO:0043170,GO:0043226,GO:0043227,GO:0043228,GO:0043229,GO:0043231,GO:…	K10773,K12883		virNOG[6]	0TRA0@lilNOG,1BIBS@strNOG,1DW8T@virNOG,COG0177@NOG,KOG1921@euNOG	NA|NA|NA	L	endonuclease III-like protein
Mtr28496	4641.GSMUA_Achr2P19370_001	2e-84	271.9		GO:0000003,GO:0000302,GO:0003006,GO:0005575,GO:0005576,GO:0005615,GO:0006950,GO:0006952,GO:0006979,GO:0007154,GO:0007165,GO:0007275,GO:0008150,GO:0009607,GO:0009617,GO:0009719,GO:0009725,GO:0009751,GO:0009753,GO:0009755,GO:0009791,GO:0009863,GO:0009867,GO:0009889,GO:0009987,GO:0010033,GO:0010035,GO:0010154,GO:0010193,GO:0010337,GO:0010565,GO:0010941,GO:0010942,GO:0014070,GO:0019216,GO:0019217,GO:…			virNOG[6]	0J28E@euNOG,0YT1S@NOG,1BUCC@strNOG,1E697@virNOG	NA|NA|NA	S	Stigma-specific protein, Stig1
Mtr27191	4641.GSMUA_Achr2P05840_001	1.8e-62	198.3	AGD11	GO:0005575,GO:0005622,GO:0005623,GO:0005737,GO:0005777,GO:0042579,GO:0043226,GO:0043227,GO:0043229,GO:0043231,GO:0044424,GO:0044444,GO:0044464	K13448		virNOG[6]	0TY64@lilNOG,1BQVB@strNOG,1E2P3@virNOG,COG5126@NOG,KOG0027@euNOG	NA|NA|NA	T	calmodulin-like protein
Mtr27423	4641.GSMUA_Achr2P09670_001	3.5e-54	171.2	OSI_05748	GO:0003674,GO:0003824,GO:0004595,GO:0005575,GO:0005622,GO:0005623,GO:0005737,GO:0005829,GO:0006139,GO:0006140,GO:0006163,GO:0006164,GO:0006629,GO:0006725,GO:0006732,GO:0006753,GO:0006793,GO:0006796,GO:0006807,GO:0006950,GO:0006970,GO:0008150,GO:0008152,GO:0009058,GO:0009108,GO:0009116,GO:0009117,GO:0009118,GO:0009119,GO:0009150,GO:0009152,GO:0009163,GO:0009165,GO:0009259,GO:0009260,GO:0009628,GO:…	K02201		virNOG[6]	0TMG6@lilNOG,1BQW8@strNOG,1DS8F@virNOG,COG1019@NOG,KOG3351@euNOG	NA|NA|NA	H	Cytidylyltransferase
Mtr26323	29760.VIT_08s0056g01680.t01	7e-30	92.4					virNOG[6]	0IY76@euNOG,0Y7WX@NOG,1BS7W@strNOG,1E431@virNOG	NA|NA|NA	S	Embryo-specific protein 3, (ATS3)
Mtr26929	4641.GSMUA_Achr1P08970_001	9.7e-74	237.8		GO:0005575,GO:0005623,GO:0005886,GO:0016020,GO:0044464,GO:0071944			virNOG[6]	0IWFI@euNOG,0TYEE@lilNOG,11IKS@NOG,1BQYR@strNOG,1E2SH@virNOG	NA|NA|NA	S	Domain of unknown function (DUF588)
Mtr24506	4533.OB05G20090.1	6.5e-42	134.8	FER	GO:0000003,GO:0003674,GO:0003824,GO:0004672,GO:0005575,GO:0005618,GO:0005623,GO:0005886,GO:0005911,GO:0006464,GO:0006468,GO:0006793,GO:0006796,GO:0006950,GO:0006952,GO:0007275,GO:0008150,GO:0008152,GO:0009506,GO:0009607,GO:0009620,GO:0009791,GO:0009856,GO:0009987,GO:0010483,GO:0016020,GO:0016301,GO:0016310,GO:0016740,GO:0016772,GO:0016773,GO:0019538,GO:0022414,GO:0030054,GO:0030312,GO:0032501,GO:…			virNOG[6]	0TK17@lilNOG,15GV2@poaNOG,1BC7H@strNOG,1DQ5N@virNOG,COG0515@NOG,KOG1187@euNOG	NA|NA|NA	T	Di-glucose binding within endoplasmic reticulum
Mtr27831	4641.GSMUA_Achr3P25840_001	8.2e-90	291.7	RHD3	GO:0000139,GO:0000166,GO:0000902,GO:0001882,GO:0001883,GO:0003674,GO:0005488,GO:0005525,GO:0005575,GO:0005622,GO:0005623,GO:0005737,GO:0005773,GO:0005774,GO:0005783,GO:0005789,GO:0005794,GO:0005886,GO:0006810,GO:0006888,GO:0006996,GO:0007010,GO:0007275,GO:0008150,GO:0008544,GO:0009653,GO:0009826,GO:0009832,GO:0009888,GO:0009913,GO:0009932,GO:0009987,GO:0010015,GO:0010053,GO:0012505,GO:0016020,GO:…			virNOG[6]	0TJNJ@lilNOG,0XPVJ@NOG,1BCQK@strNOG,1DQNC@virNOG,KOG2203@euNOG	NA|NA|NA	Z	GTP-binding protein that may be involved in cell development (By similarity)
Mtr28433	4641.GSMUA_Achr5P15370_001	2.4e-36	116.6		GO:0000139,GO:0005575,GO:0005622,GO:0005623,GO:0005737,GO:0005794,GO:0005798,GO:0005829,GO:0005886,GO:0012505,GO:0012506,GO:0016020,GO:0016023,GO:0030135,GO:0030137,GO:0030659,GO:0030660,GO:0030662,GO:0030663,GO:0031090,GO:0031410,GO:0031982,GO:0031988,GO:0043226,GO:0043227,GO:0043229,GO:0043231,GO:0044422,GO:0044424,GO:0044431,GO:0044433,GO:0044444,GO:0044446,GO:0044464,GO:0071944	K05236		virNOG[6]	0TKTC@lilNOG,0XPZS@NOG,1BDJU@strNOG,1DSW0@virNOG,KOG0292@euNOG	NA|NA|NA	U	The coatomer is a cytosolic protein complex that binds to dilysine motifs and reversibly associates with Golgi non- clathrin-coated vesicles, which further mediate biosynthetic protein transport from the ER, via the Golgi up to the trans Golgi network. Coatomer complex is required for budding from Golgi membranes, and is essential for the retrograde Golgi-to-ER transport of dilysine-tagged protei…
Mtr06766	4641.GSMUA_Achr5P21230_001	2.7e-24	77.2					virNOG[6]	0IVHS@euNOG,0TTX2@lilNOG,0Y929@NOG,1BN6G@strNOG,1E01J@virNOG	NA|NA|NA	O	DNAJ heat shock N-terminal domain-containing protein
Mtr13421	4641.GSMUA_AchrUn_randomP13810_001	4.8e-46	147.6	TGA4	GO:0001071,GO:0002376,GO:0003674,GO:0003676,GO:0003677,GO:0003700,GO:0005488,GO:0005515,GO:0005516,GO:0005575,GO:0005622,GO:0005623,GO:0005634,GO:0006355,GO:0006950,GO:0006952,GO:0006955,GO:0007154,GO:0007165,GO:0008150,GO:0009266,GO:0009409,GO:0009607,GO:0009617,GO:0009627,GO:0009628,GO:0009751,GO:0009814,GO:0009862,GO:0009863,GO:0009889,GO:0009987,GO:0010033,GO:0010468,GO:0010556,GO:0014070,GO:…	K14431		virNOG[6]	0IKSN@euNOG,0TWN1@lilNOG,0YEGW@NOG,1BEQG@strNOG,1DSN1@virNOG	NA|NA|NA	K	Transcription factor
Mtr10646	4641.GSMUA_Achr4P22370_001	2.1e-141	460.1			K12885		virNOG[6]	0IQVH@euNOG,0U6UT@lilNOG,0YAMW@NOG,1C73Z@strNOG,1EM16@virNOG	NA|NA|NA	A	RNA recognition motif containing protein, expressed
Mtr10531	4641.GSMUA_Achr11P02290_001	7.1e-25	77.2					virNOG[6]	0IZC7@euNOG,0TQPM@lilNOG,0XUIV@NOG,1BH0F@strNOG,1DUWZ@virNOG	NA|NA|NA	S	CBS domain
Mtr10801	4641.GSMUA_Achr7P02660_001	5.7e-221	724.9		GO:0005575,GO:0005622,GO:0005623,GO:0005737,GO:0009507,GO:0009536,GO:0043226,GO:0043227,GO:0043229,GO:0043231,GO:0044424,GO:0044444,GO:0044464	K18730,K19720		virNOG[6]	0TVC1@lilNOG,120EC@NOG,1BETC@strNOG,1DYAG@virNOG,KOG1862@euNOG	NA|NA|NA	S	GYF domain
Mtr04130	39947.LOC_Os10g38834.1	1.6e-28	89.2		GO:0001071,GO:0003674,GO:0003700,GO:0005575,GO:0005622,GO:0005623,GO:0005634,GO:0006355,GO:0008150,GO:0009719,GO:0009889,GO:0010033,GO:0010200,GO:0010243,GO:0010468,GO:0010556,GO:0019219,GO:0019222,GO:0031323,GO:0031326,GO:0042221,GO:0043226,GO:0043227,GO:0043229,GO:0043231,GO:0044424,GO:0044464,GO:0050789,GO:0050794,GO:0050896,GO:0051171,GO:0051252,GO:0060255,GO:0065007,GO:0080090,GO:1901698,GO:…			virNOG[6]	0IHWY@euNOG,0U3C3@lilNOG,0YBF6@NOG,160NG@poaNOG,1BEEU@strNOG,1DSCP@virNOG	NA|NA|NA	S	No apical meristem (NAM) protein
Mtr34428	4641.GSMUA_Achr6P26940_001	2.1e-41	129.7	CKS	GO:0000003,GO:0000902,GO:0000904,GO:0003006,GO:0003674,GO:0003824,GO:0005575,GO:0005622,GO:0005623,GO:0005737,GO:0005739,GO:0005740,GO:0005741,GO:0006139,GO:0006725,GO:0006753,GO:0006793,GO:0006796,GO:0006807,GO:0007275,GO:0008150,GO:0008152,GO:0008690,GO:0009058,GO:0009117,GO:0009165,GO:0009225,GO:0009226,GO:0009555,GO:0009653,GO:0009826,GO:0009856,GO:0009860,GO:0009932,GO:0009987,GO:0016020,GO:…	K00979		virNOG[6]	0IHX0@euNOG,0TT3T@lilNOG,1BIY8@strNOG,1DQ5T@virNOG,COG1212@NOG	NA|NA|NA	I	Cytidylyltransferase
Mtr04370	4641.GSMUA_Achr7P04010_001	3.5e-56	178.4					virNOG[6]	0J1SA@euNOG,0TYGC@lilNOG,0YS77@NOG,1BS6T@strNOG,1E2Y9@virNOG	NA|NA|NA	S	Auxin responsive protein
Mtr04773	4641.GSMUA_Achr9P02735_001	5.1e-74	239.5	AL006613				virNOG[6]	0U2ZW@lilNOG,1BHFH@strNOG,1DYXG@virNOG,COG4886@NOG,KOG4658@euNOG	NA|NA|NA	T	resistance protein
Mtr23751	4641.GSMUA_Achr6P11960_001	5.7e-40	128.2					virNOG[6]	0J1U9@euNOG,0U133@lilNOG,0Y0EY@NOG,1BUES@strNOG,1E6BT@virNOG	NA|NA|NA
Mtr04605	4641.GSMUA_Achr6P35120_001	5e-96	309.1					virNOG[6]	0TYDE@lilNOG,1BRAV@strNOG,1E352@virNOG,COG5126@NOG,KOG0027@euNOG	NA|NA|NA	T	EFh
Mtr05703	4641.GSMUA_Achr9P26660_001	6.8e-103	335.6		GO:0005575,GO:0016020	K00512,K15472		virNOG[6]	0TTMT@lilNOG,1BFD4@strNOG,1DQGU@virNOG,COG2124@NOG,KOG0156@euNOG	NA|NA|NA	Q	cytochrome P450
Mtr06410	4641.GSMUA_Achr6P32160_001	1.1e-138	450.4					virNOG[6]	0U5T3@lilNOG,1C5BZ@strNOG,1EJ0D@virNOG,COG5193@NOG,KOG2590@euNOG	NA|NA|NA	J, O	LA
Mtr13360	4641.GSMUA_Achr6P20710_001	2e-68	222.6		GO:0005575,GO:0005622,GO:0005623,GO:0005737,GO:0005829,GO:0005886,GO:0016020,GO:0044424,GO:0044444,GO:0044464,GO:0071944	K07195		virNOG[6]	0TJHF@lilNOG,0YIGI@NOG,1BDHE@strNOG,1DREW@virNOG,KOG2344@euNOG	NA|NA|NA	U	exo70 exocyst complex subunit domain containing protein, expressed
Mtr16896	29760.VIT_01s0010g02550.t01	1.7e-26	83.9		GO:0005575,GO:0005622,GO:0005623,GO:0005737,GO:0005829,GO:0044424,GO:0044444,GO:0044464	K08818		virNOG[6]	0XQ50@NOG,1BE74@strNOG,1DS52@virNOG,KOG0663@euNOG	NA|NA|NA	T	cyclin-dependent kinase
Mtr27816	4641.GSMUA_Achr4P01320_001	8.8e-69	222.8		GO:0003674,GO:0004872,GO:0008150,GO:0009719,GO:0009725,GO:0009743,GO:0009744,GO:0010033,GO:0034285,GO:0042221,GO:0050896,GO:1901700	K07297		virNOG[6]	0TSSY@lilNOG,1BGB6@strNOG,1DU8N@virNOG,COG1272@NOG,KOG0748@euNOG	NA|NA|NA	T	Haemolysin-III related
Mtr04560	4641.GSMUA_Achr9P03520_001	5.6e-136	442.4		GO:0000502,GO:0005575,GO:0005622,GO:0005623,GO:0005634,GO:0005737,GO:0005829,GO:0006950,GO:0006970,GO:0008150,GO:0008152,GO:0009056,GO:0009057,GO:0009628,GO:0009651,GO:0019538,GO:0030163,GO:0032991,GO:0043170,GO:0043226,GO:0043227,GO:0043229,GO:0043231,GO:0043234,GO:0044238,GO:0044424,GO:0044444,GO:0044464,GO:0050896,GO:0071704,GO:1901575	K03030		virNOG[6]	0TVHB@lilNOG,1BCY3@strNOG,1DU37@virNOG,COG1310@NOG,KOG1555@euNOG	NA|NA|NA	O	26S proteasome non-ATPase regulatory subunit
Mtr34528	3847.GLYMA08G39390.1	8.2e-68	218.6	NRX1	GO:0000003,GO:0000902,GO:0000904,GO:0001558,GO:0003006,GO:0005575,GO:0005622,GO:0005623,GO:0005737,GO:0005829,GO:0006935,GO:0008150,GO:0009605,GO:0009653,GO:0009826,GO:0009856,GO:0009860,GO:0009932,GO:0009987,GO:0010035,GO:0010038,GO:0010183,GO:0010769,GO:0016043,GO:0016049,GO:0022414,GO:0022603,GO:0022604,GO:0030154,GO:0032501,GO:0032502,GO:0032989,GO:0040007,GO:0040008,GO:0040011,GO:0042221,GO:…	K17609		virNOG[6]	0ZIWC@NOG,1BDM1@strNOG,1DRI9@virNOG,KOG2501@euNOG	NA|NA|NA	O	Nucleoredoxin
Mtr04936	15368.BRADI4G11940.1	2.9e-31	98.5					virNOG[6]	0U2ZW@lilNOG,15Q49@poaNOG,1BHFH@strNOG,1DYXG@virNOG,COG4886@NOG,KOG4658@euNOG	NA|NA|NA	T	NB-ARC domain
Mtr22608	4641.GSMUA_Achr1P21910_001	7e-126	409.5		GO:0003674,GO:0003824,GO:0005575,GO:0005622,GO:0005623,GO:0005737,GO:0005773,GO:0007568,GO:0008150,GO:0008152,GO:0008233,GO:0008234,GO:0016787,GO:0032502,GO:0043226,GO:0043227,GO:0043229,GO:0043231,GO:0044424,GO:0044444,GO:0044464,GO:0044699,GO:0044767,GO:0070011	K01366		virNOG[6]	0TW2R@lilNOG,1BH9S@strNOG,1DV5U@virNOG,COG4870@NOG,KOG1543@euNOG	NA|NA|NA	O	cysteine-type peptidase activity
Mtr20403	4641.GSMUA_Achr4P26290_001	8.5e-213	697.4	CYP86A4	GO:0003674,GO:0003824,GO:0004497,GO:0005575,GO:0006082,GO:0006629,GO:0006631,GO:0008150,GO:0008152,GO:0009987,GO:0016020,GO:0016491,GO:0016705,GO:0016713,GO:0018685,GO:0019752,GO:0032787,GO:0043436,GO:0044237,GO:0044238,GO:0044255,GO:0044281,GO:0044710,GO:0055114,GO:0071704	K15398		virNOG[6]	0TQB8@lilNOG,1BBVF@strNOG,1DPU5@virNOG,COG2124@NOG,KOG0157@euNOG	NA|NA|NA	Q	Cytochrome P450
Mtr18926	4555.Si019352m	2.4e-271	890.5					virNOG[6]	0IHKA@euNOG,0TN0S@lilNOG,15ITI@poaNOG,1BESV@strNOG,1DSQF@virNOG,COG0515@NOG,COG4886@NOG	NA|NA|NA	T	STYKc
Mtr34193	4641.GSMUA_Achr11P22260_001	3.2e-40	128.2		GO:0000271,GO:0005575,GO:0005622,GO:0005623,GO:0005737,GO:0005783,GO:0005886,GO:0005975,GO:0005976,GO:0008150,GO:0008152,GO:0009058,GO:0009059,GO:0016020,GO:0016051,GO:0043170,GO:0043226,GO:0043227,GO:0043229,GO:0043231,GO:0044238,GO:0044424,GO:0044444,GO:0044464,GO:0044723,GO:0071704,GO:0071944,GO:1901576	K01001		virNOG[6]	0TMKK@lilNOG,1BKNX@strNOG,1DSJD@virNOG,COG0472@NOG,KOG2788@euNOG	NA|NA|NA	G	Glycosyl transferase family 4
Mtr00553	29760.VIT_16s0098g01630.t01	0	1230.8		GO:0005575,GO:0005622,GO:0005623,GO:0005737,GO:0009507,GO:0009536,GO:0043226,GO:0043227,GO:0043229,GO:0043231,GO:0044424,GO:0044444,GO:0044464	K14293		virNOG[6]	1BKRB@strNOG,1DWUB@virNOG,COG5215@NOG,KOG1241@euNOG	NA|NA|NA	U, Y	importin subunit
Mtr02290	4641.GSMUA_Achr11P04850_001	3.4e-101	328.9			K00430		virNOG[6]	0IIH7@euNOG,0TVMV@lilNOG,0YDTD@NOG,1BIUH@strNOG,1DWPT@virNOG	NA|NA|NA	G	Peroxidase
Mtr05356	4641.GSMUA_Achr11P22890_001	3.3e-126	410.2	EMB1144	GO:0005575,GO:0005622,GO:0005623,GO:0005634,GO:0005730,GO:0005737,GO:0009507,GO:0009532,GO:0009536,GO:0009570,GO:0031974,GO:0031981,GO:0043226,GO:0043227,GO:0043228,GO:0043229,GO:0043231,GO:0043232,GO:0043233,GO:0044422,GO:0044424,GO:0044428,GO:0044434,GO:0044435,GO:0044444,GO:0044446,GO:0044464,GO:0070013	K01736		virNOG[6]	0TIX2@lilNOG,1BC18@strNOG,1DPZR@virNOG,COG0082@NOG,KOG4492@euNOG	NA|NA|NA	E	Chorismate synthase
Mtr02373	29760.VIT_17s0000g00950.t01	1.4e-127	415.6			K15400		virNOG[6]	0IFZF@euNOG,0XYY6@NOG,1BDSB@strNOG,1DRPD@virNOG	NA|NA|NA	S	Omega-hydroxypalmitate O-feruloyl
Mtr05173	4641.GSMUA_Achr11P24300_001	2.2e-139	456.5		GO:0000139,GO:0005575,GO:0005622,GO:0005623,GO:0005737,GO:0005768,GO:0005773,GO:0005774,GO:0005794,GO:0005802,GO:0005886,GO:0005975,GO:0005976,GO:0008150,GO:0008152,GO:0009507,GO:0009534,GO:0009535,GO:0009536,GO:0009579,GO:0010393,GO:0010394,GO:0012505,GO:0016020,GO:0031090,GO:0031976,GO:0031984,GO:0034357,GO:0042651,GO:0043170,GO:0043226,GO:0043227,GO:0043229,GO:0043231,GO:0044238,GO:0044422,GO:…			virNOG[6]	0IEZP@euNOG,0TMF3@lilNOG,11QN3@NOG,1BDY7@strNOG,1DXGI@virNOG	NA|NA|NA
Mtr18562	4558.Sb02g000650.1	1.6e-94	303.5					virNOG[6]	0U2CE@lilNOG,0XNQK@NOG,15ZP1@poaNOG,1C0N8@strNOG,1EDG0@virNOG,KOG0254@euNOG	NA|NA|NA	G	Sugar (and other) transporter
Mtr03094	4513.MLOC_11953.1	7.9e-127	410			K03083		virNOG[6]	0TTBZ@lilNOG,15Q66@poaNOG,1BMM1@strNOG,1DZF6@virNOG,COG0515@NOG,KOG0658@euNOG	NA|NA|NA	T	S_TKc
Mtr19443	4641.GSMUA_Achr11P02810_001	4.2e-150	488.3					virNOG[6]	0JRTF@euNOG,1EJZP@virNOG,COG2319@NOG	NA|NA|NA	D, O	WD domain, G-beta repeat
Mtr02289	4641.GSMUA_Achr8P11490_001	3.5e-126	413.2	P69E	GO:0003674,GO:0003824,GO:0004175,GO:0004252,GO:0005575,GO:0005618,GO:0005623,GO:0008150,GO:0008152,GO:0008233,GO:0008236,GO:0016787,GO:0017171,GO:0030312,GO:0044464,GO:0070011,GO:0071944			virNOG[6]	0II14@euNOG,0TNI7@lilNOG,1BF7D@strNOG,1DT5J@virNOG,COG1404@NOG	NA|NA|NA	O	Peptidase inhibitor I9
Mtr05347	4641.GSMUA_Achr11P21610_001	2.1e-33	107.2	OSI_09751				virNOG[6]	0J13K@euNOG,0U0IM@lilNOG,0Z8I0@NOG,1BU8I@strNOG,1E65A@virNOG	NA|NA|NA	S	Inherit from strNOG: Peptidoglycan-binding LysM domain-containing protein
Mtr05163	4641.GSMUA_Achr11P25280_001	1.2e-125	408.5			K15121		virNOG[6]	0TS0C@lilNOG,0XTGQ@NOG,1BH27@strNOG,1DZZA@virNOG,KOG0765@euNOG	NA|NA|NA	C	Mitochondrial carrier protein
Mtr07477	4641.GSMUA_Achr11P02820_001	1.4e-37	118.8					virNOG[6]	0TXDY@lilNOG,1BP6X@strNOG,1E114@virNOG,COG0515@NOG,KOG1187@euNOG	NA|NA|NA	T	receptor-like protein kinase
Mtr18835	4641.GSMUA_Achr11P17230_001	3.5e-233	767.1		GO:0001763,GO:0003674,GO:0005215,GO:0005575,GO:0005622,GO:0005623,GO:0005634,GO:0005886,GO:0005911,GO:0006461,GO:0006810,GO:0006811,GO:0006812,GO:0006820,GO:0007275,GO:0008150,GO:0008324,GO:0008509,GO:0008519,GO:0009506,GO:0009628,GO:0009653,GO:0009719,GO:0009725,GO:0009737,GO:0009791,GO:0009886,GO:0009887,GO:0009987,GO:0010015,GO:0010033,GO:0010101,GO:0010102,GO:0010311,GO:0015075,GO:0015101,GO:…	K03320		virNOG[6]	0TV0S@lilNOG,1BETM@strNOG,1DSR6@virNOG,COG0004@NOG,KOG0682@euNOG	NA|NA|NA	P	ammonium transporter 1 member
Mtr37270	4641.GSMUA_Achr11P14190_001	9.1e-179	585			K14779		virNOG[6]	0TMID@lilNOG,0XQS8@NOG,1BHJC@strNOG,1DVFA@virNOG,KOG0344@euNOG	NA|NA|NA	A	DEAD-box ATP-dependent RNA helicase
Mtr02646	4641.GSMUA_Achr11P03860_001	2.8e-88	284.4					virNOG[6]	0TQXD@lilNOG,0Z7Z7@NOG,1BHA1@strNOG,1DV63@virNOG,KOG4197@euNOG	NA|NA|NA	S	PPR repeat
Mtr24988	4641.GSMUA_Achr8P15700_001	3.4e-36	113.8					virNOG[6]	0JDXS@euNOG,0U0QS@lilNOG,0YZUA@NOG,1BUKP@strNOG,1E6ID@virNOG	NA|NA|NA	S	disease resistance response protein 206
Mtr31886	4641.GSMUA_Achr4P05110_001	1.1e-104	342.1	SKP1	GO:0000003,GO:0000018,GO:0000226,GO:0003006,GO:0005575,GO:0005622,GO:0005623,GO:0005634,GO:0005737,GO:0005819,GO:0005829,GO:0005856,GO:0005886,GO:0006508,GO:0006511,GO:0006996,GO:0007010,GO:0007017,GO:0007275,GO:0008150,GO:0008152,GO:0009056,GO:0009057,GO:0009524,GO:0009790,GO:0009791,GO:0009793,GO:0009892,GO:0009987,GO:0010035,GO:0010038,GO:0010154,GO:0010605,GO:0015630,GO:0016020,GO:0016043,GO:…	K03094		virNOG[6]	1BQWM@strNOG,1E2QA@virNOG,COG5201@NOG,KOG1724@euNOG	NA|NA|NA	O	SKP1-like protein
Mtr36163	4641.GSMUA_Achr4P01740_001	1.3e-67	218.7					virNOG[6]	0IJ60@euNOG,0U3A1@lilNOG,0YIDM@NOG,1BM9K@strNOG,1DZ4D@virNOG	NA|NA|NA	S	UPF0481 protein At3g47200
Mtr37328	4555.Si034659m	7.7e-90	292.5			K14509		virNOG[6]	0TVUD@lilNOG,15TVM@poaNOG,1BDIS@strNOG,1DRG7@virNOG,COG0642@NOG,KOG0519@euNOG	NA|NA|NA	T	Ethylene receptor
Mtr31084	4641.GSMUA_Achr4P15000_001	4.8e-37	114		GO:0001071,GO:0003674,GO:0003700,GO:0005575,GO:0005622,GO:0005623,GO:0005634,GO:0006355,GO:0008150,GO:0009889,GO:0010468,GO:0010556,GO:0019219,GO:0019222,GO:0031323,GO:0031326,GO:0043226,GO:0043227,GO:0043229,GO:0043231,GO:0044424,GO:0044464,GO:0050789,GO:0050794,GO:0051171,GO:0051252,GO:0060255,GO:0065007,GO:0080090,GO:2000112,GO:2001141			virNOG[6]	0TZU5@lilNOG,1BUPV@strNOG,1E66I@virNOG,COG5648@NOG,KOG0381@euNOG	NA|NA|NA	K	HMG (high mobility group) box
Mtr11966	4641.GSMUA_Achr4P26590_001	1e-28	89.7	RPL37	GO:0005575,GO:0005622,GO:0005623,GO:0005737,GO:0005829,GO:0005840,GO:0015934,GO:0022625,GO:0022626,GO:0030529,GO:0032991,GO:0043226,GO:0043228,GO:0043229,GO:0043232,GO:0044391,GO:0044422,GO:0044424,GO:0044444,GO:0044445,GO:0044446,GO:0044464	K02922		virNOG[6]	0U01P@lilNOG,1BSVI@strNOG,1E4QM@virNOG,COG2126@NOG,KOG3475@euNOG	NA|NA|NA	J	Binds to the 23S rRNA (By similarity)
Mtr31631	4558.Sb06g019630.1	1.7e-59	190.3			K11087		virNOG[6]	1E4PT@virNOG,COG1958@NOG,KOG3428@euNOG	NA|NA|NA	A	Small nuclear ribonucleoprotein
Mtr32473	4558.Sb01g039310.1	2.7e-59	189.3		GO:0005575,GO:0005622,GO:0005623,GO:0005634,GO:0043226,GO:0043227,GO:0043229,GO:0043231,GO:0044424,GO:0044464	K13126		virNOG[6]	0TWXC@lilNOG,0XR5X@NOG,15TR2@poaNOG,1BNRX@strNOG,1DVPI@virNOG,KOG0123@euNOG	NA|NA|NA	A	Poly-adenylate binding protein, unique domain
Mtr25630	4641.GSMUA_Achr8P16070_001	7.2e-57	180.5		GO:0005575,GO:0005622,GO:0005623,GO:0005634,GO:0043226,GO:0043227,GO:0043229,GO:0043231,GO:0044424,GO:0044464	K09286		virNOG[6]	0IXYK@euNOG,0TYQN@lilNOG,0YJG4@NOG,1BSCU@strNOG,1E47W@virNOG	NA|NA|NA	K	AP2 ERF domain-containing transcription factor
Mtr07041	4641.GSMUA_Achr5P05860_001	2.6e-167	547.9		GO:0003674,GO:0005488,GO:0005515,GO:0005575,GO:0005622,GO:0005623,GO:0005634,GO:0005737,GO:0005829,GO:0006950,GO:0008150,GO:0009266,GO:0009409,GO:0009628,GO:0032182,GO:0032403,GO:0043130,GO:0043226,GO:0043227,GO:0043229,GO:0043231,GO:0044424,GO:0044444,GO:0044464,GO:0050896,GO:0070628	K10839		virNOG[6]	0TKGR@lilNOG,1BDGN@strNOG,1DRE4@virNOG,COG5272@NOG,KOG0011@euNOG	NA|NA|NA	L	DNA repair protein
Mtr36676	4641.GSMUA_Achr9P12460_001	5e-100	322.9		GO:0005575,GO:0005622,GO:0005623,GO:0005737,GO:0009507,GO:0009536,GO:0043226,GO:0043227,GO:0043229,GO:0043231,GO:0044424,GO:0044444,GO:0044464			virNOG[6]	0IV7T@euNOG,0XXT2@NOG,1BI7M@strNOG,1DW4N@virNOG	NA|NA|NA	S	DUF246 domain-containing protein
Mtr14386	29760.VIT_13s0064g01540.t01	1.4e-97	317.9	OSI_22753	GO:0003674,GO:0003824,GO:0004338,GO:0004553,GO:0004565,GO:0008150,GO:0008152,GO:0008422,GO:0015925,GO:0015926,GO:0016787,GO:0016798,GO:0033907,GO:0047701,GO:0080083	K01188		virNOG[6]	1BGK6@strNOG,1DXC3@virNOG,COG2723@NOG,KOG0626@euNOG	NA|NA|NA	G	beta-glucosidase
Mtr03173	29760.VIT_01s0011g00350.t01	5e-117	382			K00517		virNOG[6]	1BGJJ@strNOG,1DRF9@virNOG,COG2124@NOG,KOG0156@euNOG	NA|NA|NA	Q	cytochrome P450
Mtr06147	4641.GSMUA_Achr9P02070_001	7.6e-116	376.8					virNOG[6]	0TKWQ@lilNOG,0XP9E@NOG,1BDV9@strNOG,1DRSM@virNOG,KOG1737@euNOG	NA|NA|NA	T	oxysterol-binding protein
Mtr16436	4641.GSMUA_Achr8P28630_001	1.6e-46	148.1		GO:0005575,GO:0005623,GO:0005886,GO:0016020,GO:0044464,GO:0071944			virNOG[6]	0ISIR@euNOG,0U6Z3@lilNOG,0YCHW@NOG,1C7CH@strNOG,1EMA0@virNOG	NA|NA|NA	S	WD domain, G-beta repeat
Mtr06789	4641.GSMUA_Achr3P18480_001	1.8e-40	129.5		GO:0003674,GO:0004857,GO:0004866,GO:0004869,GO:0005488,GO:0005575,GO:0005576,GO:0005622,GO:0005623,GO:0005737,GO:0005783,GO:0005829,GO:0008150,GO:0009628,GO:0010466,GO:0010951,GO:0019222,GO:0030234,GO:0030414,GO:0043086,GO:0043167,GO:0043169,GO:0043226,GO:0043227,GO:0043229,GO:0043231,GO:0044092,GO:0044424,GO:0044444,GO:0044464,GO:0046872,GO:0046914,GO:0050789,GO:0050790,GO:0050896,GO:0050897,GO:…			virNOG[6]	0IKPV@euNOG,0TP4H@lilNOG,0YC0U@NOG,1BH90@strNOG,1DV54@virNOG	NA|NA|NA	O	Cystatin domain
Mtr37674	4641.GSMUA_Achr6P36390_001	3e-65	210.3		GO:0005575,GO:0005576			virNOG[6]	0TWKE@lilNOG,1BJY7@strNOG,1DXV5@virNOG,COG3979@NOG,KOG4742@euNOG	NA|NA|NA	G	Chitinase class I
Mtr02640	4081.Solyc08g079970.1.1	4.9e-60	192.2					virNOG[6]	0IJIN@euNOG,1BFR9@strNOG,1DTP9@virNOG,COG1404@NOG	NA|NA|NA	O	subtilisin-like protease
Mtr22252	4641.GSMUA_Achr4P10170_001	7e-42	133.5		GO:0000166,GO:0002376,GO:0003674,GO:0003824,GO:0004367,GO:0005488,GO:0005575,GO:0005622,GO:0005623,GO:0005737,GO:0005829,GO:0006950,GO:0006952,GO:0006955,GO:0008150,GO:0008152,GO:0009607,GO:0009627,GO:0009814,GO:0016491,GO:0016614,GO:0016616,GO:0036094,GO:0044424,GO:0044444,GO:0044464,GO:0044710,GO:0045087,GO:0048037,GO:0050662,GO:0050896,GO:0051287,GO:0051704,GO:0051707,GO:0055114,GO:0097159,GO:…	K00006		virNOG[6]	1BE6R@strNOG,1DS4Q@virNOG,COG0240@NOG,KOG2711@euNOG	NA|NA|NA	C	Glycerol-3-phosphate dehydrogenase
Mtr03490	4538.ORGLA05G0153900.1	1.8e-24	77.2		GO:0003674,GO:0003824,GO:0004175,GO:0004252,GO:0005575,GO:0005618,GO:0005623,GO:0008150,GO:0008152,GO:0008233,GO:0008236,GO:0016787,GO:0017171,GO:0030312,GO:0044464,GO:0070011,GO:0071944			virNOG[6]	0IK5G@euNOG,0TUEF@lilNOG,0YG96@NOG,15RAI@poaNOG,1BK0F@strNOG,1DXXH@virNOG	NA|NA|NA	O	Peptidase inhibitor I9
Mtr12771	4641.GSMUA_Achr9P23730_001	6.9e-104	336		GO:0005575,GO:0005622,GO:0005623,GO:0005737,GO:0005768,GO:0005794,GO:0005802,GO:0043226,GO:0043227,GO:0043229,GO:0043231,GO:0044424,GO:0044444,GO:0044464	K00472		virNOG[6]	0TJ57@lilNOG,0XS5J@NOG,1BCZ4@strNOG,1DQWS@virNOG,KOG1591@euNOG	NA|NA|NA	E	P4Hc
Mtr26084	4641.GSMUA_Achr7P26210_001	3.3e-61	194.8					virNOG[6]	0JCKU@euNOG,0TZPW@lilNOG,11DN9@NOG,1BRZF@strNOG,1E3UF@virNOG	NA|NA|NA	S	DUF538 domain containing protein
Mtr25955	4641.GSMUA_Achr9P19410_001	5.8e-158	514.9		GO:0000085,GO:0000278,GO:0000338,GO:0005575,GO:0005622,GO:0005623,GO:0005634,GO:0005737,GO:0005829,GO:0006464,GO:0007049,GO:0008150,GO:0008152,GO:0008180,GO:0009987,GO:0010388,GO:0019538,GO:0022402,GO:0022403,GO:0032991,GO:0036211,GO:0043170,GO:0043226,GO:0043227,GO:0043229,GO:0043231,GO:0043234,GO:0043412,GO:0044237,GO:0044238,GO:0044260,GO:0044267,GO:0044422,GO:0044424,GO:0044428,GO:0044444,GO:…	K12178		virNOG[6]	0TU7Z@lilNOG,0XPDE@NOG,1BGAI@strNOG,1DU82@virNOG,KOG1497@euNOG	NA|NA|NA	O, T	COP9 signalosome complex subunit
Mtr14061	4641.GSMUA_Achr8P12970_001	1e-40	128.8			K13181		virNOG[6]	0TIIP@lilNOG,1BH7P@strNOG,1DV3U@virNOG,COG0513@NOG,KOG0338@euNOG	NA|NA|NA	A	ATP-dependent RNA helicase
Mtr07874	4641.GSMUA_Achr11P22050_001	6.2e-77	250.1	CPN60A	GO:0005575,GO:0005576,GO:0005622,GO:0005623,GO:0005737,GO:0005739,GO:0005829,GO:0005840,GO:0006457,GO:0006996,GO:0007275,GO:0008150,GO:0008152,GO:0009507,GO:0009526,GO:0009532,GO:0009536,GO:0009570,GO:0009579,GO:0009657,GO:0009658,GO:0009790,GO:0009941,GO:0009987,GO:0016020,GO:0016043,GO:0019538,GO:0022626,GO:0030529,GO:0031967,GO:0031975,GO:0032501,GO:0032502,GO:0032991,GO:0043170,GO:0043226,GO:…			virNOG[6]	0TU0X@lilNOG,1BJNZ@strNOG,1DXKI@virNOG,COG0459@NOG,KOG0356@euNOG	NA|NA|NA	O	RuBisCO large subunit-binding protein subunit alpha
Mtr36040	4641.GSMUA_Achr9P18680_001	4.3e-37	118					virNOG[6]	0IZPV@euNOG,0TYU8@lilNOG,0YP4Z@NOG,1BT21@strNOG,1E4XR@virNOG	NA|NA|NA
Mtr06277	4641.GSMUA_Achr6P20720_001	1.7e-253	834		GO:0005575,GO:0005622,GO:0005623,GO:0005737,GO:0005768,GO:0005794,GO:0005802,GO:0043226,GO:0043227,GO:0043229,GO:0043231,GO:0044424,GO:0044444,GO:0044464			virNOG[6]	0TP9T@lilNOG,0XT8P@NOG,1BFUD@strNOG,1DTS9@virNOG,KOG2692@euNOG	NA|NA|NA	G	Glycosyltransferase family 29 (sialyltransferase)
Mtr18234	4555.Si031169m	9e-88	282.9					virNOG[6]	0U1VC@lilNOG,0YFEA@NOG,15QU8@poaNOG,1BEQ8@strNOG,1E0CM@virNOG,KOG3221@euNOG	NA|NA|NA	G	Glycolipid transfer protein (GLTP)
Mtr15025	3702.AT2G18170.1	1.9e-59	189.6		GO:0000165,GO:0000302,GO:0003674,GO:0003824,GO:0004672,GO:0004674,GO:0004702,GO:0004707,GO:0004871,GO:0005057,GO:0006464,GO:0006468,GO:0006793,GO:0006796,GO:0006950,GO:0006979,GO:0007154,GO:0007165,GO:0007243,GO:0008150,GO:0008152,GO:0009987,GO:0010035,GO:0016301,GO:0016310,GO:0016740,GO:0016772,GO:0016773,GO:0019538,GO:0023014,GO:0023052,GO:0035556,GO:0036211,GO:0042221,GO:0042542,GO:0043170,GO:…	K04371		virNOG[6]	0C3IG@braNOG,0XNY0@NOG,1BKYH@strNOG,1DYU1@virNOG,KOG0660@euNOG	NA|NA|NA	T	atmpk7, mpk7 atmpk7 (arabidopsis thaliana map kinase 7)
Mtr26536	29760.VIT_12s0057g01450.t01	1.9e-234	771.6		GO:0003674,GO:0003824,GO:0004175,GO:0004252,GO:0005575,GO:0005618,GO:0005623,GO:0008150,GO:0008152,GO:0008233,GO:0008236,GO:0016787,GO:0017171,GO:0030312,GO:0044464,GO:0070011,GO:0071944	K12486		virNOG[6]	0IJ2D@euNOG,1BGK3@strNOG,1DTBK@virNOG,COG1404@NOG	NA|NA|NA	O	subtilisin-like
Mtr16540	4641.GSMUA_Achr11P01160_001	6.1e-108	350.2		GO:0005575,GO:0005622,GO:0005623,GO:0005737,GO:0009507,GO:0009534,GO:0009535,GO:0009536,GO:0009579,GO:0016020,GO:0031976,GO:0031984,GO:0034357,GO:0042651,GO:0043226,GO:0043227,GO:0043229,GO:0043231,GO:0044422,GO:0044424,GO:0044434,GO:0044435,GO:0044436,GO:0044444,GO:0044446,GO:0044464,GO:0055035			virNOG[6]	0TRWU@lilNOG,121N2@NOG,1BK04@strNOG,1DXX5@virNOG,KOG0800@euNOG	NA|NA|NA	O	RING
Mtr32585	4641.GSMUA_Achr4P10300_001	8.3e-22	68.2					virNOG[6]	0IK5E@euNOG,0TNE8@lilNOG,0Y4GI@NOG,1BIDE@strNOG,1DWA8@virNOG	NA|NA|NA
Mtr35022	4641.GSMUA_Achr11P01090_001	2.2e-247	815.8		GO:0003674,GO:0003824,GO:0005575,GO:0005576,GO:0005618,GO:0005623,GO:0008150,GO:0008152,GO:0009505,GO:0016740,GO:0016746,GO:0016747,GO:0016752,GO:0019748,GO:0030312,GO:0044464,GO:0044710,GO:0071944	K09756,K16296		virNOG[6]	0TPQ5@lilNOG,1BMUD@strNOG,1E0VU@virNOG,COG2939@NOG,KOG1282@euNOG	NA|NA|NA	O	serine carboxypeptidase-like
Mtr01156	4641.GSMUA_Achr2P02370_001	2.8e-69	223.8	AAPT1	GO:0005575,GO:0005622,GO:0005623,GO:0005737,GO:0005794,GO:0043226,GO:0043227,GO:0043229,GO:0043231,GO:0044424,GO:0044444,GO:0044464	K00993	ETHAPT1801819Z,ETHAPT18111Z1819Z,ETHAPT1819Z1819Z	virNOG[6]	0TQHQ@lilNOG,1BNK2@strNOG,1DW8G@virNOG,COG5050@NOG,KOG2877@euNOG	NA|NA|NA	I	CDP-alcohol phosphatidyltransferase
Mtr01225	4641.GSMUA_Achr3P12390_001	1.3e-295	973.8		GO:0003674,GO:0003824,GO:0005575,GO:0005622,GO:0005623,GO:0005737,GO:0005783,GO:0005886,GO:0006629,GO:0006638,GO:0006639,GO:0006641,GO:0008150,GO:0008152,GO:0008374,GO:0008610,GO:0009058,GO:0009987,GO:0016020,GO:0016740,GO:0016746,GO:0016747,GO:0019432,GO:0043226,GO:0043227,GO:0043229,GO:0043231,GO:0044237,GO:0044238,GO:0044249,GO:0044255,GO:0044424,GO:0044444,GO:0044464,GO:0044710,GO:0045017,GO:…	K13519		virNOG[6]	0TNQH@lilNOG,1BBR1@strNOG,1DPPT@virNOG,COG5202@NOG,KOG2704@euNOG	NA|NA|NA	I	MBOAT, membrane-bound O-acyltransferase family
Mtr30032	4641.GSMUA_Achr1P14320_001	6.7e-37	116.2					virNOG[6]	0J2E4@euNOG,0TZ2K@lilNOG,0ZEZZ@NOG,1BTNG@strNOG,1E5IC@virNOG	NA|NA|NA
Mtr32533	3694.POPTR_0018s11580.1	2.7e-34	111		GO:0005575,GO:0005622,GO:0005623,GO:0005737,GO:0005794,GO:0043226,GO:0043227,GO:0043229,GO:0043231,GO:0044424,GO:0044444,GO:0044464	K17086		virNOG[6]	0XPIW@NOG,1BC2Q@strNOG,1DQ18@virNOG,KOG1278@euNOG	NA|NA|NA	U	transmembrane 9 superfamily member
Mtr00562	4641.GSMUA_Achr9P27230_001	6.7e-35	111.5		GO:0005575,GO:0005622,GO:0005623,GO:0005737,GO:0005739,GO:0043226,GO:0043227,GO:0043229,GO:0043231,GO:0044424,GO:0044444,GO:0044464	K07766		virNOG[6]	1BRTG@strNOG,1E3NA@virNOG,COG0494@NOG,KOG2839@euNOG	NA|NA|NA	L	Nudix hydrolase
Mtr01949	3694.POPTR_0010s06240.1	2.3e-96	311.5		GO:0003674,GO:0003824,GO:0005575,GO:0005622,GO:0005623,GO:0005737,GO:0005783,GO:0005789,GO:0008150,GO:0008152,GO:0012505,GO:0016020,GO:0016491,GO:0016614,GO:0031090,GO:0042175,GO:0043226,GO:0043227,GO:0043229,GO:0043231,GO:0044422,GO:0044424,GO:0044425,GO:0044432,GO:0044444,GO:0044446,GO:0044464,GO:0044710,GO:0045703,GO:0055114	K10251		virNOG[6]	0IJ2F@euNOG,1BJB2@strNOG,1DX8K@virNOG,COG0300@NOG	NA|NA|NA	Q	short chain dehydrogenase
Mtr31334	4641.GSMUA_Achr10P14600_001	5.8e-121	393.8		GO:0003674,GO:0003724,GO:0003824,GO:0004386,GO:0005575,GO:0005622,GO:0005623,GO:0005634,GO:0005635,GO:0005737,GO:0005886,GO:0006139,GO:0006152,GO:0006163,GO:0006195,GO:0006200,GO:0006403,GO:0006405,GO:0006406,GO:0006725,GO:0006753,GO:0006793,GO:0006796,GO:0006807,GO:0006810,GO:0006913,GO:0006950,GO:0008150,GO:0008152,GO:0008186,GO:0009056,GO:0009116,GO:0009117,GO:0009119,GO:0009123,GO:0009125,GO:…	K18655		virNOG[6]	0TJI1@lilNOG,0XRGX@NOG,1BJ5V@strNOG,1DX31@virNOG,KOG0332@euNOG	NA|NA|NA	A	ATP-dependent RNA helicase
Mtr15005	59689.scaffold_603956.1	3.1e-79	255.4		GO:0000151,GO:0005575,GO:0005622,GO:0005623,GO:0031461,GO:0032991,GO:0043234,GO:0044424,GO:0044464,GO:0080008	K11801		virNOG[6]	0BS8D@braNOG,0XP3K@NOG,1BFCB@strNOG,1DTAK@virNOG,KOG0266@euNOG	NA|NA|NA	S	Transducin family
Mtr21516	4641.GSMUA_Achr10P21900_001	3.7e-231	760.3		GO:0005575,GO:0005623,GO:0005886,GO:0016020,GO:0044464,GO:0071944			virNOG[6]	0IEVT@euNOG,0TQZV@lilNOG,11PSV@NOG,1BDUZ@strNOG,1DRSC@virNOG	NA|NA|NA	S	Protein of unknown function (DUF3133)
Mtr33118	4641.GSMUA_Achr10P01010_001	2.8e-92	296.6					virNOG[6]	0TP1X@lilNOG,0XQ8V@NOG,1BKNN@strNOG,1DYIA@virNOG,KOG0916@euNOG	NA|NA|NA	M	1,3-beta-glucan synthase component
Mtr14257	4641.GSMUA_Achr11P23470_001	1.4e-50	163.1	CDC20.1	GO:0005575,GO:0005622,GO:0005623,GO:0005634,GO:0032991,GO:0033597,GO:0043226,GO:0043227,GO:0043229,GO:0043231,GO:0043234,GO:0044422,GO:0044424,GO:0044428,GO:0044446,GO:0044464	K03363,K15028		virNOG[6]	0TMPR@lilNOG,0XQ8I@NOG,1BFHA@strNOG,1DSR4@virNOG,KOG0305@euNOG	NA|NA|NA	D	Anaphase-promoting complex subunit
Mtr25992	4641.GSMUA_Achr3P28800_001	5.6e-46	144.3		GO:0001071,GO:0003674,GO:0003700,GO:0006355,GO:0006417,GO:0006950,GO:0008150,GO:0009743,GO:0009744,GO:0009889,GO:0009890,GO:0009892,GO:0009987,GO:0010033,GO:0010468,GO:0010556,GO:0010558,GO:0010605,GO:0010608,GO:0017148,GO:0019219,GO:0019222,GO:0031323,GO:0031324,GO:0031326,GO:0031327,GO:0032055,GO:0032268,GO:0032269,GO:0033554,GO:0034285,GO:0042221,GO:0043555,GO:0044699,GO:0044763,GO:0048519,GO:…			virNOG[6]	0J0NM@euNOG,0TZZU@lilNOG,0YNBU@NOG,1BTUG@strNOG,1E4ZX@virNOG	NA|NA|NA	K	ocs element-binding factor 1
Mtr08637	4641.GSMUA_Achr3P14540_001	0	1163.7	SDP1	GO:0003674,GO:0003824,GO:0004806,GO:0005575,GO:0005622,GO:0005623,GO:0005737,GO:0005811,GO:0006629,GO:0006638,GO:0006639,GO:0006641,GO:0008150,GO:0008152,GO:0009056,GO:0009987,GO:0012511,GO:0016020,GO:0016042,GO:0016298,GO:0016787,GO:0016788,GO:0019433,GO:0043226,GO:0043227,GO:0043229,GO:0043231,GO:0044237,GO:0044238,GO:0044242,GO:0044248,GO:0044255,GO:0044424,GO:0044444,GO:0044464,GO:0044710,GO:…	K14674		virNOG[6]	0TPAM@lilNOG,1BFVC@strNOG,1DTT1@virNOG,COG1752@NOG,KOG2214@euNOG	NA|NA|NA	I	Domain of unknown function (DUF3336)
Mtr09391	4641.GSMUA_Achr1P06140_001	7.6e-143	466.1	WX	GO:0003674,GO:0003824,GO:0004373,GO:0005575,GO:0005622,GO:0005623,GO:0005737,GO:0005975,GO:0005976,GO:0005982,GO:0006073,GO:0008150,GO:0008152,GO:0008194,GO:0009501,GO:0009507,GO:0009536,GO:0009987,GO:0016740,GO:0016757,GO:0016758,GO:0035251,GO:0043170,GO:0043226,GO:0043227,GO:0043229,GO:0043231,GO:0044042,GO:0044237,GO:0044238,GO:0044260,GO:0044262,GO:0044264,GO:0044424,GO:0044444,GO:0044464,GO:…	K13679		virNOG[6]	0IFA4@euNOG,0TIV3@lilNOG,1BBZF@strNOG,1DPY1@virNOG,COG0297@NOG	NA|NA|NA	M	Granule-bound starch synthase
Mtr37777	4641.GSMUA_Achr3P28800_001	6.2e-46	144.2		GO:0001071,GO:0003674,GO:0003700,GO:0006355,GO:0006417,GO:0006950,GO:0008150,GO:0009743,GO:0009744,GO:0009889,GO:0009890,GO:0009892,GO:0009987,GO:0010033,GO:0010468,GO:0010556,GO:0010558,GO:0010605,GO:0010608,GO:0017148,GO:0019219,GO:0019222,GO:0031323,GO:0031324,GO:0031326,GO:0031327,GO:0032055,GO:0032268,GO:0032269,GO:0033554,GO:0034285,GO:0042221,GO:0043555,GO:0044699,GO:0044763,GO:0048519,GO:…			virNOG[6]	0J0NM@euNOG,0TZZU@lilNOG,0YNBU@NOG,1BTUG@strNOG,1E4ZX@virNOG	NA|NA|NA	K	ocs element-binding factor 1
Mtr08370	4641.GSMUA_Achr1P08870_001	4.5e-66	211.6		GO:0005575,GO:0016020			virNOG[6]	1BBZZ@strNOG,1DPYJ@virNOG,COG1131@NOG,KOG0061@euNOG	NA|NA|NA	Q	ABC transporter
Mtr09667	4513.MLOC_37707.1	6.5e-58	180.3					virNOG[6]	0U2JB@lilNOG,15ZWH@poaNOG,1BXPI@strNOG,1EA3Y@virNOG,COG5023@NOG,KOG1375@euNOG	NA|NA|NA	Z	Tubulin C-terminal domain
Mtr35262	4641.GSMUA_Achr1P22950_001	1.1e-31	99.4	RPS2	GO:0005575,GO:0005618,GO:0005622,GO:0005623,GO:0005634,GO:0005730,GO:0005737,GO:0005829,GO:0005840,GO:0005886,GO:0005911,GO:0009506,GO:0009507,GO:0009536,GO:0015935,GO:0016020,GO:0022626,GO:0022627,GO:0030054,GO:0030312,GO:0030529,GO:0031974,GO:0031981,GO:0032991,GO:0043226,GO:0043227,GO:0043228,GO:0043229,GO:0043231,GO:0043232,GO:0043233,GO:0044391,GO:0044422,GO:0044424,GO:0044428,GO:0044444,GO:…	K02981		virNOG[6]	0TRG1@lilNOG,1BHKS@strNOG,1DVGU@virNOG,COG0098@NOG,KOG0877@euNOG	NA|NA|NA	J	ribosomal protein
Mtr35579	4641.GSMUA_Achr1P13670_001	0	1382.8		GO:0005575,GO:0005622,GO:0005623,GO:0005737,GO:0005794,GO:0005802,GO:0012506,GO:0016020,GO:0016023,GO:0030135,GO:0030136,GO:0030659,GO:0030662,GO:0030665,GO:0031090,GO:0031410,GO:0031982,GO:0031988,GO:0043226,GO:0043227,GO:0043229,GO:0043231,GO:0044422,GO:0044424,GO:0044433,GO:0044444,GO:0044446,GO:0044464			virNOG[6]	0TIKF@lilNOG,1BBRI@strNOG,1DPQA@virNOG,COG5096@NOG,KOG1061@euNOG	NA|NA|NA	U	B2-adapt-app_C
Mtr18346	4641.GSMUA_Achr5P21430_001	1.1e-161	528.3	AT2G47590		K01669		virNOG[6]	0TMNX@lilNOG,1BEG4@strNOG,1DSDX@virNOG,COG0415@NOG,KOG0133@euNOG	NA|NA|NA	L, T	FAD binding domain of DNA photolyase
Mtr32734	29760.VIT_16s0098g00850.t01	9.1e-106	342.6	COMT	GO:0003674,GO:0003824,GO:0005575,GO:0005622,GO:0005623,GO:0005634,GO:0005737,GO:0005886,GO:0005911,GO:0006725,GO:0008150,GO:0008152,GO:0008168,GO:0008171,GO:0008757,GO:0009058,GO:0009506,GO:0009698,GO:0009699,GO:0009808,GO:0009809,GO:0009812,GO:0009813,GO:0009987,GO:0016020,GO:0016740,GO:0016741,GO:0019438,GO:0019748,GO:0030054,GO:0030744,GO:0030755,GO:0032259,GO:0033799,GO:0042440,GO:0043226,GO:…	K05279,K13066		virNOG[6]	0XS7T@NOG,1BJ1C@strNOG,1DWYP@virNOG,KOG3178@euNOG	NA|NA|NA	S	caffeic acid
Mtr27741	4641.GSMUA_Achr2P12410_001	1.2e-39	126.9					virNOG[6]	0J2E3@euNOG,0YTWW@NOG,1BVJ8@strNOG,1E763@virNOG	NA|NA|NA
Mtr01776	4641.GSMUA_Achr7P08960_001	5.9e-296	971.3		GO:0005575,GO:0005576,GO:0048046			virNOG[6]	0TSTJ@lilNOG,1BIQ1@strNOG,1DWM6@virNOG,COG1874@NOG,KOG0496@euNOG	NA|NA|NA	G	beta-galactosidase
Mtr12089	4641.GSMUA_Achr7P16910_001	1.9e-290	953.2		GO:0000003,GO:0000902,GO:0000904,GO:0003006,GO:0003674,GO:0003779,GO:0005488,GO:0005515,GO:0005575,GO:0005622,GO:0005623,GO:0005737,GO:0005829,GO:0005856,GO:0006996,GO:0007010,GO:0008092,GO:0008150,GO:0009653,GO:0009826,GO:0009846,GO:0009856,GO:0009860,GO:0009932,GO:0009987,GO:0016043,GO:0016049,GO:0022414,GO:0030029,GO:0030036,GO:0030154,GO:0032501,GO:0032502,GO:0032989,GO:0040007,GO:0043226,GO:…	K17275		virNOG[6]	0TMKA@lilNOG,1BI9Y@strNOG,1DW6V@virNOG,COG5069@NOG,KOG0046@euNOG	NA|NA|NA	Z	Fimbrin-like protein
Mtr05246	4641.GSMUA_Achr7P25630_001	5.8e-94	303.5	UGT73B5	GO:0003674,GO:0003824,GO:0005575,GO:0005622,GO:0005623,GO:0005737,GO:0005829,GO:0008150,GO:0008152,GO:0008194,GO:0009607,GO:0016740,GO:0016757,GO:0016758,GO:0035251,GO:0044424,GO:0044444,GO:0044464,GO:0046527,GO:0050896,GO:0051704,GO:0051707,GO:0080043,GO:0080044			virNOG[6]	0TTY3@lilNOG,1BHEQ@strNOG,1DVAV@virNOG,COG1819@NOG,KOG1192@euNOG	NA|NA|NA	C, G	UDP-glucoronosyl and UDP-glucosyl transferase
Mtr05136	4641.GSMUA_Achr7P25740_001	4.9e-129	420.8		GO:0003674,GO:0003824,GO:0005575,GO:0005622,GO:0005623,GO:0005737,GO:0005829,GO:0006629,GO:0006714,GO:0006720,GO:0006721,GO:0006950,GO:0008150,GO:0008152,GO:0008299,GO:0008610,GO:0009058,GO:0009507,GO:0009532,GO:0009536,GO:0009570,GO:0009607,GO:0009611,GO:0009625,GO:0009719,GO:0009725,GO:0009753,GO:0009975,GO:0009987,GO:0010033,GO:0010333,GO:0010334,GO:0016098,GO:0016099,GO:0016106,GO:0016114,GO:…	K07385,K12467,K19968		virNOG[6]	0II1F@euNOG,0TNDJ@lilNOG,0YF98@NOG,1BBTR@strNOG,1DPSE@virNOG	NA|NA|NA	O	Myrcene synthase, chloroplastic
Mtr11559	4641.GSMUA_Achr7P12630_001	1.1e-55	177.3					virNOG[6]	0TVPC@lilNOG,1BM2Z@strNOG,1DYY7@virNOG,COG0666@NOG,KOG0504@euNOG	NA|NA|NA	S	ANK
Mtr04056	4641.GSMUA_AchrUn_randomP11190_001	1.8e-34	106.9					virNOG[6]	0IGDP@euNOG,0TS5Q@lilNOG,0YBJR@NOG,1BJH1@strNOG,1DXEP@virNOG	NA|NA|NA	S	Pfam:DUF231
Mtr16696	4641.GSMUA_Achr7P13910_001	3.6e-72	229.6		GO:0003674,GO:0005488,GO:0005509,GO:0005575,GO:0005622,GO:0005623,GO:0005634,GO:0005737,GO:0005829,GO:0005886,GO:0007275,GO:0008150,GO:0009791,GO:0016020,GO:0022622,GO:0032501,GO:0032502,GO:0043167,GO:0043169,GO:0043226,GO:0043227,GO:0043229,GO:0043231,GO:0044424,GO:0044444,GO:0044464,GO:0044699,GO:0044707,GO:0044767,GO:0046872,GO:0048364,GO:0048513,GO:0048528,GO:0048569,GO:0048731,GO:0048856,GO:…	K06630		virNOG[6]	1BNK1@strNOG,1E0DR@virNOG,COG5040@NOG,KOG0841@euNOG	NA|NA|NA	O	14-3-3-like protein
Mtr11609	4641.GSMUA_Achr7P14420_001	6.2e-131	426.7		GO:0000003,GO:0003006,GO:0003674,GO:0003676,GO:0003723,GO:0003729,GO:0003824,GO:0003857,GO:0004165,GO:0004300,GO:0005488,GO:0005515,GO:0005575,GO:0005618,GO:0005622,GO:0005623,GO:0005737,GO:0005777,GO:0005856,GO:0005911,GO:0006082,GO:0006629,GO:0006631,GO:0006635,GO:0007275,GO:0008017,GO:0008092,GO:0008150,GO:0008152,GO:0008692,GO:0009056,GO:0009058,GO:0009062,GO:0009506,GO:0009507,GO:0009536,GO:…	K10527		virNOG[6]	0TINN@lilNOG,1BEI3@strNOG,1DUX6@virNOG,COG1024@NOG,COG1250@NOG,KOG1683@euNOG	NA|NA|NA	I	Peroxisomal fatty acid beta-oxidation multifunctional
Mtr11448	4641.GSMUA_Achr10P25820_001	6.6e-87	279.5					virNOG[6]	0TUR2@lilNOG,1BGNV@strNOG,1DV1N@virNOG,COG5183@NOG,KOG1609@euNOG	NA|NA|NA	A	zinc finger C3HC4 type family protein
Mtr11599	4641.GSMUA_Achr7P14100_001	7e-44	137.1					virNOG[6]	0TUG2@lilNOG,1BIAR@strNOG,1E4H5@virNOG,COG5102@NOG,KOG2887@euNOG	NA|NA|NA	U	Got1/Sft2-like family
Mtr22251	4641.GSMUA_Achr6P31460_001	4.7e-35	111.7			K16219		virNOG[6]	0TQ04@lilNOG,0XS7T@NOG,1BHEH@strNOG,1DX14@virNOG,KOG3178@euNOG	NA|NA|NA	S	Alpha-N-methyltransferase that methylates the N-terminus of target proteins containing the N-terminal motif Ala Pro Ser - Pro-Lys when the initiator Met is cleaved. Specifically catalyzes mono-, di- or tri-methylation of exposed alpha-amino group of Ala or Ser residue in the Ala Ser -Pro-Lys motif and mono- or di- methylation of Pro in the Pro-Pro-Lys motif (By similarity)
Mtr23382	39947.LOC_Os09g39160.1	2.1e-36	113.8					virNOG[6]	0U3A7@lilNOG,1606C@poaNOG,1BYZF@strNOG,1EBQ3@virNOG,COG4870@NOG,KOG1543@euNOG	NA|NA|NA	O	Inhibitor_I29
Mtr30466	4641.GSMUA_Achr6P14400_001	3.4e-60	192.9					virNOG[6]	0TN39@lilNOG,11JSU@NOG,1BEV9@strNOG,1DSSS@virNOG,KOG1108@euNOG	NA|NA|NA	S	Cytochrome b5-like Heme/Steroid binding domain
Mtr21743	4641.GSMUA_Achr6P25360_001	4e-175	571.8		GO:0000003,GO:0000902,GO:0000904,GO:0003006,GO:0005575,GO:0005622,GO:0005623,GO:0005737,GO:0005829,GO:0005886,GO:0005911,GO:0008150,GO:0009506,GO:0009653,GO:0009826,GO:0009846,GO:0009856,GO:0009860,GO:0009932,GO:0009987,GO:0016020,GO:0016043,GO:0016049,GO:0022414,GO:0030054,GO:0030154,GO:0032501,GO:0032502,GO:0032989,GO:0040007,GO:0044424,GO:0044444,GO:0044464,GO:0044699,GO:0044703,GO:0044706,GO:…	K17637		virNOG[6]	0TV43@lilNOG,0XSY3@NOG,1BKZQ@strNOG,1DYV9@virNOG,KOG2347@euNOG	NA|NA|NA	U	Inherit from strNOG: exocyst complex component
Mtr24646	4641.GSMUA_Achr10P13030_001	4.7e-99	322.1					virNOG[6]	0IKMN@euNOG,0TNFD@lilNOG,11MYN@NOG,1BI0A@strNOG,1E0KM@virNOG	NA|NA|NA	S	Protein of unknown function, DUF538
Mtr31232	4641.GSMUA_Achr6P36640_001	1.8e-50	162		GO:0005575,GO:0005622,GO:0005623,GO:0005634,GO:0005654,GO:0031974,GO:0031981,GO:0043226,GO:0043227,GO:0043229,GO:0043231,GO:0043233,GO:0044422,GO:0044424,GO:0044428,GO:0044446,GO:0044464,GO:0070013			virNOG[6]	0IYX2@euNOG,0YIVC@NOG,1BT5J@strNOG,1E51F@virNOG	NA|NA|NA	T	cyclin-dependent kinase inhibitor
Mtr22422	4641.GSMUA_Achr6P23540_001	1.3e-102	333		GO:0003674,GO:0003824,GO:0003840,GO:0005575,GO:0005622,GO:0005623,GO:0005737,GO:0005773,GO:0005774,GO:0006082,GO:0006518,GO:0006520,GO:0006575,GO:0006749,GO:0006751,GO:0006790,GO:0006805,GO:0006807,GO:0008150,GO:0008152,GO:0009056,GO:0009063,GO:0009410,GO:0009987,GO:0016020,GO:0016054,GO:0016740,GO:0016746,GO:0016755,GO:0016756,GO:0019752,GO:0031090,GO:0034641,GO:0042219,GO:0042221,GO:0043171,GO:…	K00681,K18592		virNOG[6]	0TQ5B@lilNOG,1BDQ3@strNOG,1DUG3@virNOG,COG0405@NOG,KOG2410@euNOG	NA|NA|NA	E	Gamma-glutamyltranspeptidase
Mtr23243	4641.GSMUA_Achr3P18480_001	6.5e-29	91.1		GO:0003674,GO:0004857,GO:0004866,GO:0004869,GO:0005488,GO:0005575,GO:0005576,GO:0005622,GO:0005623,GO:0005737,GO:0005783,GO:0005829,GO:0008150,GO:0009628,GO:0010466,GO:0010951,GO:0019222,GO:0030234,GO:0030414,GO:0043086,GO:0043167,GO:0043169,GO:0043226,GO:0043227,GO:0043229,GO:0043231,GO:0044092,GO:0044424,GO:0044444,GO:0044464,GO:0046872,GO:0046914,GO:0050789,GO:0050790,GO:0050896,GO:0050897,GO:…			virNOG[6]	0IKPV@euNOG,0TP4H@lilNOG,0YC0U@NOG,1BH90@strNOG,1DV54@virNOG	NA|NA|NA	O	Cystatin domain
Mtr23932	4641.GSMUA_Achr6P15120_001	1.6e-34	109.6		GO:0005575,GO:0005622,GO:0005623,GO:0005634,GO:0005737,GO:0005829,GO:0043226,GO:0043227,GO:0043229,GO:0043231,GO:0044424,GO:0044444,GO:0044464	K01689	ENO	virNOG[6]	0TQYF@lilNOG,1BH7R@strNOG,1DV3W@virNOG,COG0148@NOG,KOG2670@euNOG	NA|NA|NA	G	Enolase, N-terminal domain
Mtr32591	4641.GSMUA_Achr9P02300_001	4.5e-47	149.8		GO:0000325,GO:0003674,GO:0005215,GO:0005365,GO:0005366,GO:0005575,GO:0005622,GO:0005623,GO:0005737,GO:0005773,GO:0005774,GO:0006810,GO:0006811,GO:0006812,GO:0006818,GO:0008150,GO:0008324,GO:0009705,GO:0009987,GO:0015075,GO:0015166,GO:0015291,GO:0015293,GO:0015294,GO:0015295,GO:0015665,GO:0015672,GO:0015791,GO:0015798,GO:0015850,GO:0015992,GO:0016020,GO:0022804,GO:0022857,GO:0022891,GO:0022892,GO:…	K08150		virNOG[6]	0TKFT@lilNOG,0XNQK@NOG,1BH4M@strNOG,1DV0V@virNOG,KOG0254@euNOG	NA|NA|NA	G	Sugar (and other) transporter
Mtr00315	29760.VIT_18s0089g00160.t01	2.4e-74	238		GO:0005575,GO:0005576	K19355		virNOG[6]	0IGF3@euNOG,1BGZ5@strNOG,1DUVV@virNOG,COG3934@NOG	NA|NA|NA	G	Mannan endo-1,4-beta-mannosidase
Mtr28859	4641.GSMUA_Achr6P32700_001	4.2e-165	537.9					virNOG[6]	0JB3R@euNOG,0TNVM@lilNOG,1034J@NOG,1BI9W@strNOG,1E22K@virNOG	NA|NA|NA
Mtr21522	4641.GSMUA_Achr5P10890_001	7.8e-108	348.8		GO:0003674,GO:0005488,GO:0005575,GO:0005622,GO:0005623,GO:0005737,GO:0005739,GO:0008270,GO:0009368,GO:0009507,GO:0009532,GO:0009534,GO:0009535,GO:0009536,GO:0009570,GO:0009579,GO:0009840,GO:0016020,GO:0031976,GO:0031984,GO:0032991,GO:0034357,GO:0042651,GO:0043167,GO:0043169,GO:0043226,GO:0043227,GO:0043229,GO:0043231,GO:0043234,GO:0044422,GO:0044424,GO:0044434,GO:0044435,GO:0044436,GO:0044444,GO:…	K01358		virNOG[6]	0TPNI@lilNOG,1BCIA@strNOG,1DQG6@virNOG,COG0740@NOG,KOG0840@euNOG	NA|NA|NA	O	ATP-dependent Clp protease proteolytic subunit
Mtr27664	4641.GSMUA_Achr5P29300_001	1.2e-62	200.2	OSI_20251	GO:0005575,GO:0005622,GO:0005623,GO:0005737,GO:0005829,GO:0044424,GO:0044444,GO:0044464			virNOG[6]	0IP65@euNOG,0TQ9X@lilNOG,11MW7@NOG,1BP52@strNOG,1E0ZG@virNOG	NA|NA|NA	S	PWWP domain
Mtr19279	4641.GSMUA_Achr5P28940_001	5e-96	307.4					virNOG[6]	0INV1@euNOG,0U6MN@lilNOG,0YDMW@NOG,1C6RV@strNOG,1EKNQ@virNOG	NA|NA|NA	K	Myb-like DNA-binding domain
Mtr03046	39946.BGIOSGA017008-PA	0	1232		GO:0005575,GO:0016020	K05665		virNOG[6]	0TXMM@lilNOG,15U4P@poaNOG,1BDW2@strNOG,1DRTG@virNOG,COG1132@NOG,KOG0054@euNOG	NA|NA|NA	Q	ABC transporter transmembrane region
Mtr15146	4641.GSMUA_Achr3P05790_001	1.6e-29	94.2		GO:0005575,GO:0005622,GO:0005623,GO:0005634,GO:0043226,GO:0043227,GO:0043229,GO:0043231,GO:0044424,GO:0044464			virNOG[6]	0IFCH@euNOG,0TUPQ@lilNOG,0XRC1@NOG,1BCHN@strNOG,1DU66@virNOG	NA|NA|NA	S	ARID/BRIGHT DNA binding domain
Mtr19738	4641.GSMUA_Achr6P03310_001	2.5e-155	508		GO:0003674,GO:0003824,GO:0005575,GO:0005623,GO:0005886,GO:0008150,GO:0008152,GO:0016020,GO:0016491,GO:0016705,GO:0016706,GO:0044464,GO:0044710,GO:0048244,GO:0051213,GO:0055114,GO:0071944	K00477		virNOG[6]	0TTIK@lilNOG,0XUSH@NOG,1BC32@strNOG,1DQ1M@virNOG,KOG3290@euNOG	NA|NA|NA	I	Phytanoyl-CoA dioxygenase (PhyH)
Mtr19496	4641.GSMUA_Achr5P23010_001	1.3e-56	180.6					virNOG[6]	0IIWB@euNOG,0TUSF@lilNOG,0Y9F4@NOG,1BIA4@strNOG,1DVZ6@virNOG	NA|NA|NA
Mtr33943	4641.GSMUA_Achr4P11940_001	8.8e-30	95	BIP	GO:0000741,GO:0005575,GO:0005618,GO:0005622,GO:0005623,GO:0005634,GO:0005654,GO:0005730,GO:0005737,GO:0005773,GO:0005774,GO:0005783,GO:0005788,GO:0005794,GO:0005829,GO:0005886,GO:0005911,GO:0006508,GO:0006511,GO:0006950,GO:0006996,GO:0006997,GO:0007275,GO:0008150,GO:0008152,GO:0009056,GO:0009057,GO:0009506,GO:0009507,GO:0009536,GO:0009553,GO:0009559,GO:0009561,GO:0009987,GO:0010035,GO:0010038,GO:…	K09490		virNOG[6]	0TKQW@lilNOG,1BJ07@strNOG,1DWXK@virNOG,COG0443@NOG,KOG0100@euNOG	NA|NA|NA	O	luminal-binding protein
Mtr16187	4641.GSMUA_Achr5P15990_001	1.1e-161	526.1					virNOG[6]	0INZC@euNOG,0U6N7@lilNOG,0Y9JQ@NOG,1C6ST@strNOG,1EKPP@virNOG	NA|NA|NA
Mtr21176	4641.GSMUA_Achr1P01950_001	7.9e-38	120.8		GO:0005575,GO:0005622,GO:0005623,GO:0005737,GO:0005739,GO:0016020,GO:0043226,GO:0043227,GO:0043229,GO:0043231,GO:0044424,GO:0044444,GO:0044464			virNOG[6]	0TIJ2@lilNOG,0Z7Z7@NOG,1BBQ7@strNOG,1DPNX@virNOG,KOG4197@euNOG	NA|NA|NA	S	PPR repeat
Mtr18393	4641.GSMUA_Achr5P16180_001	1.7e-157	512.7			K12486		virNOG[6]	0TRTH@lilNOG,1BHM0@strNOG,1DVH8@virNOG,COG5347@NOG,KOG0703@euNOG,KOG1030@euNOG	NA|NA|NA	T	ADP-ribosylation factor GTPase-activating protein
Mtr21415	15368.BRADI3G30660.1	6.8e-25	77.9			K14488		virNOG[6]	0JIBM@euNOG,0TZK8@lilNOG,1172T@NOG,15XD4@poaNOG,1BTTX@strNOG,1E5I2@virNOG	NA|NA|NA	S	Auxin responsive protein
Mtr12206	4641.GSMUA_Achr4P20860_001	1e-56	183.8	PGLCAT2	GO:0000139,GO:0000271,GO:0003674,GO:0003824,GO:0005575,GO:0005622,GO:0005623,GO:0005737,GO:0005794,GO:0005975,GO:0005976,GO:0007275,GO:0008150,GO:0008152,GO:0009058,GO:0009059,GO:0009555,GO:0009653,GO:0009832,GO:0009834,GO:0009987,GO:0010208,GO:0010383,GO:0010410,GO:0010413,GO:0010417,GO:0010584,GO:0010927,GO:0012505,GO:0016020,GO:0016043,GO:0016051,GO:0016740,GO:0016757,GO:0016763,GO:0031090,GO:…	K00735		virNOG[6]	0TSW8@lilNOG,0XP79@NOG,1BEAT@strNOG,1DS8I@virNOG,KOG1476@euNOG	NA|NA|NA	O	glycosyltransferase family 43 protein
Mtr02989	4641.GSMUA_Achr11P03970_001	8e-86	276.3		GO:0005575,GO:0005618,GO:0005623,GO:0009505,GO:0030312,GO:0044464,GO:0071944			virNOG[6]	0TVAM@lilNOG,0XQKD@NOG,1BKSA@strNOG,1DYN1@virNOG,KOG4287@euNOG	NA|NA|NA	M	Pectinacetylesterase
Mtr04763	4641.GSMUA_Achr11P23970_001	2.5e-42	131.5					virNOG[6]	0U0QR@lilNOG,1BUHB@strNOG,1E6EN@virNOG,COG5048@NOG,KOG1721@euNOG	NA|NA|NA	K	ZnF_C2H2
Mtr24152	4641.GSMUA_Achr9P24550_001	2.4e-142	466.7	HT1	GO:0003674,GO:0005215,GO:0005575,GO:0005622,GO:0005623,GO:0005634,GO:0005737,GO:0005773,GO:0005886,GO:0005911,GO:0006810,GO:0008150,GO:0008643,GO:0009506,GO:0009987,GO:0015144,GO:0015145,GO:0015749,GO:0016020,GO:0022857,GO:0022891,GO:0022892,GO:0030054,GO:0034219,GO:0043226,GO:0043227,GO:0043229,GO:0043231,GO:0044424,GO:0044444,GO:0044464,GO:0044699,GO:0044763,GO:0044765,GO:0051119,GO:0051179,GO:…			virNOG[6]	0TUW3@lilNOG,0XNQK@NOG,1BK5I@strNOG,1DSMD@virNOG,KOG0254@euNOG	NA|NA|NA	G	Sugar (and other) transporter
Mtr01190	4641.GSMUA_Achr11P01170_001	4.3e-112	364.1			K01681		virNOG[6]	0TXG7@lilNOG,1BN5N@strNOG,1E00K@virNOG,COG1048@NOG,KOG0452@euNOG	NA|NA|NA	A, J	Aconitate hydratase
Mtr02331	4641.GSMUA_Achr11P05010_001	4.9e-75	240.6		GO:0005575,GO:0005622,GO:0005623,GO:0005737,GO:0005777,GO:0042579,GO:0043226,GO:0043227,GO:0043229,GO:0043231,GO:0044424,GO:0044444,GO:0044464			virNOG[6]	0TPWB@lilNOG,1BMPM@strNOG,1DXWC@virNOG,COG1024@NOG,KOG1680@euNOG	NA|NA|NA	I	Enoyl-CoA hydratase/isomerase family
Mtr02398	4558.Sb04g017170.1	2e-21	65.4			K16296		virNOG[6]	0TQA2@lilNOG,15M1D@poaNOG,1BGNG@strNOG,1DUJD@virNOG,COG2939@NOG,KOG1282@euNOG	NA|NA|NA	E, O	Serine carboxypeptidase
Mtr18650	4641.GSMUA_Achr11P16980_001	1.4e-98	321.5					virNOG[6]	0IE0C@euNOG,0TIZE@lilNOG,0YCMM@NOG,1BBX1@strNOG,1DPVV@virNOG	NA|NA|NA	S	Protein of unknown function (DUF789)
Mtr02583	4641.GSMUA_Achr11P11920_001	2e-178	583.3		GO:0003674,GO:0003824,GO:0005215,GO:0005575,GO:0005623,GO:0005886,GO:0006139,GO:0006152,GO:0006163,GO:0006195,GO:0006200,GO:0006725,GO:0006753,GO:0006793,GO:0006796,GO:0006807,GO:0006810,GO:0006811,GO:0006820,GO:0006869,GO:0008150,GO:0008152,GO:0009056,GO:0009116,GO:0009117,GO:0009119,GO:0009123,GO:0009125,GO:0009126,GO:0009128,GO:0009141,GO:0009143,GO:0009144,GO:0009146,GO:0009150,GO:0009154,GO:…			virNOG[6]	0TU4G@lilNOG,1BPMI@strNOG,1E1FP@virNOG,COG1131@NOG,KOG0061@euNOG	NA|NA|NA	Q	ABC transporter G family member
Mtr00210	4641.GSMUA_Achr11P03970_001	2.6e-154	503.5		GO:0005575,GO:0005618,GO:0005623,GO:0009505,GO:0030312,GO:0044464,GO:0071944			virNOG[6]	0TVAM@lilNOG,0XQKD@NOG,1BKSA@strNOG,1DYN1@virNOG,KOG4287@euNOG	NA|NA|NA	M	Pectinacetylesterase
Mtr22131	4641.GSMUA_Achr10P03800_001	3.3e-219	718		GO:0005575,GO:0016020	K13411		virNOG[6]	0TW0Y@lilNOG,0XNZY@NOG,1BHPS@strNOG,1DZPH@virNOG,KOG0039@euNOG	NA|NA|NA	P, Q	respiratory burst oxidase
Mtr22881	4641.GSMUA_Achr11P11920_001	1.1e-188	617.9		GO:0003674,GO:0003824,GO:0005215,GO:0005575,GO:0005623,GO:0005886,GO:0006139,GO:0006152,GO:0006163,GO:0006195,GO:0006200,GO:0006725,GO:0006753,GO:0006793,GO:0006796,GO:0006807,GO:0006810,GO:0006811,GO:0006820,GO:0006869,GO:0008150,GO:0008152,GO:0009056,GO:0009116,GO:0009117,GO:0009119,GO:0009123,GO:0009125,GO:0009126,GO:0009128,GO:0009141,GO:0009143,GO:0009144,GO:0009146,GO:0009150,GO:0009154,GO:…			virNOG[6]	0TU4G@lilNOG,1BPMI@strNOG,1E1FP@virNOG,COG1131@NOG,KOG0061@euNOG	NA|NA|NA	Q	ABC transporter G family member
Mtr05444	4555.Si009448m	4.4e-56	181.3		GO:0003674,GO:0003824,GO:0004383,GO:0004672,GO:0004674,GO:0005575,GO:0005623,GO:0005886,GO:0006139,GO:0006163,GO:0006164,GO:0006182,GO:0006464,GO:0006468,GO:0006725,GO:0006753,GO:0006793,GO:0006796,GO:0006807,GO:0006950,GO:0006952,GO:0008150,GO:0008152,GO:0009058,GO:0009117,GO:0009150,GO:0009152,GO:0009165,GO:0009187,GO:0009190,GO:0009259,GO:0009260,GO:0009607,GO:0009617,GO:0009620,GO:0009751,GO:…			virNOG[6]	0IG4X@euNOG,0TQ8E@lilNOG,15IFG@poaNOG,1BGXS@strNOG,1DUUE@virNOG,COG0515@NOG	NA|NA|NA	T	STYKc
Mtr02920	29760.VIT_16s0050g02000.t01	3.4e-75	243.1					virNOG[6]	0XQIX@NOG,1BCSZ@strNOG,1DQQT@virNOG,KOG1333@euNOG	NA|NA|NA	S	WD repeat-containing protein
Mtr03540	4641.GSMUA_Achr5P20280_001	1.2e-30	95.1		GO:0005575,GO:0005622,GO:0005623,GO:0005634,GO:0043226,GO:0043227,GO:0043229,GO:0043231,GO:0044424,GO:0044464			virNOG[6]	0U4YG@lilNOG,1BVDR@strNOG,1E7DT@virNOG,COG5068@NOG,KOG0014@euNOG	NA|NA|NA	K	SRF-type transcription factor (DNA-binding and dimerisation domain)
Mtr02661	4641.GSMUA_Achr5P20000_001	4.3e-173	566.8					virNOG[6]	0IU57@euNOG,0U752@lilNOG,0YFYP@NOG,1C7Q0@strNOG,1EMMY@virNOG	NA|NA|NA	S	WD domain, G-beta repeat
Mtr37586	4641.GSMUA_AchrUn_randomP03010_001	3.5e-68	216.5					virNOG[6]	0IHHU@euNOG,0TVTV@lilNOG,11HP2@NOG,1BHQW@strNOG,1DVMF@virNOG	NA|NA|NA	G	PGAM
Mtr30203	4641.GSMUA_Achr5P12680_001	2.8e-90	291.8		GO:0000139,GO:0000166,GO:0001882,GO:0001883,GO:0003674,GO:0005488,GO:0005525,GO:0005575,GO:0005622,GO:0005623,GO:0005737,GO:0005768,GO:0005773,GO:0005774,GO:0005794,GO:0005802,GO:0005829,GO:0005886,GO:0005911,GO:0006810,GO:0008150,GO:0009506,GO:0009987,GO:0012505,GO:0016020,GO:0017076,GO:0019001,GO:0030054,GO:0031090,GO:0032549,GO:0032550,GO:0032553,GO:0032555,GO:0032561,GO:0032940,GO:0035639,GO:…	K07893		virNOG[6]	0TSTR@lilNOG,0XPBI@NOG,1BFTK@strNOG,1DWMB@virNOG,KOG0094@euNOG	NA|NA|NA	U	ras-related protein
Mtr30609	4641.GSMUA_Achr4P21210_001	4.5e-29	91.7		GO:0003674,GO:0003824,GO:0008150,GO:0008152,GO:0009982,GO:0016853,GO:0016866	K06176		virNOG[6]	0TWAC@lilNOG,1BM6C@strNOG,1DYDH@virNOG,COG0585@NOG,KOG2339@euNOG	NA|NA|NA	S	tRNA pseudouridine synthase D (TruD)
Mtr18858	4641.GSMUA_Achr4P16780_001	4.1e-62	198					virNOG[6]	0JTDJ@euNOG,0TR7A@lilNOG,107Y6@NOG,1BHEP@strNOG,1DVAU@virNOG	NA|NA|NA	S	leaf senescence related protein
Mtr11135	4641.GSMUA_Achr1P18330_001	5.2e-91	294.8	IAR4	GO:0003674,GO:0005488,GO:0005575,GO:0005622,GO:0005623,GO:0005634,GO:0005737,GO:0005739,GO:0005759,GO:0005829,GO:0006950,GO:0006970,GO:0008150,GO:0008270,GO:0009628,GO:0009651,GO:0010035,GO:0010038,GO:0031974,GO:0042221,GO:0043167,GO:0043169,GO:0043226,GO:0043227,GO:0043229,GO:0043231,GO:0043233,GO:0044422,GO:0044424,GO:0044429,GO:0044444,GO:0044446,GO:0044464,GO:0046686,GO:0046872,GO:0046914,GO:…	K00161		virNOG[6]	0TPQ3@lilNOG,1BHZE@strNOG,1DVVT@virNOG,COG1071@NOG,KOG0225@euNOG	NA|NA|NA	C	Pyruvate dehydrogenase E1
Mtr37708	4533.OB03G38930.1	1.1e-39	125.9					virNOG[6]	0IEKZ@euNOG,0TUWV@lilNOG,0Y8ZM@NOG,15RU9@poaNOG,1BKJW@strNOG,1DYFQ@virNOG	NA|NA|NA	S	RNA recognition motif. (a.k.a. RRM, RBD, or RNP domain)
Mtr31904	29760.VIT_04s0008g00690.t01	9.7e-21	65.5		GO:0005575,GO:0005622,GO:0005623,GO:0005737,GO:0005768,GO:0005794,GO:0005802,GO:0043226,GO:0043227,GO:0043229,GO:0043231,GO:0044424,GO:0044444,GO:0044464			virNOG[6]	0IEP1@euNOG,1189B@NOG,1BIJ6@strNOG,1DWGB@virNOG	NA|NA|NA	S	Core-2/I-Branching enzyme
Mtr31693	29760.VIT_19s0015g01070.t01	7.5e-48	152	CBL2	GO:0000325,GO:0003674,GO:0005488,GO:0005509,GO:0005513,GO:0005575,GO:0005622,GO:0005623,GO:0005737,GO:0005773,GO:0005774,GO:0005829,GO:0005840,GO:0005886,GO:0007154,GO:0007165,GO:0008150,GO:0009593,GO:0009705,GO:0009987,GO:0010035,GO:0010038,GO:0012506,GO:0016020,GO:0016023,GO:0019722,GO:0019932,GO:0022626,GO:0023052,GO:0030529,GO:0030659,GO:0031090,GO:0031410,GO:0031982,GO:0031988,GO:0032578,GO:…	K06268		virNOG[6]	1BEDI@strNOG,1DSBC@virNOG,COG5126@NOG,KOG0034@euNOG	NA|NA|NA	T	calcineurin b-like protein
Mtr35189	3847.GLYMA01G42661.1	1e-174	574.4		GO:0002376,GO:0005575,GO:0005622,GO:0005623,GO:0005737,GO:0006950,GO:0006952,GO:0006955,GO:0006970,GO:0008150,GO:0009607,GO:0009617,GO:0009620,GO:0009628,GO:0009651,GO:0009814,GO:0009816,GO:0009817,GO:0042742,GO:0044424,GO:0044464,GO:0045087,GO:0050832,GO:0050896,GO:0051704,GO:0051707			virNOG[6]	0IIHC@euNOG,0YD4X@NOG,1BD09@strNOG,1DQXX@virNOG	NA|NA|NA	S	thaumatin-like protein
Mtr15639	4641.GSMUA_Achr9P29690_001	3.2e-203	664.7		GO:0005575,GO:0005618,GO:0005623,GO:0009505,GO:0016020,GO:0030312,GO:0044464,GO:0071944			virNOG[6]	0TX9S@lilNOG,0XNV7@NOG,1BKGK@strNOG,1DV5C@virNOG,KOG1339@euNOG	NA|NA|NA	O	Eukaryotic aspartyl protease
[truncated: 6,625 more rows]

## Sheet: Data 2
query_name	seed_eggNOG_ortholog	seed_ortholog_evalue	seed_ortholog_score	predicted_gene_name	GO_terms	KEGG_KOs	BiGG_reactions	Annotation_tax_scope	OGs	bestOG.evalue.score	COG.cat	eggNOG.annot
[truncated: 173 more rows]

## Sheet: Data 3
Index	Q1 (Da)	Q3 (Da)	Molecular Weight (Da)	Formula	Ionization model	Compounds	Class I	Class II	CAS	Level	F01A	F01B	F01C	F02A	F02B	F02C	F03A	F03B	F03C	F04A	F04B	F04C	F05A	F05B	F05C	F06A	F06B	F06C	F07A	F07B	F07C	mix01	mix02	mix03	cpd_ID	kegg_map
[truncated: 877 more rows]

[truncated: 7 more sheets: Data 4, Data 5, Data 6, Data 7, Data 8, Data 9, Data 10]
